# Supplementary material for: Transcriptional coregulator ZMIZ1 modulates estrogen responses that are essential for healthy endometrial function
Source: J Clin Invest. 2025 Dec 1;135(23):e193212. doi: 10.1172/JCI193212 (PMC12646675; doi:10.1172/JCI193212)
Supplement: Supplemental table 1 [file jci-135-193212-s264.xlsx]

## Sheet: 1367 DEG 2-fold; p<0.01
Gene symbol	P-value (siZMIZ1 vs siNT)	FDR step up (siZMIZ1 vs siNT)	Ratio (siZMIZ1 vs siNT)	Fold change (siZMIZ1 vs siNT)	LSMean(siZMIZ1) (siZMIZ1 vs siNT)	LSMean(siNT) (siZMIZ1 vs siNT)	P-value (siRNA)	FDR step up (siRNA)
A4GALT	0.000183185	0.00243478	8.00012	8.00012	0.664643	0.0830791	0.000183185	0.00243478
AASS	5.00277e-05	0.00145364	0.333421	-2.99921	0.255743	0.767027	5.00277e-05	0.00145364
ABAT	0.00228307	0.00952842	0.477168	-2.0957	0.0347121	0.0727462	0.00228307	0.00952842
ABCA8	0.00392968	0.0133904	0.490285	-2.03963	0.0366309	0.0747136	0.00392968	0.0133904
ABCA9	0.000120947	0.00202324	0.380405	-2.62878	0.0528634	0.138966	0.000120947	0.00202324
ABHD14A	0.000625015	0.00455458	0.444634	-2.24904	1.10922	2.49468	0.000625015	0.00455458
ABHD16A	0.000227938	0.00270146	2.01085	2.01085	0.680204	0.338267	0.000227938	0.00270146
ABHD5	0.000100834	0.00188755	2.30087	2.30087	0.924497	0.401804	0.000100834	0.00188755
ABLIM1	0.000270461	0.00290395	2.07768	2.07768	0.266969	0.128494	0.000270461	0.00290395
ABR	0.00333764	0.0120644	0.482449	-2.07276	0.151865	0.31478	0.00333764	0.0120644
ACADM	0.000239702	0.00276276	0.330939	-3.02171	0.231137	0.69843	0.000239702	0.00276276
ACD	7.91594e-05	0.00170295	0.483679	-2.06749	1.48431	3.06879	7.91594e-05	0.00170295
ACO1	6.16958e-05	0.00156947	2.13426	2.13426	1.76452	0.826758	6.16958e-05	0.00156947
ACSL1	0.000196157	0.00251147	2.57475	2.57475	0.973663	0.378158	0.000196157	0.00251147
ACSL3	0.000227156	0.00269682	0.412887	-2.42197	0.653771	1.58341	0.000227156	0.00269682
ACSL5	0.0038286	0.0131722	0.391872	-2.55185	0.02047	0.0522364	0.0038286	0.0131722
ACSS3	0.000182115	0.00243478	0.326004	-3.06744	0.0118014	0.0362001	0.000182115	0.00243478
ACVR2B	0.00113485	0.00624349	2.37999	2.37999	0.468336	0.19678	0.00113485	0.00624349
ACVRL1	1.61027e-05	0.00104745	0.356369	-2.80608	0.309375	0.868131	1.61027e-05	0.00104745
ACYP1	0.0076586	0.0208566	2.04808	2.04808	0.270176	0.131917	0.0076586	0.0208566
ADA	0.00506458	0.0157889	2.16493	2.16493	0.0990677	0.0457603	0.00506458	0.0157889
ADAM23	0.000609335	0.00450262	0.492434	-2.03073	0.00728254	0.0147889	0.000609335	0.00450262
ADAMTS1	8.97215e-07	0.000653125	0.190708	-5.24361	6.57849	34.495	8.97215e-07	0.000653125
ADAMTS14	0.000432512	0.00376468	3.6651	3.6651	0.22994	0.0627378	0.000432512	0.00376468
ADAMTSL1	0.000452587	0.00384685	0.25643	-3.89969	0.00334927	0.0130611	0.000452587	0.00384685
ADAMTSL4	0.0018476	0.00834284	2.73963	2.73963	1.18778	0.433554	0.0018476	0.00834284
ADCK1	8.23849e-05	0.00172899	0.424861	-2.35371	0.0262202	0.0617149	8.23849e-05	0.00172899
ADCY7	0.000128933	0.00208083	2.00551	2.00551	0.566923	0.282683	0.000128933	0.00208083
ADD3	0.000141863	0.00216807	0.48589	-2.05808	0.601236	1.23739	0.000141863	0.00216807
ADGRG1	5.39039e-06	0.000836117	6.25001	6.25001	0.247592	0.0396146	5.39039e-06	0.000836117
ADGRL1	0.000681723	0.0047453	0.293051	-3.41238	0.0428758	0.146309	0.000681723	0.0047453
ADM	5.02869e-06	0.000836117	0.419695	-2.38268	23.104	55.0494	5.02869e-06	0.000836117
ADORA1	0.000512327	0.00409595	0.355939	-2.80947	0.0694507	0.19512	0.000512327	0.00409595
ADORA2B	1.84926e-05	0.00108966	0.418194	-2.39123	0.312881	0.748171	1.84926e-05	0.00108966
ADRA1D	0.000281742	0.00295434	0.257774	-3.87936	0.0712108	0.276253	0.000281742	0.00295434
ADRA2C	7.32958e-05	0.00166189	3.83651	3.83651	13.2285	3.44805	7.32958e-05	0.00166189
AFAP1L2	0.00500582	0.0157032	0.45629	-2.19159	0.0224259	0.0491484	0.00500582	0.0157032
AGTPBP1	0.00288939	0.0110304	3.33202	3.33202	0.0227799	0.00683666	0.00288939	0.0110304
AGTR1	0.000661835	0.00467966	0.381949	-2.61815	0.0354177	0.0927289	0.000661835	0.00467966
AHNAK2	4.61911e-06	0.000819064	3.52715	3.52715	18.1395	5.14281	4.61911e-06	0.000819064
AKAP6	9.64796e-05	0.00185078	0.385948	-2.59102	0.0110901	0.0287348	9.64796e-05	0.00185078
AKAP7	0.00144352	0.0072051	0.48814	-2.04859	0.0125745	0.02576	0.00144352	0.0072051
AKR1A1	0.000392923	0.00360389	2.4461	2.4461	1.84936	0.756043	0.000392923	0.00360389
AKR1B1	1.73832e-05	0.00107946	2.69047	2.69047	1.72139	0.639811	1.73832e-05	0.00107946
ALAD	1.90366e-05	0.00108966	0.436159	-2.29274	2.59737	5.95511	1.90366e-05	0.00108966
ALDH1A1	8.67451e-06	0.000903201	0.143705	-6.95872	0.531229	3.69667	8.67451e-06	0.000903201
ALDH2	0.000229301	0.00271065	2.21295	2.21295	0.939739	0.424654	0.000229301	0.00271065
ALS2CL	0.000401028	0.00364909	2.25896	2.25896	0.488881	0.216419	0.000401028	0.00364909
AMPH	0.000486423	0.00397128	0.30318	-3.29837	0.0202467	0.0667811	0.000486423	0.00397128
ANAPC11	0.00030309	0.0030892	2.05056	2.05056	2.98885	1.45758	0.00030309	0.0030892
ANGPT1	5.35097e-06	0.000836117	0.130063	-7.68858	0.039944	0.307113	5.35097e-06	0.000836117
ANGPTL4	1.09086e-05	0.000937122	5.88924	5.88924	2.11839	0.359705	1.09086e-05	0.000937122
ANK1	0.00124593	0.00658731	4.0881	4.0881	0.00791229	0.00193544	0.00124593	0.00658731
ANKHD1-EIF4EBP3	0.00859856	0.0226433	0.471407	-2.12131	0.204482	0.433771	0.00859856	0.0226433
ANKRD24	0.00010178	0.00188755	0.374308	-2.6716	0.0146454	0.0391265	0.00010178	0.00188755
ANKRD34A	0.000310382	0.00313769	0.362391	-2.75945	0.448082	1.23646	0.000310382	0.00313769
ANKRD35	0.0022529	0.0094481	0.311971	-3.20543	0.0896739	0.287443	0.0022529	0.0094481
ANKRD9	0.00913695	0.0236609	2.00344	2.00344	2.37993	1.18792	0.00913695	0.0236609
ANLN	0.00146599	0.00727418	0.342595	-2.9189	0.242579	0.708062	0.00146599	0.00727418
ANO2	0.00221195	0.00933978	0.178148	-5.6133	0.00085127	0.00477843	0.00221195	0.00933978
ANTKMT	0.00508337	0.0158128	2.58282	2.58282	2.37312	0.918813	0.00508337	0.0158128
ANXA2P3	0.00028938	0.00300933	0.360105	-2.77697	31.2046	86.6541	0.00028938	0.00300933
ANXA5	9.31252e-05	0.00181077	0.436749	-2.28964	9.01185	20.6339	9.31252e-05	0.00181077
AOPEP	0.000215713	0.00262404	2.05494	2.05494	0.107974	0.0525439	0.000215713	0.00262404
AOX1	0.000804453	0.00520898	3.05174	3.05174	0.129249	0.0423527	0.000804453	0.00520898
AP2A1	0.000540258	0.00422031	2.02812	2.02812	1.44163	0.710821	0.000540258	0.00422031
APIP	0.00450021	0.0145494	0.495869	-2.01666	0.12486	0.251801	0.00450021	0.0145494
APOBEC3D	0.00092743	0.00562107	0.364977	-2.7399	0.174196	0.477279	0.00092743	0.00562107
APOD	0.000375608	0.00350891	0.272183	-3.674	0.212427	0.780456	0.000375608	0.00350891
APOE	0.000216935	0.00263427	0.224741	-4.44957	1.80678	8.03939	0.000216935	0.00263427
APOL3	0.00178127	0.00820133	0.480077	-2.083	0.3137	0.653437	0.00178127	0.00820133
APOLD1	2.49181e-05	0.00120328	0.422888	-2.36469	0.164723	0.389519	2.49181e-05	0.00120328
APOOP5	0.000101509	0.00188755	0.477214	-2.09549	3.04662	6.38418	0.000101509	0.00188755
AQP11	0.000859345	0.00539141	4.05577	4.05577	0.449497	0.110829	0.000859345	0.00539141
ARAP3	0.000124669	0.00205476	0.400762	-2.49525	0.186403	0.465122	0.000124669	0.00205476
ARHGAP11B	0.00660224	0.0188942	0.393822	-2.53922	0.0408886	0.103825	0.00660224	0.0188942
ARHGAP20	0.000101267	0.00188755	0.444721	-2.2486	0.0514577	0.115708	0.000101267	0.00188755
ARHGAP24	7.30154e-05	0.00166098	0.41684	-2.399	0.049927	0.119775	7.30154e-05	0.00166098
ARHGAP25	0.00107388	0.00607895	0.472463	-2.11657	0.0194757	0.0412216	0.00107388	0.00607895
ARHGAP27	0.00384569	0.013205	2.30744	2.30744	0.160054	0.0693643	0.00384569	0.013205
ARHGAP5-AS1	0.00383731	0.013186	0.381651	-2.6202	1.99168	5.21861	0.00383731	0.013186
ARHGAP6	0.000614515	0.00452145	0.403711	-2.47702	0.00636604	0.0157688	0.000614515	0.00452145
ARHGDIB	3.62762e-05	0.00131626	0.428635	-2.33299	0.552825	1.28973	3.62762e-05	0.00131626
ARHGEF2	0.000120145	0.00201911	0.480436	-2.08144	5.96158	12.4087	0.000120145	0.00201911
ARHGEF35	0.000158921	0.0022754	0.400324	-2.49797	0.319133	0.797187	0.000158921	0.0022754
ARID5B	0.000110357	0.00195524	0.492674	-2.02974	1.24749	2.53208	0.000110357	0.00195524
ARMC6	0.000875903	0.00543088	2.00954	2.00954	1.04047	0.517766	0.000875903	0.00543088
ARMCX5	0.0009892	0.00581949	0.456391	-2.1911	2.49111	5.45828	0.0009892	0.00581949
ARSK	0.000143888	0.00217975	0.439448	-2.27558	0.228114	0.519092	0.000143888	0.00217975
ARVCF	0.001029	0.00592515	4.23351	4.23351	0.205801	0.0486125	0.001029	0.00592515
ASDURF	5.32956e-05	0.00148223	0.000621787	-1608.27	0.000100422	0.161506	5.32956e-05	0.00148223
ASIC1	0.00091067	0.00555498	0.395365	-2.52931	0.226294	0.572368	0.00091067	0.00555498
ASPHD1	0.00465072	0.014883	3.1257	3.1257	0.289865	0.0927359	0.00465072	0.014883
ASPM	0.00295219	0.0111573	0.47582	-2.10164	0.163285	0.343165	0.00295219	0.0111573
ATAD2	0.0041859	0.0139171	0.494499	-2.02225	0.0767296	0.155166	0.0041859	0.0139171
ATAD3C	0.00722042	0.0200816	0.23778	-4.20557	0.020171	0.0848304	0.00722042	0.0200816
ATF5	0.000415903	0.0037088	0.417623	-2.39451	7.32963	17.5508	0.000415903	0.0037088
ATG4C	0.000819055	0.00525678	0.408448	-2.44829	0.0849917	0.208084	0.000819055	0.00525678
ATN1	0.000875561	0.00543088	0.433667	-2.30592	9.0048	20.7643	0.000875561	0.00543088
ATOH8	0.000119959	0.00201911	2.83242	2.83242	0.732883	0.258748	0.000119959	0.00201911
ATOX1	1.3031e-05	0.000985934	3.09838	3.09838	1.2087	0.390106	1.3031e-05	0.000985934
ATP1A1-AS1	0.00823719	0.0219941	0.343908	-2.90775	0.0316912	0.0921503	0.00823719	0.0219941
ATP2B1	4.15045e-05	0.00134583	0.468776	-2.13321	1.15505	2.46398	4.15045e-05	0.00134583
ATP2B1-AS1	0.000404722	0.00366221	0.409836	-2.44	0.531793	1.29758	0.000404722	0.00366221
ATP5F1B	1.67304e-06	0.000723119	2.21718	2.21718	25.5812	11.5378	1.67304e-06	0.000723119
ATP5MC1	0.00100623	0.00586422	2.73911	2.73911	2.44769	0.893609	0.00100623	0.00586422
ATP5MD	0.000712003	0.00487102	2.94296	2.94296	0.769612	0.26151	0.000712003	0.00487102
ATP5PD	0.00482713	0.0152785	2.9574	2.9574	2.72601	0.921758	0.00482713	0.0152785
ATP6AP1L	0.000860043	0.00539141	0.378448	-2.64237	0.0351648	0.0929183	0.000860043	0.00539141
ATP6V0B	0.00259171	0.0103319	2.06916	2.06916	10.4327	5.04198	0.00259171	0.0103319
ATP6V0D1	5.29608e-05	0.00148223	2.17495	2.17495	2.1404	0.984113	5.29608e-05	0.00148223
ATP6V1F	0.00409925	0.0137413	0.477185	-2.09562	16.941	35.502	0.00409925	0.0137413
ATP6V1G2	0.00220848	0.00933258	0.391733	-2.55276	0.599267	1.52978	0.00220848	0.00933258
ATP7B	7.84384e-05	0.00170044	2.18752	2.18752	0.139653	0.0638406	7.84384e-05	0.00170044
ATP8B4	0.000158494	0.002274	0.184199	-5.42892	0.00782437	0.0424779	0.000158494	0.002274
ATP9A	0.000334073	0.0032853	2.18605	2.18605	0.496839	0.227277	0.000334073	0.0032853
ATRNL1	6.26468e-05	0.00157467	2.93135	2.93135	0.0178635	0.00609396	6.26468e-05	0.00157467
ATXN2	8.812e-07	0.000653125	0.498578	-2.0057	0.202412	0.405978	8.812e-07	0.000653125
AXIN2	1.14349e-05	0.00095275	2.92399	2.92399	0.212715	0.0727481	1.14349e-05	0.00095275
B3GALNT1	1.04452e-05	0.000924524	0.324365	-3.08295	0.264819	0.816424	1.04452e-05	0.000924524
B3GALT1	0.00749879	0.0205865	2.3398	2.3398	0.00196085	0.000838042	0.00749879	0.0205865
B3GALT2	0.000200867	0.00253716	0.268756	-3.72085	0.352745	1.31251	0.000200867	0.00253716
B3GNT5	0.00290717	0.0110556	2.33868	2.33868	1.82176	0.778971	0.00290717	0.0110556
BAHD1	0.000165007	0.00231462	2.20371	2.20371	1.9397	0.880201	0.000165007	0.00231462
BARD1	0.000567772	0.00433141	0.453294	-2.20608	0.0483783	0.106726	0.000567772	0.00433141
BASP1P1	0.00140928	0.00708535	0.387819	-2.57852	2.16719	5.58814	0.00140928	0.00708535
BCAM	0.000265346	0.00287701	0.286096	-3.49533	0.32183	1.1249	0.000265346	0.00287701
BCAS4	0.00190569	0.00851032	2.0879	2.0879	0.0951078	0.0455518	0.00190569	0.00851032
BCO2	0.000512057	0.00409595	0.156462	-6.39134	0.00326979	0.0208984	0.000512057	0.00409595
BCYRN1	0.00200474	0.00880798	2.31913	2.31913	141.118	60.8496	0.00200474	0.00880798
BDKRB1	0.000115201	0.00199019	0.341782	-2.92584	4.58298	13.4091	0.000115201	0.00199019
BDKRB2	0.000115865	0.00199019	0.304865	-3.28014	4.10205	13.4553	0.000115865	0.00199019
BDNF-AS	0.0044638	0.0144757	0.357967	-2.79356	0.00527044	0.0147233	0.0044638	0.0144757
BEAN1	0.00369157	0.0128578	2.44814	2.44814	0.0941977	0.0384772	0.00369157	0.0128578
BEX4	4.25162e-05	0.00134726	0.328012	-3.04867	6.24434	19.0369	4.25162e-05	0.00134726
BGN	0.000665665	0.00469018	0.492717	-2.02956	11.7321	23.811	0.000665665	0.00469018
BHLHE41	2.44501e-05	0.00120037	0.484581	-2.06364	8.72784	18.0111	2.44501e-05	0.00120037
BIN1	8.96409e-05	0.00179617	2.56666	2.56666	0.362692	0.141309	8.96409e-05	0.00179617
BIVM-ERCC5	0.000126262	0.00206101	0.145124	-6.89066	0.0140386	0.096735	0.000126262	0.00206101
BLNK	0.00271277	0.0106169	0.496077	-2.01582	0.0193674	0.0390411	0.00271277	0.0106169
BLOC1S6	0.000237623	0.00275718	0.385048	-2.59708	2.24426	5.82851	0.000237623	0.00275718
BMF	5.73463e-06	0.000836117	6.95598	6.95598	2.70721	0.389191	5.73463e-06	0.000836117
BMP2	5.85108e-05	0.00153958	0.248025	-4.03186	1.09893	4.43071	5.85108e-05	0.00153958
BMP2K	7.52498e-05	0.00167868	0.491492	-2.03462	0.124111	0.252518	7.52498e-05	0.00167868
BOLA1	0.00388946	0.013309	2.20942	2.20942	5.57769	2.5245	0.00388946	0.013309
BOLA2	0.0033825	0.0121561	0.492741	-2.02947	0.00549879	0.0111596	0.0033825	0.0121561
BOLA3	0.00767055	0.0208718	2.13001	2.13001	0.126461	0.0593713	0.00767055	0.0208718
BPNT2	3.57064e-05	0.00131626	0.469401	-2.13037	2.75731	5.87409	3.57064e-05	0.00131626
BRCA2	0.00345976	0.0123355	0.463043	-2.15963	0.0406635	0.087818	0.00345976	0.0123355
BRI3	1.12101e-05	0.000948102	2.58798	2.58798	10.2335	3.95423	1.12101e-05	0.000948102
BRIP1	0.00296021	0.0111713	0.367896	-2.71816	0.0255232	0.0693762	0.00296021	0.0111713
BUB1B	0.00720258	0.020044	0.478809	-2.08852	0.0385369	0.0804848	0.00720258	0.020044
C11orf24	1.18057e-05	0.000954784	0.305031	-3.27836	5.88577	19.2957	1.18057e-05	0.000954784
C12orf73	0.00085494	0.00537975	2.64788	2.64788	1.07033	0.404221	0.00085494	0.00537975
C12orf76	0.00117396	0.00635502	2.87892	2.87892	0.42238	0.146715	0.00117396	0.00635502
C16orf70	0.00011238	0.00196501	2.37035	2.37035	0.604247	0.254919	0.00011238	0.00196501
C1D	0.00296926	0.0111929	0.344257	-2.9048	0.254658	0.739731	0.00296926	0.0111929
C1orf198	2.37214e-05	0.00119306	0.43788	-2.28373	3.27173	7.47177	2.37214e-05	0.00119306
C1orf220	0.00172931	0.0080487	0.334964	-2.9854	0.0646177	0.19291	0.00172931	0.0080487
C1orf226	0.00272987	0.0106597	2.05456	2.05456	0.293777	0.142988	0.00272987	0.0106597
C1orf56	0.000881087	0.00543547	0.498145	-2.00745	0.873927	1.75436	0.000881087	0.00543547
C1QTNF7	0.00011073	0.00195524	0.486046	-2.05742	0.396108	0.814961	0.00011073	0.00195524
C22orf46	0.000194661	0.00250002	0.455282	-2.19644	2.71575	5.96498	0.000194661	0.00250002
C2CD2	2.46923e-05	0.00120328	2.6154	2.6154	1.58426	0.605744	2.46923e-05	0.00120328
C2orf74	0.000872117	0.00542367	0.446714	-2.23857	0.408316	0.914042	0.000872117	0.00542367
C2orf88	0.000660013	0.00467177	0.360797	-2.77164	0.0566319	0.156963	0.000660013	0.00467177
C4orf19	0.000152003	0.00223714	0.29957	-3.33811	0.00184031	0.00614317	0.000152003	0.00223714
C4orf33	0.00135621	0.00691149	0.495032	-2.02007	0.32106	0.648563	0.00135621	0.00691149
C4orf36	0.00772535	0.0209796	2.37262	2.37262	0.0854753	0.0360258	0.00772535	0.0209796
C6orf120	6.82551e-06	0.000854641	0.162077	-6.16992	4.27023	26.347	6.82551e-06	0.000854641
C6orf141	0.00186721	0.00840668	2.60037	2.60037	0.452534	0.174027	0.00186721	0.00840668
C8orf34	0.00828362	0.0220689	0.312389	-3.20114	0.000705573	0.00225864	0.00828362	0.0220689
C9orf135	2.43495e-06	0.000771084	123.696	123.696	0.0123184	9.95856e-05	2.43495e-06	0.000771084
CA11	0.00323229	0.0118523	0.301289	-3.31907	0.272253	0.903626	0.00323229	0.0118523
CABCOCO1	0.00272192	0.0106454	0.409452	-2.44229	0.00434555	0.0106131	0.00272192	0.0106454
CALB2	3.42625e-06	0.000810168	10.7719	10.7719	3.7453	0.347691	3.42625e-06	0.000810168
CALCRL	0.00779913	0.0211013	0.395028	-2.53146	0.014814	0.0375012	0.00779913	0.0211013
CALHM5	6.0694e-05	0.00156324	3.87799	3.87799	3.08978	0.796747	6.0694e-05	0.00156324
CALM2	0.000756975	0.00504252	2.48476	2.48476	43.9887	17.7034	0.000756975	0.00504252
CAMK1G	0.000100564	0.00188755	0.0887055	-11.2733	0.0226003	0.254779	0.000100564	0.00188755
CAMK2A	0.00884789	0.0230853	0.495124	-2.0197	0.00758835	0.0153262	0.00884789	0.0230853
CAMK2N1	1.76818e-05	0.001081	0.288356	-3.46794	3.21144	11.1371	1.76818e-05	0.001081
CBWD1	1.68134e-05	0.00106672	0.387545	-2.58034	0.123818	0.319492	1.68134e-05	0.00106672
CBWD2	0.000107667	0.00192645	0.349571	-2.86065	0.0842728	0.241075	0.000107667	0.00192645
CBWD5	0.000111227	0.00195723	0.365599	-2.73524	0.000456927	0.0012498	0.000111227	0.00195723
CCBE1	0.000296733	0.00305307	0.435094	-2.29835	0.0353962	0.0813529	0.000296733	0.00305307
CCDC12	0.00546239	0.0166096	2.18886	2.18886	0.121728	0.0556124	0.00546239	0.0166096
CCDC121	0.00221502	0.00934309	0.473223	-2.11317	0.808403	1.70829	0.00221502	0.00934309
CCDC122	0.000245081	0.00277866	0.296144	-3.37674	0.0670819	0.226518	0.000245081	0.00277866
CCDC15	1.47552e-05	0.00103482	0.399931	-2.50043	0.0140467	0.0351227	1.47552e-05	0.00103482
CCDC167	0.000731053	0.00493711	3.03967	3.03967	0.392211	0.129031	0.000731053	0.00493711
CCL2	3.68959e-05	0.00131626	0.275353	-3.6317	1.46196	5.30939	3.68959e-05	0.00131626
CCN4	0.000150309	0.00222428	0.359373	-2.78262	0.361471	1.00584	0.000150309	0.00222428
CCN5	0.000342384	0.00331952	3.82987	3.82987	0.167674	0.0437806	0.000342384	0.00331952
CD24	0.000723004	0.00491153	39.0596	39.0596	3.42992	0.0878125	0.000723004	0.00491153
CD248	0.000200571	0.00253716	0.455191	-2.19688	534.16	1173.48	0.000200571	0.00253716
CD34	0.000761581	0.005052	0.216665	-4.61542	0.0152236	0.0702634	0.000761581	0.005052
CD46	0.000225741	0.00268694	2.07619	2.07619	4.30377	2.07292	0.000225741	0.00268694
CD83	0.000557436	0.0043	0.263414	-3.7963	0.0255896	0.097146	0.000557436	0.0043
CD9	0.00245815	0.00998494	0.440019	-2.27263	0.330727	0.751619	0.00245815	0.00998494
CDC42EP1	0.000840936	0.00532755	0.46353	-2.15736	10.1983	22.0014	0.000840936	0.00532755
CDC6	0.000662481	0.00467966	0.496623	-2.0136	0.245585	0.49451	0.000662481	0.00467966
CDCA7	0.00107447	0.00607895	0.237056	-4.21841	0.055937	0.235965	0.00107447	0.00607895
CDCA7L	0.00030855	0.00312366	0.442624	-2.25925	0.511157	1.15483	0.00030855	0.00312366
CDH11	0.000161473	0.00229851	0.471354	-2.12155	1.43373	3.04171	0.000161473	0.00229851
CDK1	0.00168141	0.00791544	0.463197	-2.15891	0.172486	0.372381	0.00168141	0.00791544
CDK15	4.63079e-05	0.00141144	0.348061	-2.87306	0.0930692	0.267393	4.63079e-05	0.00141144
CDKN2B	0.000841376	0.00532755	2.28095	2.28095	26.8262	11.761	0.000841376	0.00532755
CDKN2C	0.000490078	0.00398722	0.280581	-3.56403	0.590468	2.10444	0.000490078	0.00398722
CELSR3	0.000631127	0.00457472	2.73754	2.73754	0.438054	0.160017	0.000631127	0.00457472
CEMIP2	0.000106636	0.00191793	2.48822	2.48822	2.94219	1.18245	0.000106636	0.00191793
CEND1	0.0031052	0.011508	0.323485	-3.09134	0.100861	0.311794	0.0031052	0.011508
CENPF	0.000447369	0.00381948	0.485188	-2.06106	0.314061	0.647298	0.000447369	0.00381948
CENPK	0.00398661	0.0135111	0.435102	-2.29831	0.0283237	0.0650968	0.00398661	0.0135111
CENPU	0.00162238	0.00774296	0.383871	-2.60504	0.0316254	0.0823856	0.00162238	0.00774296
CEP55	0.00204789	0.0089323	0.341512	-2.92815	0.18467	0.540743	0.00204789	0.0089323
CERNA1	0.00986252	0.0250124	0.432066	-2.31446	0.0248181	0.0574405	0.00986252	0.0250124
CEROX1	0.00161573	0.00772722	0.486996	-2.05341	0.158704	0.325885	0.00161573	0.00772722
CES4A	0.00189461	0.00848586	0.48682	-2.05415	0.0989897	0.203339	0.00189461	0.00848586
CFAP20	4.8685e-06	0.000836117	0.474493	-2.10751	1.13485	2.39171	4.8685e-06	0.000836117
CFH	0.000770354	0.00507697	0.394279	-2.53628	0.0520958	0.132129	0.000770354	0.00507697
CFI	0.00416285	0.0138672	0.410688	-2.43494	0.0352255	0.085772	0.00416285	0.0138672
CGRRF1	0.00359034	0.0126356	2.05472	2.05472	0.360557	0.175478	0.00359034	0.0126356
CHAF1B	0.000342117	0.00331952	0.337451	-2.9634	0.0733849	0.217469	0.000342117	0.00331952
CHCHD1	0.00105214	0.00599982	2.95426	2.95426	12.9153	4.37173	0.00105214	0.00599982
CHMP3	1.90309e-05	0.00108966	0.346025	-2.88997	1.00772	2.91229	1.90309e-05	0.00108966
CHRNA9	0.000136542	0.00214295	8.68292	8.68292	0.275981	0.0317843	0.000136542	0.00214295
CHROMR	0.0011139	0.00618731	0.485268	-2.06072	0.153926	0.317198	0.0011139	0.00618731
CHST15	3.74451e-06	0.000810168	2.15657	2.15657	0.597173	0.276909	3.74451e-06	0.000810168
CIB1	0.00450834	0.0145655	2.32478	2.32478	0.431776	0.185728	0.00450834	0.0145655
CIBAR1P2	0.000420681	0.0037293	0.438144	-2.28236	1.52244	3.47476	0.000420681	0.0037293
CIDEB	0.000404852	0.00366221	0.310498	-3.22063	0.17188	0.553561	0.000404852	0.00366221
CKAP2L	0.00124521	0.00658604	0.461544	-2.16664	0.211628	0.458522	0.00124521	0.00658604
CKB	3.95889e-05	0.00132817	3.45735	3.45735	3.84236	1.11136	3.95889e-05	0.00132817
CLDN11	6.76811e-07	0.000618141	0.374639	-2.66923	15.9651	42.6145	6.76811e-07	0.000618141
CLEC14A	0.00146617	0.00727418	0.156548	-6.38781	0.166447	1.06323	0.00146617	0.00727418
CLEC3B	0.00715744	0.0199411	0.485335	-2.06043	0.237624	0.489608	0.00715744	0.0199411
CLIP3	4.33107e-06	0.000810168	0.360919	-2.77071	5.73709	15.8958	4.33107e-06	0.000810168
CLSPN	0.000386131	0.00356991	0.379085	-2.63793	0.0914885	0.24134	0.000386131	0.00356991
CLSTN2	1.19125e-06	0.000716354	6.06443	6.06443	0.00837047	0.00138026	1.19125e-06	0.000716354
CMTM3	4.71656e-05	0.00142124	2.07346	2.07346	14.0472	6.77474	4.71656e-05	0.00142124
CMTM4	0.00233049	0.00964323	2.0703	2.0703	0.51675	0.249602	0.00233049	0.00964323
CNIH3	0.0001747	0.00238291	2.21516	2.21516	0.0327452	0.0147823	0.0001747	0.00238291
CNTN3	0.00364498	0.0127597	0.448756	-2.22838	0.031164	0.0694453	0.00364498	0.0127597
CNTNAP1	0.000660605	0.00467357	0.484361	-2.06458	2.46862	5.09665	0.000660605	0.00467357
COA6	0.00382713	0.0131707	2.53953	2.53953	1.27413	0.501718	0.00382713	0.0131707
COL12A1	1.19472e-05	0.000954784	0.430819	-2.32116	3.25769	7.56162	1.19472e-05	0.000954784
COL13A1	0.00201762	0.00884493	2.20135	2.20135	0.0268263	0.0121863	0.00201762	0.00884493
COL15A1	1.31815e-05	0.000985934	0.41654	-2.40073	0.0438812	0.105347	1.31815e-05	0.000985934
COL18A1	0.000122839	0.00203961	2.82535	2.82535	0.836053	0.295911	0.000122839	0.00203961
COL1A2	2.29022e-05	0.00117999	2.42283	2.42283	479.246	197.804	2.29022e-05	0.00117999
COL6A6	0.0054905	0.0166716	0.317304	-3.15156	0.00546682	0.017229	0.0054905	0.0166716
COL8A1	2.5012e-05	0.00120328	0.434266	-2.30274	4.58553	10.5593	2.5012e-05	0.00120328
COLGALT1	5.97152e-06	0.000836117	2.42347	2.42347	18.6106	7.67932	5.97152e-06	0.000836117
COMMD3	8.05171e-06	0.000899358	3.64053	3.64053	3.47446	0.954382	8.05171e-06	0.000899358
COMMD6	0.00483565	0.0153013	0.44966	-2.2239	0.810957	1.80349	0.00483565	0.0153013
COPG2IT1	7.05432e-05	0.00165037	0.315932	-3.16524	2.55418	8.08459	7.05432e-05	0.00165037
COPRS	4.78591e-05	0.00142968	2.17243	2.17243	5.03961	2.31981	4.78591e-05	0.00142968
COPS6	8.7846e-06	0.000903536	0.430305	-2.32393	11.3954	26.4822	8.7846e-06	0.000903536
COPZ1	4.43381e-05	0.0013729	0.454621	-2.19963	2.43241	5.35041	4.43381e-05	0.0013729
COPZ2	0.000320126	0.00320149	3.89232	3.89232	2.03373	0.522499	0.000320126	0.00320149
CORIN	8.20254e-06	0.000899358	0.154779	-6.46083	0.00675544	0.0436458	8.20254e-06	0.000899358
COX16	0.000161066	0.00229851	2.09397	2.09397	0.621359	0.296737	0.000161066	0.00229851
COX7B	0.000769325	0.00507697	2.0841	2.0841	2.19015	1.05089	0.000769325	0.00507697
COX8A	5.28782e-05	0.00148223	2.41064	2.41064	33.0475	13.709	5.28782e-05	0.00148223
CPA4	3.11807e-05	0.00129019	3.19586	3.19586	1.319	0.412722	3.11807e-05	0.00129019
CPM	4.0682e-06	0.000810168	0.209927	-4.76357	0.0470424	0.22409	4.0682e-06	0.000810168
CPNE7	0.000102794	0.00188755	6.97328	6.97328	1.54361	0.221361	0.000102794	0.00188755
CPS1	0.000883147	0.00544332	0.414124	-2.41473	0.019004	0.0458896	0.000883147	0.00544332
CPXM1	0.00050635	0.00407881	0.171319	-5.83707	0.391516	2.28531	0.00050635	0.00407881
CPZ	0.00434517	0.0142395	2.09785	2.09785	1.24055	0.591342	0.00434517	0.0142395
CREB3L1	2.12507e-05	0.00115262	0.380636	-2.62718	4.26333	11.2005	2.12507e-05	0.00115262
CRIM1	0.00121734	0.00649075	0.445877	-2.24277	1.44296	3.23624	0.00121734	0.00649075
CRISPLD2	7.38915e-06	0.000896486	0.480376	-2.0817	0.72667	1.51271	7.38915e-06	0.000896486
CRLF1	0.0089682	0.0233025	2.6454	2.6454	0.0718772	0.0271707	0.0089682	0.0233025
CRNDE	0.00446959	0.0144843	2.05728	2.05728	0.172745	0.0839676	0.00446959	0.0144843
CRYM	0.000200856	0.00253716	7.56808	7.56808	0.0608262	0.0080372	0.000200856	0.00253716
CSF2RB	0.00133914	0.00685466	2.04043	2.04043	0.240924	0.118075	0.00133914	0.00685466
CTD-2297D10.2	0.000234845	0.00274568	5.616	5.616	0.195651	0.0348382	0.000234845	0.00274568
CTF1	0.000125906	0.00206084	0.333403	-2.99937	1.318	3.95317	0.000125906	0.00206084
CTSH	0.00381927	0.0131502	2.33221	2.33221	0.792729	0.339904	0.00381927	0.0131502
CTSS	0.000118985	0.00201559	2.00798	2.00798	0.100876	0.0502376	0.000118985	0.00201559
CTTN	0.000131011	0.00210211	2.076	2.076	13.4029	6.45612	0.000131011	0.00210211
CTXN1	0.0011797	0.00636727	2.27788	2.27788	22.4003	9.83382	0.0011797	0.00636727
CUBN	0.000430622	0.00375751	2.19899	2.19899	0.0225355	0.0102481	0.000430622	0.00375751
CXADR	2.44743e-05	0.00120037	81.1348	81.1348	0.00807985	9.95856e-05	2.44743e-05	0.00120037
CYGB	0.000462526	0.00388173	0.447985	-2.23222	2.03042	4.53234	0.000462526	0.00388173
CYP1B1	2.76306e-05	0.00124561	3.53348	3.53348	9.94203	2.81367	2.76306e-05	0.00124561
CYTOR	1.94997e-05	0.00110045	2.39772	2.39772	0.503534	0.210005	1.94997e-05	0.00110045
DAPK1	0.00270787	0.0106038	3.18495	3.18495	0.00912837	0.00286609	0.00270787	0.0106038
DARS1	0.0014663	0.00727418	0.309191	-3.23425	0.207092	0.669786	0.0014663	0.00727418
DAZAP2	2.39337e-05	0.00119444	0.452827	-2.20835	13.055	28.8299	2.39337e-05	0.00119444
DBNDD1	6.27487e-06	0.000836117	5.04136	5.04136	1.01742	0.201815	6.27487e-06	0.000836117
DCBLD2	0.000262628	0.00285791	2.2819	2.2819	7.00383	3.0693	0.000262628	0.00285791
DCLK1	0.000974313	0.00577613	2.12698	2.12698	0.0117405	0.00551979	0.000974313	0.00577613
DCP2	0.000744044	0.00500286	2.16547	2.16547	1.38581	0.639957	0.000744044	0.00500286
DCXR	0.000190179	0.0024664	0.395799	-2.52654	1.36328	3.44438	0.000190179	0.0024664
DDHD1	0.000264845	0.00287701	2.08322	2.08322	0.94636	0.454277	0.000264845	0.00287701
DDX12P	0.000369409	0.00347705	0.43342	-2.30723	0.0209949	0.04844	0.000369409	0.00347705
DDX47	0.000259569	0.00284488	2.04744	2.04744	1.77491	0.86689	0.000259569	0.00284488
DECR2	0.00190291	0.00850927	2.2815	2.2815	0.999927	0.438276	0.00190291	0.00850927
DENND3	0.000292119	0.00302783	2.44207	2.44207	0.327933	0.134285	0.000292119	0.00302783
DEPTOR	7.81544e-06	0.000899358	0.281788	-3.54877	0.0726061	0.257662	7.81544e-06	0.000899358
DES	0.000100694	0.00188755	0.210056	-4.76064	0.555655	2.64527	0.000100694	0.00188755
DGCR6	0.00196054	0.00867721	2.41076	2.41076	0.465052	0.192907	0.00196054	0.00867721
DGKA	0.00017035	0.00235611	0.495405	-2.01855	0.447397	0.903093	0.00017035	0.00235611
DGKI	0.0023639	0.00972201	2.12709	2.12709	0.256918	0.120784	0.0023639	0.00972201
DHCR24	3.03973e-06	0.000771084	2.86947	2.86947	14.9319	5.20373	3.03973e-06	0.000771084
DHCR7	0.00020932	0.00258937	2.35062	2.35062	8.96745	3.81493	0.00020932	0.00258937
DHFR	1.25822e-05	0.000981332	0.432878	-2.31012	0.495491	1.14465	1.25822e-05	0.000981332
DHRS11	0.0018428	0.00832934	2.41585	2.41585	0.597352	0.247263	0.0018428	0.00832934
DHRS3	1.42787e-05	0.00102941	0.447833	-2.23297	0.277591	0.619854	1.42787e-05	0.00102941
DIMT1	0.00245707	0.00998348	0.393662	-2.54025	0.358148	0.909786	0.00245707	0.00998348
DIPK2A	0.000337252	0.00330304	0.334312	-2.99122	0.319762	0.956477	0.000337252	0.00330304
DIRAS2	0.000643146	0.0046136	2.42717	2.42717	1.22918	0.506424	0.000643146	0.0046136
DKK2	0.0058896	0.0174984	6.00228	6.00228	0.00971575	0.00161868	0.0058896	0.0174984
DLG4	0.000382837	0.00355098	0.419572	-2.38338	0.331185	0.789341	0.000382837	0.00355098
DLGAP1-AS2	0.000585551	0.00441259	3.19671	3.19671	0.378183	0.118304	0.000585551	0.00441259
DLST	8.18636e-06	0.000899358	2.25419	2.25419	5.84996	2.59515	8.18636e-06	0.000899358
DLX5	0.00913615	0.0236609	122.083	122.083	0.250551	0.00205231	0.00913615	0.0236609
DNAJC22	0.000126344	0.00206101	0.465492	-2.14827	0.921742	1.98015	0.000126344	0.00206101
DOCK2	0.000611654	0.00451429	0.467467	-2.13919	0.00378291	0.00809237	0.000611654	0.00451429
DPY19L4	0.000440373	0.00378076	0.456519	-2.19049	0.288612	0.632201	0.000440373	0.00378076
DRAXIN	0.000127186	0.00206443	4.87228	4.87228	0.180878	0.0371238	0.000127186	0.00206443
DSP	0.000379886	0.00353441	2.4077	2.4077	10.3817	4.31187	0.000379886	0.00353441
DTL	0.000210122	0.00259167	0.466468	-2.14377	0.0840534	0.180191	0.000210122	0.00259167
DTNA	0.00716599	0.0199542	2.1027	2.1027	0.0146399	0.00696245	0.00716599	0.0199542
DUSP19	0.00169352	0.00795083	0.465962	-2.1461	0.185955	0.399078	0.00169352	0.00795083
DUSP3	6.1633e-07	0.000618141	2.2114	2.2114	29.8991	13.5204	6.1633e-07	0.000618141
DUSP4	0.000164775	0.00231462	7.96534	7.96534	0.898957	0.112859	0.000164775	0.00231462
DUSP6	1.54084e-05	0.00103482	0.305596	-3.27229	3.9829	13.0332	1.54084e-05	0.00103482
DYNLT1	0.000716893	0.00488923	2.12056	2.12056	9.50975	4.48455	0.000716893	0.00488923
DZIP3	0.00118083	0.00636727	0.460011	-2.17386	0.0643402	0.139867	0.00118083	0.00636727
E2F5	0.00564226	0.016987	2.62623	2.62623	0.153064	0.0582828	0.00564226	0.016987
E2F7	5.22224e-05	0.00147707	4.03737	4.03737	2.52061	0.624319	5.22224e-05	0.00147707
E2F8	0.000550387	0.00426944	0.160272	-6.2394	0.00744034	0.0464233	0.000550387	0.00426944
ECM2	0.00183432	0.00830186	0.461766	-2.1656	0.142849	0.309355	0.00183432	0.00830186
EDNRA	4.2179e-05	0.00134668	0.317806	-3.14657	0.131383	0.413406	4.2179e-05	0.00134668
EEF1AKMT4	0.00727459	0.0201729	2.42889	2.42889	0.387626	0.15959	0.00727459	0.0201729
EFEMP1	0.00283003	0.0108667	0.208618	-4.79345	0.0128302	0.0615011	0.00283003	0.0108667
EFEMP2	9.72747e-05	0.0018583	0.4629	-2.16029	20.0132	43.2344	9.72747e-05	0.0018583
EFHD1	0.00031057	0.00313769	2.33216	2.33216	0.811045	0.347766	0.00031057	0.00313769
EFNB3	1.63394e-05	0.00104745	0.140273	-7.12895	0.126341	0.900675	1.63394e-05	0.00104745
EGR3	0.000221329	0.00265729	0.309714	-3.22878	1.31287	4.23898	0.000221329	0.00265729
EIF3E	0.0012185	0.00649441	0.426697	-2.34358	0.48579	1.13849	0.0012185	0.00649441
EIF4E3	0.000929083	0.00562504	2.08275	2.08275	0.139828	0.0671364	0.000929083	0.00562504
ELAPOR1	0.00330562	0.012	3.01482	3.01482	0.0485894	0.0161168	0.00330562	0.012
ELFN2	0.000639933	0.00460505	2.94147	2.94147	0.798514	0.271468	0.000639933	0.00460505
ELN	0.000716429	0.00488847	0.382569	-2.61391	0.254836	0.666118	0.000716429	0.00488847
EMC2	0.00217407	0.00922662	0.382052	-2.61744	0.208434	0.545563	0.00217407	0.00922662
EML5	0.0072422	0.0201138	2.54247	2.54247	0.00594871	0.00233974	0.0072422	0.0201138
EMP2	3.69359e-05	0.00131626	0.322478	-3.10098	0.102171	0.31683	3.69359e-05	0.00131626
EMX2	1.52046e-05	0.00103482	0.352081	-2.84026	4.53956	12.8935	1.52046e-05	0.00103482
ENDOD1	5.13068e-05	0.0014692	0.397203	-2.5176	0.918946	2.31354	5.13068e-05	0.0014692
EPB41	5.245e-06	0.000836117	3.75541	3.75541	0.21699	0.0577808	5.245e-06	0.000836117
EPB41L2	7.74149e-05	0.00169378	0.370566	-2.69857	0.200914	0.54218	7.74149e-05	0.00169378
EPDR1	6.87285e-05	0.00163894	3.1135	3.1135	0.402913	0.129408	6.87285e-05	0.00163894
EPHB2	0.000201646	0.00253958	2.49766	2.49766	0.697805	0.279383	0.000201646	0.00253958
EPSTI1	0.000917682	0.0055791	0.303484	-3.29506	0.0301548	0.0993619	0.000917682	0.0055791
ERH	0.000321513	0.00320609	2.18717	2.18717	2.93138	1.34026	0.000321513	0.00320609
ERICH5	0.00420999	0.0139737	0.299621	-3.33755	0.0197338	0.0658626	0.00420999	0.0139737
ERMARD	0.0070847	0.0198036	2.0018	2.0018	0.145869	0.0728689	0.0070847	0.0198036
ERO1A	0.000457863	0.00386062	0.466865	-2.14195	0.607772	1.30182	0.000457863	0.00386062
ESM1	0.00116841	0.00633542	3.80843	3.80843	0.121968	0.0320258	0.00116841	0.00633542
ESPL1	0.00508885	0.0158166	0.461554	-2.1666	0.0560198	0.121372	0.00508885	0.0158166
ESYT1	8.68161e-05	0.00177102	2.11162	2.11162	12.5319	5.93472	8.68161e-05	0.00177102
ESYT3	0.00720706	0.0200525	2.52683	2.52683	0.0389228	0.0154038	0.00720706	0.0200525
ETFRF1	0.00289645	0.0110421	0.463609	-2.15699	0.869145	1.87474	0.00289645	0.0110421
ETHE1	0.00692019	0.0195094	2.58749	2.58749	0.30103	0.116341	0.00692019	0.0195094
EXO1	8.3753e-05	0.00174481	0.422624	-2.36617	0.0412497	0.0976037	8.3753e-05	0.00174481
EXOC2	1.60311e-05	0.00104745	0.488276	-2.04802	0.102551	0.210026	1.60311e-05	0.00104745
EXTL1	0.000186126	0.00244706	0.136515	-7.32519	0.0600738	0.440052	0.000186126	0.00244706
EZR	8.51825e-06	0.000899358	2.30483	2.30483	6.23052	2.70324	8.51825e-06	0.000899358
F2RL1	3.15182e-05	0.00129019	7.41254	7.41254	7.19641	0.970842	3.15182e-05	0.00129019
F2RL2	1.64751e-06	0.000723119	0.253528	-3.94433	4.03476	15.9144	1.64751e-06	0.000723119
FABP3	0.000298464	0.00305782	2.21639	2.21639	1.22844	0.554253	0.000298464	0.00305782
FAIM2	0.00113429	0.0062429	0.222299	-4.49845	0.0320975	0.144389	0.00113429	0.0062429
FAM111B	0.000106116	0.00191363	0.34523	-2.89662	0.194986	0.564798	0.000106116	0.00191363
FAM13A	7.09169e-05	0.00165037	0.463482	-2.15758	0.0608582	0.131307	7.09169e-05	0.00165037
FAM167A	0.000206636	0.00257845	0.311837	-3.2068	0.0552899	0.177304	0.000206636	0.00257845
FAM20C	0.00145123	0.00722364	2.16626	2.16626	0.46801	0.216045	0.00145123	0.00722364
FAM222A	0.00590037	0.0175162	0.428303	-2.3348	0.0132287	0.0308863	0.00590037	0.0175162
FAM27E3	0.00398898	0.0135158	0.138217	-7.235	0.0634532	0.459084	0.00398898	0.0135158
FAM85A	3.27117e-05	0.00129019	0.269909	-3.70495	0.0248965	0.0922404	3.27117e-05	0.00129019
FANCA	0.00753358	0.020618	0.499332	-2.00268	0.0151416	0.0303237	0.00753358	0.020618
FANCD2	0.00520215	0.0160569	0.486998	-2.0534	0.0140684	0.0288881	0.00520215	0.0160569
FANCI	0.0061507	0.0179929	0.492709	-2.0296	0.0405686	0.082338	0.0061507	0.0179929
FBXL22	0.000189864	0.0024664	0.383989	-2.60424	0.63321	1.64903	0.000189864	0.0024664
FBXO17	6.58931e-06	0.000836117	0.464288	-2.15383	0.583154	1.25602	6.58931e-06	0.000836117
FBXO21	2.60041e-05	0.00121508	0.246281	-4.06041	0.217519	0.883215	2.60041e-05	0.00121508
FBXO46	6.22975e-05	0.00156947	0.458705	-2.18005	0.4224	0.920853	6.22975e-05	0.00156947
FBXO5	0.00882064	0.0230316	0.452215	-2.21134	0.365632	0.808535	0.00882064	0.0230316
FDFT1	4.30267e-05	0.00135559	2.01403	2.01403	2.94371	1.4616	4.30267e-05	0.00135559
FGF1	0.000696544	0.00480027	0.370071	-2.70219	0.0436371	0.117916	0.000696544	0.00480027
FGF11	0.00258921	0.0103271	2.54338	2.54338	1.2022	0.472678	0.00258921	0.0103271
FGF7	3.55832e-06	0.000810168	0.111438	-8.97357	0.318351	2.85675	3.55832e-06	0.000810168
FGF9	9.87172e-05	0.00187943	0.269048	-3.71681	0.254996	0.94777	9.87172e-05	0.00187943
FGFBP3	0.000941312	0.00566795	0.31283	-3.19663	0.776543	2.48232	0.000941312	0.00566795
FGFR1	7.91567e-05	0.00170295	0.44539	-2.24522	1.9708	4.42488	7.91567e-05	0.00170295
FH	0.000385873	0.00356991	2.11524	2.11524	1.17327	0.554672	0.000385873	0.00356991
FHL3	0.000167286	0.00233474	0.481112	-2.07852	3.52583	7.3285	0.000167286	0.00233474
FKBP1AP1	0.00278932	0.0108004	2.21977	2.21977	1.35027	0.60829	0.00278932	0.0108004
FKBP1B	0.00631597	0.0183041	2.40236	2.40236	0.418037	0.174011	0.00631597	0.0183041
FKBP2	0.000635016	0.00458543	0.37138	-2.69266	1.74373	4.69527	0.000635016	0.00458543
FLI1	0.00671013	0.0191002	0.457871	-2.18402	0.00737747	0.0161126	0.00671013	0.0191002
FLOT1	1.05449e-05	0.000924524	0.49146	-2.03475	2.74904	5.59363	1.05449e-05	0.000924524
FLT1	1.0244e-05	0.000924524	0.211846	-4.72041	0.0194982	0.0920394	1.0244e-05	0.000924524
FLVCR2	0.00156446	0.00759494	2.95407	2.95407	0.0305454	0.0103401	0.00156446	0.00759494
FMN2	0.000666861	0.00469382	0.452334	-2.21076	0.0350229	0.0774271	0.000666861	0.00469382
FMNL2	0.000110076	0.00195524	2.26608	2.26608	0.231372	0.102102	0.000110076	0.00195524
FMOD	0.000253323	0.00281486	0.4496	-2.2242	0.652811	1.45198	0.000253323	0.00281486
FNDC4	1.52731e-05	0.00103482	0.343391	-2.91213	1.94648	5.66839	1.52731e-05	0.00103482
FNDC5	0.00154898	0.00754565	2.41404	2.41404	0.733953	0.304035	0.00154898	0.00754565
FOLR3	0.00169468	0.00795255	7.19271	7.19271	1.16769	0.162344	0.00169468	0.00795255
FOSB	0.00806918	0.0216666	0.362422	-2.75921	0.113094	0.312051	0.00806918	0.0216666
FOXC1	0.000204499	0.00256431	0.351495	-2.84499	2.26446	6.44236	0.000204499	0.00256431
FOXD2	0.00209991	0.00904231	0.266971	-3.74572	0.160852	0.602506	0.00209991	0.00904231
FOXD2-AS1	0.00294806	0.0111558	0.404078	-2.47477	0.520294	1.28761	0.00294806	0.0111558
FOXE1	0.000342488	0.00331952	0.492502	-2.03045	1.61725	3.28374	0.000342488	0.00331952
FOXG1	0.000116018	0.00199019	0.379677	-2.63382	2.36165	6.22017	0.000116018	0.00199019
FOXM1	0.00154939	0.00754565	0.451222	-2.2162	0.797615	1.76768	0.00154939	0.00754565
FOXS1	0.00125174	0.00660541	3.12315	3.12315	1.81065	0.579753	0.00125174	0.00660541
FRMD5	0.000104343	0.00189494	6.40435	6.40435	0.0401747	0.00627304	0.000104343	0.00189494
FRMPD4	3.94915e-05	0.00132817	0.389805	-2.56538	0.00901339	0.0231228	3.94915e-05	0.00132817
FRZB	0.000791758	0.0051779	0.235203	-4.25165	0.0115313	0.049027	0.000791758	0.0051779
FSCN1	0.00149751	0.00737611	2.66561	2.66561	31.9708	11.9938	0.00149751	0.00737611
FST	3.76864e-05	0.00131626	3.41539	3.41539	6.3002	1.84465	3.76864e-05	0.00131626
FTH1P3	7.65087e-06	0.000899358	4.00945	4.00945	46.9817	11.7178	7.65087e-06	0.000899358
FUBP3	0.000180542	0.00243143	0.363341	-2.75223	0.457141	1.25816	0.000180542	0.00243143
FUCA1	1.91726e-07	0.00044196	3.03433	3.03433	0.939192	0.309522	1.91726e-07	0.00044196
FUNDC2P2	0.000530881	0.00418621	0.434043	-2.30392	1.54512	3.55983	0.000530881	0.00418621
FURIN	0.00232275	0.00962142	2.27246	2.27246	8.32751	3.66454	0.00232275	0.00962142
FXYD5	0.00178099	0.00820133	0.4208	-2.37642	0.518051	1.23111	0.00178099	0.00820133
FZD7	2.15547e-06	0.000771084	0.403164	-2.48038	8.32485	20.6488	2.15547e-06	0.000771084
FZD8	5.22042e-05	0.00147707	4.03248	4.03248	11.9947	2.97453	5.22042e-05	0.00147707
GABARAPL3	0.00044923	0.00382828	0.475457	-2.10324	12.6337	26.5717	0.00044923	0.00382828
GALM	0.000140779	0.00216105	0.465577	-2.14787	0.10258	0.22033	0.000140779	0.00216105
GALNT12	0.00710998	0.0198543	0.487451	-2.05149	0.0199868	0.0410026	0.00710998	0.0198543
GALNT13	4.20487e-05	0.00134668	0.326298	-3.06469	0.00452245	0.0138599	4.20487e-05	0.00134668
GALNT15	1.90656e-05	0.00108966	0.386211	-2.58926	0.0402697	0.104269	1.90656e-05	0.00108966
GALNT2	0.000103454	0.00189268	0.365303	-2.73746	0.299012	0.818531	0.000103454	0.00189268
GAS1	2.75161e-06	0.000771084	0.380768	-2.62627	9.62522	25.2784	2.75161e-06	0.000771084
GAS1RR	0.00262649	0.0104059	0.290822	-3.43853	0.00683716	0.0235098	0.00262649	0.0104059
GBP4	2.23333e-06	0.000771084	0.345712	-2.89258	1.41692	4.09856	2.23333e-06	0.000771084
GCNT4	0.000223571	0.0026703	0.298425	-3.35092	0.165865	0.555802	0.000223571	0.0026703
GDF5	2.30692e-05	0.00117999	5.38073	5.38073	0.658844	0.122445	2.30692e-05	0.00117999
GDF7	0.0034914	0.0124138	0.175828	-5.68739	0.0324252	0.184415	0.0034914	0.0124138
GEMIN2	0.00075519	0.00503618	3.42076	3.42076	0.112058	0.0327582	0.00075519	0.00503618
GFAP	0.0029222	0.0111005	0.134832	-7.41664	0.00632421	0.0469044	0.0029222	0.0111005
GFRA1	3.15238e-05	0.00129019	4.84975	4.84975	0.775711	0.159949	3.15238e-05	0.00129019
GINS4	0.00523592	0.0161252	0.418331	-2.39045	0.294307	0.703526	0.00523592	0.0161252
GIPR	0.00506885	0.0157935	0.156659	-6.38328	0.00770237	0.0491664	0.00506885	0.0157935
GJD3	0.000836386	0.00532354	0.320556	-3.11958	0.160329	0.50016	0.000836386	0.00532354
GK	0.000439426	0.00377964	0.390878	-2.55834	0.0324631	0.0830517	0.000439426	0.00377964
GLCCI1	6.0559e-05	0.00156324	0.382674	-2.61319	0.0703777	0.18391	6.0559e-05	0.00156324
GLIS3	3.18466e-05	0.00129019	0.490252	-2.03977	0.0735814	0.150089	3.18466e-05	0.00129019
GMNC	0.000880821	0.00543547	0.177441	-5.63568	0.0373249	0.210351	0.000880821	0.00543547
GNAL	0.00194741	0.00863843	2.95722	2.95722	0.0072973	0.00246762	0.00194741	0.00863843
GNAO1	0.000566615	0.00433141	0.290978	-3.43669	0.00423712	0.0145616	0.000566615	0.00433141
GNB3	0.003428	0.0122608	0.495341	-2.01881	0.442946	0.894223	0.003428	0.0122608
GOLGA6L17P	0.000651579	0.00465496	0.337722	-2.96101	0.164194	0.486181	0.000651579	0.00465496
GOLGA6L3	0.00399516	0.0135268	0.344782	-2.90038	0.0933714	0.270813	0.00399516	0.0135268
GPC4	0.00286252	0.010952	2.44206	2.44206	0.180578	0.0739448	0.00286252	0.010952
GPER1	0.00893407	0.0232619	2.05177	2.05177	0.904395	0.440788	0.00893407	0.0232619
GPR135	0.000439588	0.00377964	0.437548	-2.28547	0.717015	1.63871	0.000439588	0.00377964
GPR157	0.000179724	0.00242987	2.39572	2.39572	0.847791	0.353877	0.000179724	0.00242987
GPRIN1	8.08895e-05	0.00171852	2.47475	2.47475	0.847803	0.342582	8.08895e-05	0.00171852
GPRIN3	0.00691792	0.019507	0.374714	-2.6687	0.00853698	0.0227826	0.00691792	0.019507
GPS2	0.000496376	0.00401719	0.360543	-2.77359	2.40333	6.66586	0.000496376	0.00401719
GPX3	0.000751376	0.00502528	5.94055	5.94055	1.01596	0.171021	0.000751376	0.00502528
GRAMD2B	4.10097e-05	0.00134243	2.14437	2.14437	0.36331	0.169425	4.10097e-05	0.00134243
GREM2	0.000902958	0.00552113	0.473782	-2.11068	0.0341234	0.0720234	0.000902958	0.00552113
GRIA1	0.00159626	0.00768996	0.203511	-4.91374	0.00403714	0.0198375	0.00159626	0.00768996
GRIN2D	0.00740503	0.020394	0.480044	-2.08314	0.0166485	0.0346811	0.00740503	0.020394
GSG1	0.00835807	0.0221839	2.51662	2.51662	0.1957	0.0777629	0.00835807	0.0221839
GSTM1	0.000112973	0.00196597	0.339268	-2.94752	1.32824	3.91501	0.000112973	0.00196597
GSTM2	0.000115723	0.00199019	0.397022	-2.51875	0.684191	1.72331	0.000115723	0.00199019
GSTM4	1.27003e-05	0.000981332	0.447114	-2.23656	1.5945	3.56621	1.27003e-05	0.000981332
GSTM5	0.000878923	0.00543335	0.28887	-3.46176	0.612272	2.11954	0.000878923	0.00543335
GSTO1	2.55455e-05	0.00121076	3.06583	3.06583	3.27402	1.06791	2.55455e-05	0.00121076
GTF3C6	0.000880881	0.00543547	2.37754	2.37754	3.68009	1.54786	0.000880881	0.00543547
GXYLT2	0.000592878	0.00443968	3.30417	3.30417	0.574246	0.173794	0.000592878	0.00443968
H19	4.95992e-05	0.00145033	0.130496	-7.66308	0.586448	4.494	4.95992e-05	0.00145033
H2AZ1	0.000168945	0.00234466	3.05922	3.05922	29.2533	9.56235	0.000168945	0.00234466
H3-2	5.90984e-05	0.00154809	0.461252	-2.16801	1.1739	2.54502	5.90984e-05	0.00154809
H3P4	0.000272992	0.00291339	0.351865	-2.842	0.00902534	0.02565	0.000272992	0.00291339
HAAO	0.000643456	0.0046136	0.183397	-5.45267	0.020017	0.109146	0.000643456	0.0046136
HADH	0.00013902	0.0021592	0.41197	-2.42736	0.149701	0.363378	0.00013902	0.0021592
HAGH	0.000717869	0.00489056	3.12333	3.12333	0.355987	0.113977	0.000717869	0.00489056
HAND2	2.52081e-06	0.000771084	0.405999	-2.46306	8.33894	20.5393	2.52081e-06	0.000771084
HAPLN4	7.32608e-07	0.000618141	0.291034	-3.43603	0.147885	0.508138	7.32608e-07	0.000618141
HAS2-AS1	0.0086874	0.0227826	2.07187	2.07187	0.136247	0.0657604	0.0086874	0.0227826
HBEGF	0.000255997	0.00282334	2.64601	2.64601	1.15193	0.435347	0.000255997	0.00282334
HCAR1	0.0094841	0.0243457	0.407664	-2.453	0.345609	0.847779	0.0094841	0.0243457
HCN2	0.00260938	0.0103708	2.19378	2.19378	0.177797	0.0810461	0.00260938	0.0103708
HECTD2-AS1	0.00019832	0.00252342	0.208052	-4.80648	0.000898009	0.00431626	0.00019832	0.00252342
HECTD3	4.33464e-06	0.000810168	0.499878	-2.00049	4.40929	8.82073	4.33464e-06	0.000810168
HELLS	0.00527467	0.0162084	0.317101	-3.15357	0.0194793	0.0614292	0.00527467	0.0162084
HES1	0.00657638	0.0188475	0.497819	-2.00876	0.273629	0.549656	0.00657638	0.0188475
HES6	0.000465515	0.00388905	2.98909	2.98909	1.48748	0.497636	0.000465515	0.00388905
HHLA3	5.36996e-05	0.00148223	0.482458	-2.07272	0.703095	1.45732	5.36996e-05	0.00148223
HIGD2A	0.00223745	0.00939756	2.11693	2.11693	51.9712	24.5503	0.00223745	0.00939756
HIP1R	3.36165e-05	0.00129399	3.07184	3.07184	1.42812	0.464907	3.36165e-05	0.00129399
HIRIP3	0.00309816	0.0114912	0.431897	-2.31537	1.82393	4.22306	0.00309816	0.0114912
HJURP	0.00472174	0.0150337	0.421968	-2.36985	0.338333	0.801797	0.00472174	0.0150337
HK2	5.63346e-06	0.000836117	4.39436	4.39436	2.1221	0.482914	5.63346e-06	0.000836117
HLA-DPB1	8.20935e-05	0.00172899	0.314582	-3.17882	0.117455	0.373369	8.20935e-05	0.00172899
HMGN5	0.000116549	0.00199019	0.385699	-2.59269	0.0138099	0.0358047	0.000116549	0.00199019
HMOX1	4.98401e-05	0.00145364	2.78912	2.78912	7.01214	2.5141	4.98401e-05	0.00145364
HNRNPA3P1	8.35967e-06	0.000899358	3.35846	3.35846	1.65608	0.493108	8.35967e-06	0.000899358
HOPX	0.00285374	0.0109336	68.1094	68.1094	0.023806	0.000349526	0.00285374	0.0109336
HOTTIP	0.00468977	0.0149594	0.226464	-4.41571	0.0406459	0.17948	0.00468977	0.0149594
HOXA10-AS	0.0002325	0.00273677	0.498036	-2.00789	0.774261	1.55463	0.0002325	0.00273677
HOXA13	0.000162728	0.00230604	0.385153	-2.59637	2.44822	6.35648	0.000162728	0.00230604
HOXA4	0.00274677	0.0107046	0.377826	-2.64672	0.512895	1.35749	0.00274677	0.0107046
HOXA6	0.00431841	0.0141905	0.4339	-2.30468	0.483118	1.11343	0.00431841	0.0141905
HOXA7	3.26778e-05	0.00129019	0.47513	-2.10469	4.24188	8.92782	3.26778e-05	0.00129019
HOXA9	0.0037818	0.0130667	0.434979	-2.29896	6.05554	13.9214	0.0037818	0.0130667
HPCA	0.00802625	0.0215709	0.083746	-11.9409	0.00651499	0.0777947	0.00802625	0.0215709
HPSE2	0.00539369	0.0164462	0.309544	-3.23055	0.000746127	0.0024104	0.00539369	0.0164462
HSD11B1	0.000797518	0.00520001	0.197183	-5.07144	0.00436259	0.0221246	0.000797518	0.00520001
HSD11B1L	0.00107964	0.00608746	2.07808	2.07808	1.59685	0.768426	0.00107964	0.00608746
HSD17B10	0.000652715	0.00465583	2.35847	2.35847	8.72201	3.69817	0.000652715	0.00465583
HSD17B6	0.000104229	0.00189494	0.173936	-5.74923	0.162301	0.933103	0.000104229	0.00189494
HSD3B7	0.0021984	0.00930702	2.021	2.021	9.70057	4.79988	0.0021984	0.00930702
HSPA12B	0.00783287	0.0211512	0.39391	-2.53865	0.0304062	0.0771909	0.00783287	0.0211512
HSPA2	9.71812e-06	0.000909664	0.232044	-4.30952	7.91232	34.0983	9.71812e-06	0.000909664
HSPB6	4.24592e-07	0.000618141	0.0828427	-12.0711	155.455	1876.51	4.24592e-07	0.000618141
HTATSF1	0.000449989	0.00383003	0.499927	-2.00029	4.89066	9.78275	0.000449989	0.00383003
HTR1B	0.00079818	0.00520001	0.454222	-2.20157	1.61866	3.5636	0.00079818	0.00520001
HTR1D	3.54411e-05	0.00131626	6.63704	6.63704	0.38337	0.0577622	3.54411e-05	0.00131626
HTRA1	3.02485e-06	0.000771084	3.33025	3.33025	36.4479	10.9445	3.02485e-06	0.000771084
HVCN1	7.15374e-05	0.00165037	0.449071	-2.22682	0.120818	0.26904	7.15374e-05	0.00165037
HYOU1	0.00024872	0.00279224	0.475926	-2.10117	7.16222	15.049	0.00024872	0.00279224
ICAM1	1.38645e-05	0.00102	0.206676	-4.83849	0.651256	3.1511	1.38645e-05	0.00102
ICAM5	0.00377944	0.0130651	0.248566	-4.02308	0.0657315	0.264443	0.00377944	0.0130651
ICOSLG	1.05614e-05	0.000924524	3.98631	3.98631	0.0011899	0.000298496	1.05614e-05	0.000924524
ID1	6.4957e-06	0.000836117	5.7517	5.7517	26.1506	4.54659	6.4957e-06	0.000836117
ID3	1.4195e-06	0.000723119	4.8562	4.8562	19.3521	3.98503	1.4195e-06	0.000723119
ID4	0.00288027	0.0110047	5.42818	5.42818	1.02594	0.189002	0.00288027	0.0110047
IER3-AS1	0.000324488	0.00322645	0.18062	-5.53647	0.80945	4.4815	0.000324488	0.00322645
IFI44L	0.000614633	0.00452145	0.489583	-2.04256	0.0672393	0.13734	0.000614633	0.00452145
IFI6	3.70209e-05	0.00131626	0.366697	-2.72705	1.19063	3.24692	3.70209e-05	0.00131626
IFIT1	2.8819e-05	0.00124561	0.457665	-2.185	1.78767	3.90607	2.8819e-05	0.00124561
IFITM10	0.00128683	0.00672642	2.27856	2.27856	1.27125	0.557919	0.00128683	0.00672642
IFITM2	0.000204288	0.00256398	0.435989	-2.29364	59.212	135.811	0.000204288	0.00256398
IFT20	0.000339852	0.00330788	2.31235	2.31235	3.62859	1.56922	0.000339852	0.00330788
IFT43	0.00155408	0.00756314	2.95127	2.95127	0.0568294	0.0192559	0.00155408	0.00756314
IGF2	0.000362584	0.00343017	0.352759	-2.8348	0.177103	0.502051	0.000362584	0.00343017
IGF2BP1	2.87703e-05	0.00124561	2.00914	2.00914	1.41157	0.702577	2.87703e-05	0.00124561
IGSF10	6.22116e-05	0.00156947	0.0885488	-11.2932	0.0156655	0.176914	6.22116e-05	0.00156947
IK	0.000158221	0.00227243	0.409642	-2.44115	0.724162	1.76779	0.000158221	0.00227243
IL10RB	4.014e-05	0.00132817	0.498721	-2.00513	0.706746	1.41712	4.014e-05	0.00132817
IL17RD	0.00205729	0.00894512	9.18575	9.18575	0.0544449	0.00592711	0.00205729	0.00894512
IL1R1	3.11549e-06	0.000771084	0.293288	-3.40962	0.241404	0.823095	3.11549e-06	0.000771084
IL1RAP	0.00154135	0.00752767	0.455024	-2.19769	0.0484755	0.106534	0.00154135	0.00752767
IL34	0.00582677	0.017376	0.27731	-3.60608	0.00486906	0.0175582	0.00582677	0.017376
ILKAP	0.000361344	0.00342077	2.73232	2.73232	0.0736804	0.0269662	0.000361344	0.00342077
INA	0.00156062	0.0075843	2.60171	2.60171	0.36662	0.140915	0.00156062	0.0075843
INHBE	0.000647186	0.00463554	2.02062	2.02062	14.042	6.94935	0.000647186	0.00463554
INPP5J	0.00527232	0.0162048	0.257021	-3.89073	0.0452406	0.176019	0.00527232	0.0162048
INSYN1	0.00189814	0.00849618	0.388235	-2.57576	0.0369947	0.0952894	0.00189814	0.00849618
INSYN2A	0.00610652	0.0179205	2.20272	2.20272	0.0476661	0.0216397	0.00610652	0.0179205
IPCEF1	0.0015593	0.00758057	0.21195	-4.71809	0.00359348	0.0169543	0.0015593	0.00758057
IPO11	0.000268626	0.0028953	2.16103	2.16103	0.0217175	0.0100496	0.000268626	0.0028953
IPO5P1	1.18291e-06	0.000716354	0.381946	-2.61817	0.746225	1.95375	1.18291e-06	0.000716354
IRAK2	0.00126445	0.00664966	2.07981	2.07981	0.0813068	0.0390935	0.00126445	0.00664966
IRF2	0.000216876	0.00263427	0.499919	-2.00033	0.170723	0.341501	0.000216876	0.00263427
ITGA4	6.64712e-05	0.001625	0.277305	-3.60614	0.817797	2.94909	6.64712e-05	0.001625
ITGAE	0.00562678	0.0169551	2.41428	2.41428	0.0825113	0.0341764	0.00562678	0.0169551
ITGB3	3.68657e-05	0.00131626	2.19647	2.19647	2.58929	1.17884	3.68657e-05	0.00131626
ITPR2	0.000201731	0.00253958	0.454629	-2.1996	0.0618203	0.13598	0.000201731	0.00253958
JADE3	2.57366e-05	0.00121076	2.0932	2.0932	0.295227	0.141041	2.57366e-05	0.00121076
JAK2	0.00233694	0.00965997	0.462557	-2.1619	0.10312	0.222934	0.00233694	0.00965997
JAM2	0.00205519	0.0089399	0.298652	-3.34837	0.0250332	0.0838205	0.00205519	0.0089399
JTB	1.69834e-05	0.00107259	2.92134	2.92134	25.827	8.8408	1.69834e-05	0.00107259
JUP	0.00115234	0.00630027	2.17334	2.17334	2.92224	1.34459	0.00115234	0.00630027
KAT6B	1.73452e-05	0.00107946	0.32649	-3.06288	0.266758	0.817047	1.73452e-05	0.00107946
KATNBL1P6	0.00329157	0.011971	2.21424	2.21424	13.9287	6.29051	0.00329157	0.011971
KCNAB3	0.00293065	0.0111228	0.319038	-3.13443	0.124657	0.390728	0.00293065	0.0111228
KCNE3	0.000519804	0.00412473	0.425339	-2.35106	0.0425016	0.099924	0.000519804	0.00412473
KCNH1	0.000567613	0.00433141	3.12406	3.12406	0.106676	0.0341466	0.000567613	0.00433141
KCNN4	0.00230573	0.00959115	10.8069	10.8069	0.0841494	0.00778663	0.00230573	0.00959115
KCTD13	0.00243021	0.00991219	0.474915	-2.10564	0.531443	1.11903	0.00243021	0.00991219
KHDRBS3	0.000206019	0.00257845	0.355643	-2.81181	0.0377876	0.106252	0.000206019	0.00257845
KHSRP	0.000437851	0.00377125	0.46641	-2.14404	7.31953	15.6933	0.000437851	0.00377125
KIF11	0.00115922	0.00631999	0.478362	-2.09047	0.124411	0.260076	0.00115922	0.00631999
KIF13B	1.43786e-05	0.00103041	2.93548	2.93548	0.303988	0.103556	1.43786e-05	0.00103041
KIF20A	0.00131911	0.00680685	0.365457	-2.7363	0.468485	1.28191	0.00131911	0.00680685
KIF20B	0.000479965	0.00394908	0.315202	-3.17257	0.0627807	0.199176	0.000479965	0.00394908
KIF3B	2.7282e-06	0.000771084	2.00191	2.00191	5.24713	2.62106	2.7282e-06	0.000771084
KIF4A	0.00266185	0.0104812	0.499064	-2.00375	0.0140654	0.0281836	0.00266185	0.0104812
KIFAP3	0.000107651	0.00192645	2.07661	2.07661	0.191115	0.0920322	0.000107651	0.00192645
KIRREL1	2.8633e-06	0.000771084	0.357992	-2.79336	1.42673	3.98536	2.8633e-06	0.000771084
KIRREL3	0.000405367	0.00366254	0.398332	-2.51047	0.00568933	0.0142829	0.000405367	0.00366254
KLF5	0.000786301	0.00515907	0.317761	-3.14702	0.324985	1.02273	0.000786301	0.00515907
KLHDC1	0.00921825	0.0238096	0.372712	-2.68304	0.0162091	0.0434895	0.00921825	0.0238096
KLHDC3	0.000777324	0.00510897	2.23318	2.23318	8.83598	3.95668	0.000777324	0.00510897
KLHDC7B	0.00521618	0.0160787	0.220106	-4.54326	0.192291	0.873626	0.00521618	0.0160787
KLHL29	1.74763e-05	0.00107946	0.376723	-2.65447	0.0760925	0.201985	1.74763e-05	0.00107946
KLHL31	0.00841115	0.0222906	0.374359	-2.67123	0.0221059	0.05905	0.00841115	0.0222906
KLHL33	0.000710629	0.0048657	0.197284	-5.06884	0.0277546	0.140683	0.000710629	0.0048657
KRCC1	9.07658e-05	0.00179617	0.46902	-2.13211	1.70355	3.63215	9.07658e-05	0.00179617
KRT15	0.00518713	0.016032	4.53746	4.53746	0.187835	0.0413965	0.00518713	0.016032
KRT17	0.00401977	0.0135912	0.391111	-2.55682	0.342951	0.876863	0.00401977	0.0135912
KRT80	0.000325785	0.0032347	4.46826	4.46826	0.506566	0.11337	0.000325785	0.0032347
KRT81	0.000277495	0.00293427	8.90937	8.90937	0.474938	0.0533078	0.000277495	0.00293427
KRTAP5-AS1	0.000408482	0.00368059	5.72421	5.72421	0.230199	0.0402149	0.000408482	0.00368059
KYAT1	0.0018121	0.00825764	2.23354	2.23354	0.109631	0.0490841	0.0018121	0.00825764
LAG3	0.00650015	0.0186949	0.199827	-5.00433	0.0460694	0.230547	0.00650015	0.0186949
LAMA1	0.000103009	0.00188755	2.00479	2.00479	0.125725	0.0627123	0.000103009	0.00188755
LAMA2	3.06404e-05	0.0012842	0.263521	-3.79477	0.0191317	0.0726005	3.06404e-05	0.0012842
LAMA3	0.00332398	0.0120382	2.57884	2.57884	0.00332157	0.00128801	0.00332398	0.0120382
LAMB3	0.000865506	0.00541176	2.18088	2.18088	0.165114	0.0757098	0.000865506	0.00541176
LAMTOR1	0.000214523	0.00261811	2.0175	2.0175	23.579	11.6873	0.000214523	0.00261811
LBX2-AS1	0.00536286	0.0163901	0.275423	-3.63078	0.381179	1.38398	0.00536286	0.0163901
LENG1	0.00160168	0.00769465	0.442809	-2.25831	0.585875	1.32309	0.00160168	0.00769465
LEO1	0.000615239	0.00452145	0.493901	-2.0247	0.675455	1.36759	0.000615239	0.00452145
LEPR	0.000622436	0.00454536	0.416261	-2.40234	0.0649672	0.156073	0.000622436	0.00454536
LEPROTL1	0.000154641	0.00225302	0.397845	-2.51354	0.766779	1.92733	0.000154641	0.00225302
LGALS1	1.64673e-05	0.00104958	2.41198	2.41198	107.469	44.5564	1.64673e-05	0.00104958
LGALSL	5.35516e-05	0.00148223	3.47527	3.47527	2.31875	0.667214	5.35516e-05	0.00148223
LHFPL3-AS2	0.00879101	0.0229629	4.8005	4.8005	0.0413179	0.00860699	0.00879101	0.0229629
LHPP	1.59919e-05	0.00104745	0.402674	-2.4834	0.0908343	0.225578	1.59919e-05	0.00104745
LINC00475	0.0017084	0.00798811	4.55677	4.55677	0.273209	0.0599568	0.0017084	0.00798811
LINC00519	0.000538376	0.00421633	2.5317	2.5317	0.150137	0.0593026	0.000538376	0.00421633
LINC00565	0.00648035	0.0186457	2.7689	2.7689	4.16896	1.50563	0.00648035	0.0186457
LINC00629	0.0051915	0.0160384	0.43071	-2.32175	0.0405469	0.0941396	0.0051915	0.0160384
LINC00643	3.47218e-05	0.00131626	0.352043	-2.84056	0.194902	0.553632	3.47218e-05	0.00131626
LINC00685	0.000994734	0.00583056	0.492772	-2.02934	1.0101	2.04984	0.000994734	0.00583056
LINC00941	0.0028448	0.0109144	0.395648	-2.5275	0.327919	0.828817	0.0028448	0.0109144
LINC01137	0.00238959	0.00979564	2.0524	2.0524	0.318495	0.155182	0.00238959	0.00979564
LINC01561	0.00521373	0.0160785	6.38945	6.38945	0.666975	0.104387	0.00521373	0.0160785
LINC01679	0.00294061	0.0111484	0.293375	-3.40861	0.17815	0.607243	0.00294061	0.0111484
LINC02076	0.0044451	0.0144354	0.188838	-5.29555	0.08561	0.453352	0.0044451	0.0144354
LINC02104	0.00100481	0.00585897	4.94608	4.94608	0.418353	0.0845828	0.00100481	0.00585897
LINC02154	5.69274e-06	0.000836117	15.5541	15.5541	0.682579	0.0438843	5.69274e-06	0.000836117
LINC02482	0.00232503	0.00962799	3.28079	3.28079	0.448603	0.136736	0.00232503	0.00962799
LINC02593	0.00564364	0.0169874	2.12148	2.12148	1.07954	0.50886	0.00564364	0.0169874
LMBR1L	0.000659767	0.00467177	2.77652	2.77652	1.75114	0.630696	0.000659767	0.00467177
LMLN	4.5917e-05	0.00140504	0.434271	-2.30271	0.152858	0.351987	4.5917e-05	0.00140504
LMNB1	0.000514523	0.00410311	0.385653	-2.593	0.141777	0.367627	0.000514523	0.00410311
LMO3	0.00751704	0.0205979	0.385116	-2.59662	0.00795401	0.0206536	0.00751704	0.0205979
LMO7	4.24732e-06	0.000810168	0.2985	-3.35008	0.254003	0.85093	4.24732e-06	0.000810168
LMO7-AS1	0.00362921	0.0127206	0.242727	-4.11985	0.0104468	0.0430394	0.00362921	0.0127206
LMOD1	4.34731e-05	0.00135728	0.37029	-2.70058	2.23126	6.0257	4.34731e-05	0.00135728
LNC-LBCS	0.00722819	0.0200936	2.98308	2.98308	0.011739	0.00393518	0.00722819	0.0200936
LNCOG	0.000615021	0.00452145	4.4806	4.4806	0.116633	0.0260307	0.000615021	0.00452145
LOC100130075	0.00687326	0.0194246	0.468752	-2.13332	1.16402	2.48322	0.00687326	0.0194246
LOC100130331	0.000418511	0.00371843	2.11787	2.11787	2.8143	1.32884	0.000418511	0.00371843
LOC100130691	0.00352166	0.0124892	2.55015	2.55015	0.0250307	0.00981538	0.00352166	0.0124892
LOC100288798	0.00728913	0.0201955	0.354185	-2.82338	0.0025789	0.00728122	0.00728913	0.0201955
LOC100310756	0.00132341	0.00682224	0.441608	-2.26445	0.759666	1.72023	0.00132341	0.00682224
LOC100506100	0.00971873	0.0247679	2.58604	2.58604	0.210231	0.0812945	0.00971873	0.0247679
LOC100506123	0.00168739	0.00793012	0.287619	-3.47682	0.00993656	0.0345476	0.00168739	0.00793012
LOC100506124	1.42901e-05	0.00102941	0.43951	-2.27526	0.0561965	0.127862	1.42901e-05	0.00102941
LOC100506476	0.000847746	0.00534907	0.431651	-2.31669	0.125287	0.290249	0.000847746	0.00534907
LOC100507551	0.000898675	0.00550712	0.382859	-2.61193	0.0656258	0.17141	0.000898675	0.00550712
LOC101929130	0.000581166	0.00439481	0.341344	-2.9296	0.516409	1.51287	0.000581166	0.00439481
LOC101929767	0.00708147	0.0198011	0.389616	-2.56663	0.0641081	0.164542	0.00708147	0.0198011
LOC102606465	0.000746418	0.00500665	2.47999	2.47999	0.104933	0.042312	0.000746418	0.00500665
LOC102723996	0.000209068	0.00258873	3.55137	3.55137	0.000701789	0.000197611	0.000209068	0.00258873
LOC102724770	0.00196054	0.00867721	2.41076	2.41076	0.465052	0.192907	0.00196054	0.00867721
LOC105369212	0.000837252	0.00532501	0.414244	-2.41403	0.0491729	0.118705	0.000837252	0.00532501
LOC105370941	0.00447108	0.0144857	0.344975	-2.89876	0.150307	0.435704	0.00447108	0.0144857
LOC105371814	0.00212606	0.00911236	3.15104	3.15104	0.0337271	0.0107035	0.00212606	0.00911236
LOC145694	0.00186226	0.00838988	0.479632	-2.08493	0.408304	0.851285	0.00186226	0.00838988
LOC153684	0.000860303	0.00539141	0.415097	-2.40908	0.319896	0.770654	0.000860303	0.00539141
LOC153910	0.000541212	0.00422279	7.2701	7.2701	0.0145949	0.00200752	0.000541212	0.00422279
LOC284344	0.00147848	0.00731732	6.03329	6.03329	0.0362054	0.00600093	0.00147848	0.00731732
LOC642361	0.00199365	0.00877598	0.493725	-2.02542	1.12418	2.27694	0.00199365	0.00877598
LOC728024	0.00225601	0.00945827	0.479552	-2.08528	8.24679	17.1969	0.00225601	0.00945827
LONRF2	4.31664e-05	0.0013569	0.337716	-2.96107	0.367228	1.08739	4.31664e-05	0.0013569
LOXL4	0.00010116	0.00188755	0.267999	-3.73136	2.60882	9.73446	0.00010116	0.00188755
LRIG1	3.00587e-07	0.000593916	2.48321	2.48321	0.41425	0.166821	3.00587e-07	0.000593916
LRRC15	0.000456265	0.00385734	3.05844	3.05844	0.560549	0.18328	0.000456265	0.00385734
LRRC17	0.000120792	0.00202324	2.32819	2.32819	4.04777	1.73859	0.000120792	0.00202324
LRRC25	0.00523444	0.0161242	0.175941	-5.68371	0.0341052	0.193844	0.00523444	0.0161242
LRRC39	0.00505958	0.0157824	0.395628	-2.52763	0.00920232	0.0232601	0.00505958	0.0157824
LRRC46	0.00986318	0.0250124	0.260832	-3.83389	0.0543082	0.208212	0.00986318	0.0250124
LSAMP	0.000417743	0.00371843	0.315404	-3.17053	0.00315036	0.00998833	0.000417743	0.00371843
LSP1	0.000425931	0.00374395	0.150874	-6.62805	0.00310821	0.0206014	0.000425931	0.00374395
LURAP1	0.00640358	0.0184709	0.358038	-2.793	0.0447763	0.12506	0.00640358	0.0184709
LXN	3.73744e-05	0.00131626	0.293762	-3.40412	1.41675	4.82276	3.73744e-05	0.00131626
LY6G5C	0.000657821	0.0046676	0.322117	-3.10446	0.27233	0.845437	0.000657821	0.0046676
LYAR	4.48582e-05	0.00137568	0.38508	-2.59686	0.164547	0.427306	4.48582e-05	0.00137568
LYPD6	0.00296895	0.0111929	0.399366	-2.50397	0.018731	0.0469019	0.00296895	0.0111929
MAD2L1	0.00712595	0.0198828	0.366561	-2.72806	0.371809	1.01431	0.00712595	0.0198828
MAF	3.55168e-05	0.00131626	0.261905	-3.81818	3.432	13.104	3.55168e-05	0.00131626
MAFB	0.00646641	0.0186267	2.41158	2.41158	0.965157	0.400218	0.00646641	0.0186267
MAGI2-AS3	0.00016069	0.00229597	0.402169	-2.48652	3.41847	8.5001	0.00016069	0.00229597
MAGOH	0.00103812	0.00595035	0.306485	-3.2628	0.134248	0.438026	0.00103812	0.00595035
MAMDC2	0.00211503	0.00907351	2.18291	2.18291	0.212908	0.0975341	0.00211503	0.00907351
MAMLD1	0.00058682	0.00441259	0.490746	-2.03771	0.102125	0.208102	0.00058682	0.00441259
MAN1C1	0.00369261	0.0128581	2.50106	2.50106	0.0324729	0.0129836	0.00369261	0.0128581
MANCR	0.00871532	0.0228299	2.1256	2.1256	0.0752733	0.0354127	0.00871532	0.0228299
MAP1LC3B2	0.000140149	0.00216098	2.87003	2.87003	5.6477	1.96782	0.000140149	0.00216098
MAP2K3	0.000836004	0.00532354	2.34831	2.34831	1.45553	0.619822	0.000836004	0.00532354
MAP2K6	0.000253702	0.00281486	0.413416	-2.41887	0.0196171	0.0474514	0.000253702	0.00281486
MAP3K14-AS1	0.00958713	0.0245328	5.05078	5.05078	0.025549	0.00505842	0.00958713	0.0245328
MAP3K9	0.000882478	0.00544162	7.13048	7.13048	0.0195388	0.00274019	0.000882478	0.00544162
MAPK10	2.18869e-05	0.0011688	0.34283	-2.9169	0.010019	0.0292244	2.18869e-05	0.0011688
MAPK12	0.00117157	0.00634457	2.12219	2.12219	1.93805	0.913231	0.00117157	0.00634457
MAPK8IP1P2	0.00343687	0.0122767	2.28339	2.28339	3.46573	1.5178	0.00343687	0.0122767
MARCHF2	0.00011807	0.00200617	2.55045	2.55045	1.33137	0.522015	0.00011807	0.00200617
MARVELD2	0.000582304	0.00440101	2.13886	2.13886	0.194875	0.0911115	0.000582304	0.00440101
MASP1	2.80115e-05	0.00124561	0.386373	-2.58818	1.12511	2.91199	2.80115e-05	0.00124561
MBD6	0.00183227	0.00830073	0.479672	-2.08476	5.60699	11.6892	0.00183227	0.00830073
MBLAC2	0.00146838	0.00728187	0.441355	-2.26575	0.498814	1.13019	0.00146838	0.00728187
MBNL3	0.00052638	0.00416258	0.402401	-2.48508	0.015108	0.0375446	0.00052638	0.00416258
MBOAT1	0.00688942	0.0194517	0.418791	-2.38782	0.0188186	0.0449354	0.00688942	0.0194517
MCM10	0.00561275	0.0169355	0.41151	-2.43007	0.0306114	0.0743879	0.00561275	0.0169355
MCOLN1	0.00775925	0.0210428	2.0293	2.0293	1.29253	0.636931	0.00775925	0.0210428
MCOLN3	0.00284992	0.0109251	3.36552	3.36552	0.166402	0.0494432	0.00284992	0.0109251
MDC1	8.79705e-05	0.00177998	0.399121	-2.5055	1.50807	3.77848	8.79705e-05	0.00177998
ME3	6.26204e-06	0.000836117	2.35924	2.35924	0.0239294	0.0101429	6.26204e-06	0.000836117
MED13L	2.31203e-05	0.00117999	0.443639	-2.25408	0.121242	0.273289	2.31203e-05	0.00117999
MED8	4.3456e-05	0.00135728	2.01896	2.01896	11.6071	5.74904	4.3456e-05	0.00135728
MEDAG	7.48318e-05	0.00167694	2.4457	2.4457	4.95431	2.02573	7.48318e-05	0.00167694
MEF2C	2.75363e-05	0.00124561	0.48223	-2.0737	0.0838255	0.173829	2.75363e-05	0.00124561
MEGF6	0.000754671	0.00503514	2.13559	2.13559	0.044403	0.0207919	0.000754671	0.00503514
MEIS1-AS3	0.000105865	0.00191363	0.432901	-2.31	0.157924	0.364804	0.000105865	0.00191363
MET	0.000150687	0.00222428	2.18801	2.18801	1.69347	0.773979	0.000150687	0.00222428
METTL27	0.00412258	0.0137728	0.435997	-2.29359	0.306675	0.703388	0.00412258	0.0137728
MEX3D	0.000597625	0.00445834	2.14817	2.14817	2.68588	1.25031	0.000597625	0.00445834
MFAP4	1.2838e-05	0.000985934	0.333497	-2.99853	128.723	385.98	1.2838e-05	0.000985934
MFSD12	0.000814475	0.0052493	2.34908	2.34908	1.92551	0.819684	0.000814475	0.0052493
MFSD4A	0.00269484	0.0105677	0.287732	-3.47546	0.00802727	0.0278984	0.00269484	0.0105677
MGAT4B	0.000143861	0.00217975	2.73328	2.73328	10.8746	3.97859	0.000143861	0.00217975
MGAT5	6.94563e-05	0.00164214	0.398383	-2.51015	0.202267	0.507719	6.94563e-05	0.00164214
MIB1	0.00033323	0.00328249	0.488028	-2.04906	0.41226	0.844748	0.00033323	0.00328249
MICOS10-NBL1	0.0014607	0.00725941	4.14379	4.14379	1.10712	0.267175	0.0014607	0.00725941
MINDY3	0.00107612	0.00607895	0.347149	-2.88061	0.142151	0.40948	0.00107612	0.00607895
MIR137HG	0.00257159	0.010286	2.6969	2.6969	0.0237377	0.00880185	0.00257159	0.010286
MISP3	0.00442719	0.0144008	0.397532	-2.51552	0.324056	0.815172	0.00442719	0.0144008
MKI67	0.000816248	0.00525094	0.311051	-3.21491	0.984352	3.1646	0.000816248	0.00525094
MKX	0.00034133	0.00331759	0.471149	-2.12247	0.495613	1.05192	0.00034133	0.00331759
MMP19	0.000235174	0.0027461	0.365846	-2.73339	3.25917	8.90857	0.000235174	0.0027461
MMP24	0.000339149	0.00330771	3.31602	3.31602	0.175854	0.0530315	0.000339149	0.00330771
MN1	8.82903e-05	0.00178269	4.53832	4.53832	0.245257	0.0540414	8.82903e-05	0.00178269
MNS1	0.00378542	0.0130759	0.291372	-3.43204	0.0254315	0.0872818	0.00378542	0.0130759
MOB4	0.000706804	0.0048443	8.25069	8.25069	0.62947	0.0762931	0.000706804	0.0048443
MOCS2	0.00035727	0.00340364	0.492505	-2.03044	2.29727	4.66446	0.00035727	0.00340364
MORN3	0.00771869	0.0209657	0.431128	-2.3195	0.030245	0.0701532	0.00771869	0.0209657
MPC2	0.000119759	0.00201911	2.25274	2.25274	1.73976	0.772288	0.000119759	0.00201911
MPHOSPH6	0.000713104	0.00487102	2.01684	2.01684	0.730206	0.362054	0.000713104	0.00487102
MPL	0.0038216	0.0131549	0.293562	-3.40643	0.0253932	0.0865001	0.0038216	0.0131549
MPP3	0.00104427	0.00596583	2.0028	2.0028	0.0916356	0.0457537	0.00104427	0.00596583
MPV17	3.64665e-05	0.00131626	0.403523	-2.47817	2.6468	6.55924	3.64665e-05	0.00131626
MRPS26	0.0020837	0.00899699	2.00914	2.00914	7.58886	3.77718	0.0020837	0.00899699
MSMO1	7.54123e-05	0.00167959	2.37464	2.37464	9.1962	3.87267	7.54123e-05	0.00167959
MT1E	1.64013e-06	0.000723119	0.266366	-3.75423	1.6549	6.21287	1.64013e-06	0.000723119
MT1X	0.00138482	0.0070013	0.310778	-3.21773	0.460889	1.48302	0.00138482	0.0070013
MT2A	0.000194673	0.00250002	0.385908	-2.59129	52.448	135.908	0.000194673	0.00250002
MTG1	0.00235114	0.00969257	2.11879	2.11879	0.480761	0.226904	0.00235114	0.00969257
MTX1	0.00876759	0.0229277	2.22663	2.22663	1.40786	0.632281	0.00876759	0.0229277
MTX2	0.00104129	0.00596254	2.23349	2.23349	0.17942	0.0803316	0.00104129	0.00596254
MUC1	0.00264882	0.0104604	0.297466	-3.36173	0.227132	0.763557	0.00264882	0.0104604
MVB12A	0.000611132	0.00451285	2.98609	2.98609	0.302545	0.101318	0.000611132	0.00451285
MXRA5	0.000152146	0.00223714	0.478711	-2.08894	15.1136	31.5714	0.000152146	0.00223714
MYADM	0.000123612	0.00204752	0.477	-2.09644	23.3639	48.9809	0.000123612	0.00204752
MYBL2	0.00299248	0.011242	0.30686	-3.25882	0.0655823	0.213721	0.00299248	0.011242
MYEF2	0.000540393	0.00422031	2.33439	2.33439	0.441776	0.189247	0.000540393	0.00422031
MYOCD	0.0078866	0.0212797	0.281271	-3.55529	0.00327193	0.0116327	0.0078866	0.0212797
MYORG	9.29492e-05	0.00181068	2.10681	2.10681	1.66056	0.788186	9.29492e-05	0.00181068
MYOSLID-AS1	0.00224365	0.00942072	0.213525	-4.68328	0.00291804	0.013666	0.00224365	0.00942072
N6AMT1	0.000208639	0.00258806	0.434039	-2.30394	1.2112	2.79052	0.000208639	0.00258806
NAA11	0.0043616	0.014268	3.09969	3.09969	0.316378	0.102068	0.0043616	0.014268
NACC2	0.00029316	0.00303041	2.19501	2.19501	1.28093	0.583565	0.00029316	0.00303041
NAP1L3	0.000869331	0.0054145	2.3026	2.3026	3.26826	1.41938	0.000869331	0.0054145
NARF	3.36806e-05	0.00129399	2.53319	2.53319	0.664707	0.262399	3.36806e-05	0.00129399
NASP	0.00033797	0.0033035	0.495639	-2.0176	0.373141	0.752848	0.00033797	0.0033035
NBDY	1.90613e-05	0.00108966	0.349264	-2.86317	0.218653	0.626039	1.90613e-05	0.00108966
NBL1	0.000190556	0.0024664	2.67435	2.67435	29.9953	11.2159	0.000190556	0.0024664
NCAM2	0.000546042	0.00424287	0.301143	-3.32069	0.0141187	0.0468838	0.000546042	0.00424287
NCL	4.21832e-05	0.00134668	0.45906	-2.17837	23.1162	50.3556	4.21832e-05	0.00134668
NCOA1	1.73627e-05	0.00107946	0.477027	-2.09632	0.120968	0.253587	1.73627e-05	0.00107946
NCS1	0.000233597	0.00274175	2.28528	2.28528	3.52754	1.54359	0.000233597	0.00274175
NDUFA1	3.92755e-05	0.00132817	0.366843	-2.72596	5.70753	15.5585	3.92755e-05	0.00132817
NDUFA11	0.000321102	0.00320609	2.47496	2.47496	1.21048	0.489092	0.000321102	0.00320609
NDUFA12	0.000461554	0.00387853	2.08443	2.08443	0.850205	0.407884	0.000461554	0.00387853
NDUFA2	0.00058933	0.00442158	2.16429	2.16429	8.72345	4.03063	0.00058933	0.00442158
NDUFA7	0.00406534	0.0136629	2.32982	2.32982	0.752387	0.322938	0.00406534	0.0136629
NDUFAB1	0.000154527	0.00225302	3.26222	3.26222	0.353441	0.108344	0.000154527	0.00225302
NDUFB2	7.21943e-05	0.00165037	2.82388	2.82388	0.853391	0.302205	7.21943e-05	0.00165037
NDUFB3	0.00180462	0.00825248	2.42079	2.42079	1.24464	0.514147	0.00180462	0.00825248
NDUFS6	0.00298512	0.0112255	2.10553	2.10553	0.921573	0.437692	0.00298512	0.0112255
NEFM	1.53703e-06	0.000723119	0.350149	-2.85593	15.4846	44.223	1.53703e-06	0.000723119
NEGR1	0.00124214	0.00657482	0.482786	-2.07131	0.0243106	0.0503548	0.00124214	0.00657482
NEIL3	0.000633778	0.00458435	0.179543	-5.5697	0.0186158	0.103684	0.000633778	0.00458435
NEK2	0.00697264	0.0196054	0.369409	-2.70702	0.0820032	0.221985	0.00697264	0.0196054
NEMP2	0.000553518	0.00428172	0.34162	-2.92723	0.0849719	0.248732	0.000553518	0.00428172
NEO1	1.52312e-05	0.00103482	0.285652	-3.50077	0.176035	0.616259	1.52312e-05	0.00103482
NEU1	5.29337e-08	0.000248912	2.27608	2.27608	27.7093	12.1741	5.29337e-08	0.000248912
NEXN	0.000182996	0.00243478	0.43084	-2.32105	1.34523	3.12234	0.000182996	0.00243478
NFATC2	0.00430189	0.0141665	2.27477	2.27477	0.0134284	0.00590319	0.00430189	0.0141665
NFIA	1.54858e-05	0.00103482	0.307024	-3.25707	0.0250722	0.0816621	1.54858e-05	0.00103482
NFU1	0.00153051	0.00748532	0.386012	-2.5906	0.0863407	0.223674	0.00153051	0.00748532
NHEJ1	4.81196e-05	0.00143133	0.455069	-2.19747	0.103299	0.226997	4.81196e-05	0.00143133
NHP2	0.00692815	0.0195199	2.21888	2.21888	5.07493	2.28716	0.00692815	0.0195199
NIFK-AS1	0.000131635	0.00210479	0.42242	-2.36731	0.0277002	0.0655751	0.000131635	0.00210479
NIPAL1	0.000323338	0.00321733	0.393966	-2.53829	0.0173272	0.0439813	0.000323338	0.00321733
NKAIN1	0.000620221	0.00453637	5.19787	5.19787	0.165052	0.0317538	0.000620221	0.00453637
NKX6-1	0.00158978	0.00767208	0.306803	-3.25942	0.151605	0.494143	0.00158978	0.00767208
NLGN1	0.000180302	0.00243056	0.18542	-5.39316	0.00535932	0.0289037	0.000180302	0.00243056
NLGN3	0.00330186	0.0119902	0.211265	-4.73339	0.0328826	0.155646	0.00330186	0.0119902
NOP14-AS1	8.35696e-06	0.000899358	0.425021	-2.35283	0.459999	1.0823	8.35696e-06	0.000899358
NPAS2	3.57349e-05	0.00131626	0.448984	-2.22725	0.0766986	0.170827	3.57349e-05	0.00131626
NPAS3	0.00226813	0.00949759	2.43311	2.43311	0.00388641	0.0015973	0.00226813	0.00949759
NPIPA5	0.00406231	0.0136629	0.48155	-2.07663	0.719802	1.49476	0.00406231	0.0136629
NPIPB13	0.00169153	0.00794684	0.482104	-2.07424	0.876757	1.81861	0.00169153	0.00794684
NPIPB3	0.0018894	0.00847076	0.445788	-2.24322	0.0732795	0.164382	0.0018894	0.00847076
NPIPB4	0.00251106	0.0101342	0.483823	-2.06687	1.30322	2.69359	0.00251106	0.0101342
NPTN-IT1	0.00208391	0.00899699	0.486366	-2.05606	0.61444	1.26333	0.00208391	0.00899699
NPTX1	3.00825e-05	0.00126851	5.45583	5.45583	38.4471	7.04696	3.00825e-05	0.00126851
NPTXR	6.89656e-05	0.00164097	2.62108	2.62108	1.72553	0.658328	6.89656e-05	0.00164097
NR1H3	0.00103681	0.00594534	0.497513	-2.01	0.172138	0.345996	0.00103681	0.00594534
NR2F1	1.92152e-05	0.00109369	0.389944	-2.56447	5.7103	14.6439	1.92152e-05	0.00109369
NR2F6	0.00154449	0.00753237	2.41659	2.41659	3.14309	1.30063	0.00154449	0.00753237
NR4A1	0.00512151	0.0158931	0.489544	-2.04272	0.110249	0.225208	0.00512151	0.0158931
NRG1	5.48236e-05	0.00149083	2.10075	2.10075	0.0541584	0.0257805	5.48236e-05	0.00149083
NRGN	0.00208418	0.00899699	0.158837	-6.29575	0.0982451	0.618526	0.00208418	0.00899699
NRK	0.000718049	0.00489056	2.77376	2.77376	0.101451	0.0365752	0.000718049	0.00489056
NT5C	0.000203312	0.00255637	0.331384	-3.01764	3.46773	10.4644	0.000203312	0.00255637
NT5C3A	0.00127711	0.00669081	0.47598	-2.10093	0.391378	0.822258	0.00127711	0.00669081
NTAN1	0.000436215	0.00377125	2.26022	2.26022	1.0983	0.485923	0.000436215	0.00377125
NTM	6.53977e-05	0.00160753	0.283807	-3.52352	0.00460618	0.01623	6.53977e-05	0.00160753
NUBPL	0.00130991	0.00677857	0.464217	-2.15417	0.0256172	0.0551838	0.00130991	0.00677857
NUDT15	2.48305e-05	0.00120328	0.427298	-2.34029	1.03858	2.43056	2.48305e-05	0.00120328
NUP35	0.000148849	0.00222085	0.354569	-2.82033	0.0662152	0.186748	0.000148849	0.00222085
NUSAP1	0.000274124	0.00291578	0.331238	-3.01898	0.088534	0.267282	0.000274124	0.00291578
NXT2	0.00340412	0.0122038	0.313838	-3.18636	0.412046	1.31293	0.00340412	0.0122038
OAS2	0.00295328	0.0111573	0.391404	-2.5549	0.0464392	0.118648	0.00295328	0.0111573
OAS3	1.40125e-06	0.000723119	0.364937	-2.7402	0.356504	0.976892	1.40125e-06	0.000723119
OCIAD2	0.00103121	0.00592667	2.24143	2.24143	0.383105	0.17092	0.00103121	0.00592667
OGN	0.00470733	0.0150016	0.20181	-4.95516	0.0212314	0.105205	0.00470733	0.0150016
OIP5	0.004662	0.0148985	0.405597	-2.4655	0.0217362	0.0535905	0.004662	0.0148985
OLFM2	6.85888e-06	0.000854641	3.00101	3.00101	0.265584	0.0884981	6.85888e-06	0.000854641
OLFML1	3.59853e-06	0.000810168	0.0672918	-14.8606	0.00897764	0.133413	3.59853e-06	0.000810168
OLFML2B	1.18637e-05	0.000954784	0.205013	-4.87773	0.107047	0.522147	1.18637e-05	0.000954784
OLR1	8.45169e-05	0.00175059	0.304827	-3.28055	0.479044	1.57153	8.45169e-05	0.00175059
ORC4	0.00337239	0.0121341	2.01266	2.01266	0.188321	0.0935679	0.00337239	0.0121341
OSCAR	0.00737354	0.0203438	0.421281	-2.37371	0.046735	0.110935	0.00737354	0.0203438
OSR1	0.000471914	0.00390841	2.04679	2.04679	6.85223	3.34779	0.000471914	0.00390841
OSR2	7.07125e-05	0.00165037	0.365338	-2.73719	2.38809	6.53666	7.07125e-05	0.00165037
OST4	3.73064e-05	0.00131626	0.479504	-2.08549	84.3787	175.971	3.73064e-05	0.00131626
OSTC	0.000993645	0.00583056	2.31818	2.31818	11.1231	4.79819	0.000993645	0.00583056
OSTCP1	0.000183256	0.00243478	3.08378	3.08378	1.83023	0.593505	0.000183256	0.00243478
OSTF1	0.000599449	0.00446472	0.39056	-2.56043	0.128263	0.328408	0.000599449	0.00446472
OXCT2P1	0.000304801	0.0030975	0.424179	-2.35749	0.541051	1.27552	0.000304801	0.0030975
P2RX6	0.00214388	0.00915184	0.344095	-2.90617	0.0175489	0.0510001	0.00214388	0.00915184
P4HA2	1.74824e-05	0.00107946	2.29559	2.29559	7.467	3.25276	1.74824e-05	0.00107946
PABPC1	8.82133e-08	0.000305019	0.306478	-3.26288	9.94153	32.438	8.82133e-08	0.000305019
PAG1	0.00030113	0.00307829	3.77314	3.77314	0.2821	0.0747654	0.00030113	0.00307829
PALM	0.0003108	0.00313771	3.00685	3.00685	0.951331	0.316388	0.0003108	0.00313771
PAN3-AS1	0.000628225	0.00456236	0.157913	-6.33261	0.184642	1.16926	0.000628225	0.00456236
PANX2	0.000929732	0.00562516	2.78834	2.78834	2.54574	0.912995	0.000929732	0.00562516
PARK7	0.000261027	0.00285022	2.28264	2.28264	2.69394	1.18019	0.000261027	0.00285022
PARL	4.25678e-05	0.00134726	2.26102	2.26102	0.199154	0.0880816	4.25678e-05	0.00134726
PCCA-DT	0.000279379	0.00293562	0.448793	-2.2282	0.978166	2.17955	0.000279379	0.00293562
PCDH18	4.08254e-06	0.000810168	0.393288	-2.54266	22.6867	57.6846	4.08254e-06	0.000810168
PCDH7	1.58901e-05	0.00104745	0.366775	-2.72647	0.269231	0.734049	1.58901e-05	0.00104745
PCDH9	0.000354533	0.00339509	2.60817	2.60817	0.0552127	0.0211692	0.000354533	0.00339509
PCDHB15	0.00835259	0.0221828	3.74579	3.74579	0.992213	0.264888	0.00835259	0.0221828
PCDHB7	0.00195222	0.00865248	2.72019	2.72019	0.309815	0.113895	0.00195222	0.00865248
PCDHB8	0.00479229	0.0151884	2.54815	2.54815	0.520156	0.20413	0.00479229	0.0151884
PCDHGA6	0.0024091	0.00985515	2.54453	2.54453	0.130293	0.0512052	0.0024091	0.00985515
PCDHGB3	0.00462958	0.014847	2.13517	2.13517	0.187495	0.0878128	0.00462958	0.014847
PCGF5	0.00130309	0.00675778	0.467368	-2.13964	0.228632	0.48919	0.00130309	0.00675778
PCSK1	0.00758216	0.0207169	6.42282	6.42282	0.0300569	0.0046797	0.00758216	0.0207169
PDCD4	0.000566893	0.00433141	0.445868	-2.24282	1.63528	3.66764	0.000566893	0.00433141
PDCD4-AS1	0.000689979	0.00477982	0.333603	-2.99757	0.697457	2.09068	0.000689979	0.00477982
PDCL3P4	8.38655e-05	0.00174481	0.496087	-2.01578	14.5772	29.3843	8.38655e-05	0.00174481
PDE10A	0.00182701	0.0082859	0.169753	-5.89092	0.00172762	0.0101773	0.00182701	0.0082859
PDE3A	0.0062755	0.0182384	0.191269	-5.22825	0.00088933	0.00464964	0.0062755	0.0182384
PDE5A	1.05461e-05	0.000924524	0.245286	-4.07687	0.187038	0.762529	1.05461e-05	0.000924524
PDE7B	9.0341e-05	0.00179617	0.438671	-2.27961	0.02065	0.0470741	9.0341e-05	0.00179617
PDGFB	5.20102e-05	0.00147707	6.43494	6.43494	0.3763	0.0584776	5.20102e-05	0.00147707
PDGFD	3.60423e-06	0.000810168	0.246465	-4.05738	0.0462994	0.187854	3.60423e-06	0.000810168
PDIA5	0.000698414	0.00481064	2.20357	2.20357	0.0591285	0.026833	0.000698414	0.00481064
PDLIM7	0.000330237	0.00325785	0.431716	-2.31634	6.19118	14.3408	0.000330237	0.00325785
PDPN	0.000225223	0.00268309	0.43007	-2.32521	0.989605	2.30104	0.000225223	0.00268309
PDXK	0.000295808	0.00305042	2.36412	2.36412	6.27448	2.65404	0.000295808	0.00305042
PEAR1	0.000177565	0.00240933	0.431409	-2.31799	1.80815	4.19128	0.000177565	0.00240933
PEG10	9.86549e-06	0.000909664	0.140514	-7.11674	0.806566	5.74012	9.86549e-06	0.000909664
PERP	0.000104555	0.00189529	2.33838	2.33838	11.186	4.78366	0.000104555	0.00189529
PEX16	0.00396422	0.013455	2.39463	2.39463	0.147982	0.0617976	0.00396422	0.013455
PFDN2	0.00048915	0.00398436	2.11622	2.11622	1.04742	0.494949	0.00048915	0.00398436
PFKFB4	0.000208296	0.0025877	2.30271	2.30271	0.441695	0.191815	0.000208296	0.0025877
PFKL	0.00573908	0.0171849	2.14913	2.14913	1.64159	0.763843	0.00573908	0.0171849
PGM2L1	0.000893246	0.0054824	2.31085	2.31085	1.1654	0.504317	0.000893246	0.0054824
PHC2	0.000435642	0.00377125	2.0407	2.0407	2.50435	1.2272	0.000435642	0.00377125
PHYHD1	0.00551914	0.0167365	0.385222	-2.59591	0.0394011	0.102282	0.00551914	0.0167365
PIANP	0.00176504	0.00815099	0.35794	-2.79377	0.969236	2.70782	0.00176504	0.00815099
PIGX	0.000446416	0.00381842	0.446217	-2.24106	0.445362	0.998086	0.000446416	0.00381842
PIK3C2A	0.000921622	0.00559265	0.400053	-2.49967	0.317745	0.794258	0.000921622	0.00559265
PIK3CD-AS2	0.000946283	0.00568058	0.420418	-2.37859	0.13203	0.314044	0.000946283	0.00568058
PITX1	0.00314622	0.0116227	0.338844	-2.95121	3.32783	9.82113	0.00314622	0.0116227
PIWIL2	0.00127295	0.0066791	2.70227	2.70227	0.0114857	0.0042504	0.00127295	0.0066791
PKD1L2	0.00308137	0.0114527	2.09335	2.09335	0.0110171	0.00526288	0.00308137	0.0114527
PKNOX2	0.00039426	0.00361093	2.03833	2.03833	0.0236255	0.0115906	0.00039426	0.00361093
PLA2G15	4.16466e-05	0.00134583	2.2562	2.2562	5.64069	2.50008	4.16466e-05	0.00134583
PLA2G4C	0.000146182	0.00220004	2.24411	2.24411	0.317085	0.141297	0.000146182	0.00220004
PLAGL1	4.34282e-05	0.00135728	0.465782	-2.14693	0.131085	0.28143	4.34282e-05	0.00135728
PLBD2	7.9333e-05	0.00170295	0.461098	-2.16874	11.229	24.3528	7.9333e-05	0.00170295
PLCD4	0.00385211	0.0132139	0.324198	-3.08454	0.0223464	0.0689283	0.00385211	0.0132139
PLCE1	0.000867181	0.00541436	0.18916	-5.28652	0.000871533	0.00460738	0.000867181	0.00541436
PLCH1	0.000458027	0.00386062	0.380721	-2.6266	0.0152487	0.0400523	0.000458027	0.00386062
PLCL2	2.57844e-06	0.000771084	0.477266	-2.09527	0.0435921	0.0913371	2.57844e-06	0.000771084
PLCXD3	0.00255143	0.0102375	14.6129	14.6129	0.024291	0.00166229	0.00255143	0.0102375
PLEKHA6	0.000476204	0.00393687	0.290883	-3.43781	0.028303	0.0973002	0.000476204	0.00393687
PLEKHB2	6.06826e-05	0.00156324	2.16827	2.16827	7.31528	3.37379	6.06826e-05	0.00156324
PLEKHH1	0.00609538	0.017903	4.81351	4.81351	0.0320155	0.00665118	0.00609538	0.017903
PLEKHJ1	0.00371548	0.012915	2.2908	2.2908	5.5045	2.40287	0.00371548	0.012915
PLK1	0.00325998	0.0118975	0.445107	-2.24665	0.369247	0.829569	0.00325998	0.0118975
PLK4	0.00149059	0.00735511	0.373956	-2.67411	0.102591	0.274341	0.00149059	0.00735511
PLP2	9.80061e-06	0.000909664	0.351963	-2.84121	6.35637	18.0598	9.80061e-06	0.000909664
PLPP4	0.000673261	0.00471248	3.18994	3.18994	0.119396	0.0374288	0.000673261	0.00471248
PLPPR4	0.0020932	0.00902212	0.408423	-2.44844	0.119946	0.293681	0.0020932	0.00902212
PLXNA4	0.00361173	0.0126851	0.367243	-2.723	0.00164964	0.00449197	0.00361173	0.0126851
PLXNC1	0.00463866	0.0148539	0.489901	-2.04123	0.0161907	0.033049	0.00463866	0.0148539
PMEPA1	0.000102371	0.00188755	35.8385	35.8385	1.0154	0.0283328	0.000102371	0.00188755
PMF1-BGLAP	0.00321416	0.0118043	0.00737286	-135.633	0.000332694	0.0451241	0.00321416	0.0118043
PNMA6A	0.00702559	0.0197011	2.16703	2.16703	2.56673	1.18445	0.00702559	0.0197011
PNP	7.87485e-05	0.00170295	2.09943	2.09943	1.26965	0.604761	7.87485e-05	0.00170295
PNPLA2	0.000391898	0.00360155	0.382032	-2.61758	2.05528	5.37987	0.000391898	0.00360155
PODNL1	0.00102272	0.00591356	0.385641	-2.59308	0.0688123	0.178436	0.00102272	0.00591356
PODXL	2.87894e-05	0.00124561	3.50543	3.50543	1.37875	0.393319	2.87894e-05	0.00124561
POLB	0.00245188	0.00997268	0.399452	-2.50343	0.0716801	0.179446	0.00245188	0.00997268
POLQ	0.00294206	0.0111484	0.421066	-2.37492	0.0136953	0.0325253	0.00294206	0.0111484
POLR2A	1.1391e-05	0.00095275	0.31003	-3.22549	6.53263	21.0709	1.1391e-05	0.00095275
PON2	6.21411e-05	0.00156947	2.24365	2.24365	2.92071	1.30176	6.21411e-05	0.00156947
PORCN	2.03696e-05	0.00111798	0.498125	-2.00753	0.457452	0.918348	2.03696e-05	0.00111798
POSTN	0.000190985	0.0024664	0.342785	-2.91728	8.20897	23.9479	0.000190985	0.0024664
POTEG	4.4671e-05	0.00137568	0.147526	-6.77846	0.0228771	0.155071	4.4671e-05	0.00137568
POTEKP	0.0011979	0.00642427	4.1942	4.1942	0.151753	0.0361815	0.0011979	0.00642427
PPARA	3.2008e-05	0.00129019	2.07613	2.07613	0.481939	0.232134	3.2008e-05	0.00129019
PPL	0.00380797	0.013128	5.62478	5.62478	0.0687033	0.0122144	0.00380797	0.013128
PPM1H	1.36147e-05	0.00100697	6.34988	6.34988	0.0700984	0.0110393	1.36147e-05	0.00100697
PPM1M	0.000218842	0.0026435	0.447098	-2.23664	3.85188	8.61529	0.000218842	0.0026435
PPP1R12B	9.0775e-05	0.00179617	0.483073	-2.07008	0.159497	0.330172	9.0775e-05	0.00179617
PPP1R13B	6.8018e-05	0.00163326	0.449888	-2.22277	0.133743	0.29728	6.8018e-05	0.00163326
PPP1R14B	0.00150785	0.0074112	2.08158	2.08158	38.52	18.5052	0.00150785	0.0074112
PPP1R14B-AS1	0.000392692	0.00360389	3.05109	3.05109	1.60506	0.526061	0.000392692	0.00360389
PPP1R14C	0.000116481	0.00199019	10.0239	10.0239	0.0133467	0.00133149	0.000116481	0.00199019
PPP2R1A	8.24125e-05	0.00172899	2.32368	2.32368	4.52332	1.94662	8.24125e-05	0.00172899
PPP3CB-AS1	0.00145792	0.00725079	0.403607	-2.47766	0.247775	0.613902	0.00145792	0.00725079
PRAF2	5.02307e-05	0.00145366	0.359043	-2.78518	33.6188	93.6346	5.02307e-05	0.00145366
PRDM8	0.000125851	0.00206084	0.317509	-3.14951	0.34405	1.08359	0.000125851	0.00206084
PRELP	3.6222e-05	0.00131626	0.255189	-3.91867	0.431739	1.69184	3.6222e-05	0.00131626
PREPL	5.64502e-05	0.00151577	0.478404	-2.09028	1.53404	3.20658	5.64502e-05	0.00151577
PRICKLE3	0.00625928	0.0182104	0.450519	-2.21966	0.280734	0.623134	0.00625928	0.0182104
PRKAA1	0.000133469	0.00212184	0.401623	-2.4899	1.27534	3.17547	0.000133469	0.00212184
PRNCR1	0.00528251	0.0162253	0.40313	-2.48059	0.344011	0.85335	0.00528251	0.0162253
PRPS2	0.00294732	0.0111558	0.478906	-2.08809	0.447277	0.933956	0.00294732	0.0111558
PRR16	0.000119061	0.00201559	0.396246	-2.52368	0.0682641	0.172277	0.000119061	0.00201559
PRR4	0.000730926	0.00493711	0.18952	-5.27648	0.246911	1.30282	0.000730926	0.00493711
PRR5L	2.32891e-05	0.00118423	4.41922	4.41922	0.332452	0.0752287	2.32891e-05	0.00118423
PRRT1	0.000155661	0.0022615	0.187841	-5.32365	0.587698	3.1287	0.000155661	0.0022615
PRRT2	0.00526321	0.0161948	0.434498	-2.30151	1.47355	3.39139	0.00526321	0.0161948
PRSS35	0.00540873	0.0164739	0.485341	-2.06041	0.430923	0.887876	0.00540873	0.0164739
PRXL2A	4.45117e-06	0.000810368	3.59443	3.59443	1.36516	0.379798	4.45117e-06	0.000810368
PSAP	8.89303e-06	0.000903536	2.35698	2.35698	54.3285	23.0501	8.89303e-06	0.000903536
PSG3	0.0053134	0.0162912	2.43235	2.43235	0.0502408	0.0206552	0.0053134	0.0162912
PSG4	0.000371262	0.00348794	2.14734	2.14734	14.1147	6.5731	0.000371262	0.00348794
PSIP1	0.000969691	0.0057512	0.37829	-2.64348	0.574027	1.51743	0.000969691	0.0057512
PSMA1	0.00043997	0.00377964	2.49279	2.49279	0.315359	0.126508	0.00043997	0.00377964
PSMA2	0.00154265	0.0075311	2.79838	2.79838	1.31904	0.471358	0.00154265	0.0075311
PSMA6	6.76299e-05	0.00162676	2.21456	2.21456	0.66766	0.301487	6.76299e-05	0.00162676
PSMA7	0.000236527	0.00275139	3.02323	3.02323	4.35192	1.4395	0.000236527	0.00275139
PSMB3	0.000220586	0.00265729	2.37263	2.37263	0.912994	0.384802	0.000220586	0.00265729
PSMB9	0.00130088	0.00675392	0.442607	-2.25934	0.730083	1.64951	0.00130088	0.00675392
PTCH1	0.000341263	0.00331759	0.166565	-6.00366	0.0044918	0.0269673	0.000341263	0.00331759
PTGER2	0.000508103	0.00408342	0.255877	-3.90813	0.293805	1.14823	0.000508103	0.00408342
PTGES	0.00391077	0.0133489	0.431862	-2.31556	0.148552	0.343981	0.00391077	0.0133489
PTGS1	0.000949166	0.00569047	0.36603	-2.73202	0.299495	0.818225	0.000949166	0.00569047
PTH1R	0.00448198	0.0145142	0.418952	-2.38691	0.146878	0.350584	0.00448198	0.0145142
PTHLH	0.000103903	0.00189494	3.95524	3.95524	1.62879	0.411806	0.000103903	0.00189494
PTMS	8.08685e-05	0.00171852	0.305478	-3.27356	56.1426	183.786	8.08685e-05	0.00171852
PTN	8.10057e-05	0.00171852	0.117322	-8.52356	0.0922365	0.786184	8.10057e-05	0.00171852
PTP4A1	0.000217388	0.00263468	0.47315	-2.1135	2.1315	4.50492	0.000217388	0.00263468
PTPRD	3.33951e-05	0.00129019	0.376684	-2.65474	0.0240252	0.0637806	3.33951e-05	0.00129019
PTPRD-AS1	0.000694357	0.00479464	0.214835	-4.65473	0.3438	1.6003	0.000694357	0.00479464
PTPRF	0.000163299	0.00231147	2.89321	2.89321	1.41434	0.488846	0.000163299	0.00231147
PTS	0.00207884	0.00899465	2.34221	2.34221	1.52225	0.649919	0.00207884	0.00899465
PTTG1	2.73365e-05	0.00124561	0.17588	-5.68568	0.138181	0.785655	2.73365e-05	0.00124561
PTTG2	0.000339326	0.00330771	0.333686	-2.99683	3.78319	11.3376	0.000339326	0.00330771
PTTG3P	0.000506962	0.00407899	0.469232	-2.13114	6.70067	14.2801	0.000506962	0.00407899
PTX3	0.000102644	0.00188755	0.238553	-4.19193	2.1386	8.96486	0.000102644	0.00188755
PWWP2B	0.00299689	0.0112483	2.00289	2.00289	0.541891	0.270555	0.00299689	0.0112483
PXK	9.27097e-06	0.000903536	0.365223	-2.73806	0.272304	0.745583	9.27097e-06	0.000903536
QRICH1	1.88712e-05	0.00108966	0.48462	-2.06347	0.768415	1.5856	1.88712e-05	0.00108966
RAB11FIP2	9.50666e-05	0.00183129	0.377033	-2.65229	0.522429	1.38563	9.50666e-05	0.00183129
RAB11FIP4	0.000968592	0.00574961	2.38224	2.38224	0.00722569	0.00303315	0.000968592	0.00574961
RAB26	0.00984124	0.0249715	2.8269	2.8269	0.213068	0.0753717	0.00984124	0.0249715
RAB30	2.36867e-05	0.00119306	0.486616	-2.05501	0.193149	0.396922	2.36867e-05	0.00119306
RAB32	6.58628e-06	0.000836117	2.69383	2.69383	9.0907	3.37464	6.58628e-06	0.000836117
RAB38	0.00102502	0.00591746	0.240258	-4.16219	0.0157768	0.0656659	0.00102502	0.00591746
RAB40A	0.00633218	0.0183223	0.407991	-2.45103	0.0227662	0.0558007	0.00633218	0.0183223
RAB8B	9.96656e-05	0.00188638	0.326259	-3.06505	0.434258	1.33102	9.96656e-05	0.00188638
RAB9B	0.00462953	0.014847	2.29334	2.29334	0.16883	0.0736174	0.00462953	0.014847
RABL3	6.22721e-06	0.000836117	0.42569	-2.34913	0.21718	0.510182	6.22721e-06	0.000836117
RAD54L	0.00117728	0.00636727	0.307536	-3.25165	0.0171568	0.0557879	0.00117728	0.00636727
RAMP2	0.00194326	0.00862831	0.27048	-3.69713	0.145286	0.537139	0.00194326	0.00862831
RANBP1	0.000559283	0.00430944	0.377456	-2.64931	1.08926	2.8858	0.000559283	0.00430944
RAPGEF3	0.0012952	0.00674205	0.439023	-2.27778	0.0396012	0.090203	0.0012952	0.00674205
RARRES2	3.29812e-05	0.00129019	4.43103	4.43103	14.0597	3.17301	3.29812e-05	0.00129019
RASEF	7.72096e-06	0.000899358	10.499	10.499	0.240957	0.0229505	7.72096e-06	0.000899358
RASGRP1	0.000964752	0.0057342	0.338006	-2.95852	0.0938516	0.277662	0.000964752	0.0057342
RASGRP3	0.0001814	0.00243478	0.283368	-3.52898	0.00629274	0.022207	0.0001814	0.00243478
RASL10B	0.000538663	0.00421633	0.42236	-2.36765	0.515348	1.22016	0.000538663	0.00421633
RASSF5	0.000817584	0.00525162	0.357231	-2.79931	0.0137617	0.0385232	0.000817584	0.00525162
RASSF7	0.000572965	0.00435183	2.53959	2.53959	1.15505	0.454819	0.000572965	0.00435183
RBM38	0.000345249	0.00333926	3.33486	3.33486	1.60207	0.480402	0.000345249	0.00333926
RBM47	0.00086361	0.00540901	0.331572	-3.01593	0.00645069	0.0194548	0.00086361	0.00540901
RCAN2	0.00489978	0.0154582	6.59132	6.59132	0.00753064	0.00114251	0.00489978	0.0154582
RERE	7.38023e-05	0.00167064	0.48551	-2.05969	0.162895	0.335513	7.38023e-05	0.00167064
RETREG1	0.000621494	0.00454328	3.91914	3.91914	0.0118679	0.00302818	0.000621494	0.00454328
REXO2	0.000351088	0.00337919	0.485232	-2.06087	7.09476	14.6214	0.000351088	0.00337919
RFLNB	8.48518e-06	0.000899358	0.363171	-2.75352	12.5353	34.5163	8.48518e-06	0.000899358
RFXANK	0.000480392	0.00394992	2.08271	2.08271	1.23819	0.594509	0.000480392	0.00394992
RGCC	0.00569329	0.0170959	0.40781	-2.45212	0.0907134	0.22244	0.00569329	0.0170959
RGS5	0.00388751	0.0133057	0.380127	-2.6307	0.00806424	0.0212146	0.00388751	0.0133057
RHOB	9.86124e-06	0.000909664	2.03906	2.03906	184.55	90.5071	9.86124e-06	0.000909664
RIPOR1	3.40299e-05	0.00130379	0.470405	-2.12583	3.92199	8.33748	3.40299e-05	0.00130379
RIPOR2	9.5654e-06	0.000909664	0.318276	-3.14192	0.0595073	0.186968	9.5654e-06	0.000909664
RNA5-8SN1	0.00896567	0.0233003	33.2152	33.2152	0.0272142	0.000819329	0.00896567	0.0233003
RNA5-8SN2	0.00896567	0.0233003	33.2152	33.2152	0.0272142	0.000819329	0.00896567	0.0233003
RNA5-8SN3	0.00896567	0.0233003	33.2152	33.2152	0.0272142	0.000819329	0.00896567	0.0233003
RNA5-8SN5	0.00896567	0.0233003	33.2152	33.2152	0.0272142	0.000819329	0.00896567	0.0233003
RNF112	0.00262737	0.0104064	0.45157	-2.21449	0.139949	0.309917	0.00262737	0.0104064
RNFT2	0.00916072	0.0237048	3.68807	3.68807	0.0328862	0.0089169	0.00916072	0.0237048
ROBO4	0.00406056	0.0136629	3.15063	3.15063	0.033432	0.0106112	0.00406056	0.0136629
ROMO1	0.00338025	0.0121561	2.73389	2.73389	5.69939	2.08472	0.00338025	0.0121561
RPGR	0.00263427	0.0104158	0.424578	-2.35528	0.0232809	0.054833	0.00263427	0.0104158
RPL21P28	0.000109064	0.0019414	2.39437	2.39437	76.9542	32.1397	0.000109064	0.0019414
RPL32	5.25462e-05	0.00148118	2.87559	2.87559	10.7958	3.75429	5.25462e-05	0.00148118
RPL36A-HNRNPH2	3.3193e-05	0.00129019	0.164073	-6.09486	1.69934	10.3573	3.3193e-05	0.00129019
RPL38	0.00791639	0.0213392	2.00529	2.00529	0.49186	0.245281	0.00791639	0.0213392
RPL39	0.00046515	0.00388905	3.6256	3.6256	13.8608	3.82304	0.00046515	0.00388905
RPL9	0.00049235	0.00400302	3.29373	3.29373	1.56236	0.474342	0.00049235	0.00400302
RPLP2	0.000276276	0.00293035	4.90938	4.90938	4.49675	0.915951	0.000276276	0.00293035
RPP25	0.000699225	0.00481221	0.33386	-2.99527	1.15671	3.46467	0.000699225	0.00481221
RPS12	0.0028979	0.0110446	2.67914	2.67914	0.939928	0.350833	0.0028979	0.0110446
RPS15A	5.64291e-05	0.00151577	2.49456	2.49456	2.09148	0.838415	5.64291e-05	0.00151577
RPS18P9	2.56576e-05	0.00121076	3.15397	3.15397	17.2424	5.46688	2.56576e-05	0.00121076
RPS2P32	0.000402065	0.00364957	0.406606	-2.45938	0.444408	1.09297	0.000402065	0.00364957
RPS3A	2.58337e-05	0.00121121	2.048	2.048	31.8713	15.5622	2.58337e-05	0.00121121
RPS4X	0.000462799	0.00388173	0.492042	-2.03235	40.4212	82.1501	0.000462799	0.00388173
RPS6KA6	0.000483013	0.00396002	0.432875	-2.31014	0.140663	0.324951	0.000483013	0.00396002
RRAS2	0.00169741	0.00796098	2.49485	2.49485	0.60589	0.242856	0.00169741	0.00796098
RRM2	0.00563032	0.0169621	0.4765	-2.09863	0.114283	0.239838	0.00563032	0.0169621
RSC1A1	0.00638601	0.0184356	0.14414	-6.93769	0.269236	1.86787	0.00638601	0.0184356
RSPO3	0.00536816	0.0163901	0.355243	-2.81498	0.00809496	0.0227871	0.00536816	0.0163901
RXFP1	0.00173073	0.0080487	0.181909	-5.49725	0.00432675	0.0237852	0.00173073	0.0080487
S100A4	0.000153386	0.00224289	2.93882	2.93882	7.37301	2.50884	0.000153386	0.00224289
S1PR5	0.00715536	0.0199407	0.212934	-4.69628	0.0338293	0.158872	0.00715536	0.0199407
SALL1	3.51278e-05	0.00131626	0.429577	-2.32787	1.00098	2.33015	3.51278e-05	0.00131626
SAMD12	0.000656458	0.0046676	0.44556	-2.24436	0.0352354	0.079081	0.000656458	0.0046676
SAMD9	0.000244902	0.00277866	0.481358	-2.07746	3.87772	8.05579	0.000244902	0.00277866
SAR1A	1.1242e-05	0.000948102	0.450776	-2.2184	7.52238	16.6876	1.1242e-05	0.000948102
SARDH	0.000736174	0.004962	0.398392	-2.51009	0.029337	0.0736385	0.000736174	0.004962
SARNP	0.00040725	0.00367428	3.58254	3.58254	0.138547	0.0386729	0.00040725	0.00367428
SBF2-AS1	0.00207139	0.00898102	0.47319	-2.11332	0.192107	0.405982	0.00207139	0.00898102
SBSN	0.000279678	0.00293562	0.203933	-4.90357	0.0780071	0.382513	0.000279678	0.00293562
SCARB1	0.000100887	0.00188755	3.06151	3.06151	1.18946	0.38852	0.000100887	0.00188755
SCD	6.41064e-06	0.000836117	2.60042	2.60042	179.268	68.9383	6.41064e-06	0.000836117
SCG2	9.16081e-05	0.00179617	28.169	28.169	2.57636	0.0914608	9.16081e-05	0.00179617
SCIN	0.0076048	0.0207664	0.285259	-3.50559	0.00247677	0.00868253	0.0076048	0.0207664
SCN1B	0.000868372	0.0054145	3.51548	3.51548	1.50354	0.427691	0.000868372	0.0054145
SCPEP1	8.49274e-05	0.00175068	2.66054	2.66054	1.74892	0.657354	8.49274e-05	0.00175068
SCUBE3	0.000618971	0.00453637	0.482808	-2.07122	0.695635	1.44081	0.000618971	0.00453637
SDF2	1.30479e-05	0.000985934	2.00901	2.00901	5.01803	2.49776	1.30479e-05	0.000985934
SEC11C	0.00387458	0.0132712	2.17872	2.17872	0.248672	0.114137	0.00387458	0.0132712
SEC22C	0.000173759	0.00237242	0.456585	-2.19017	0.611622	1.33956	0.000173759	0.00237242
SEC61B	0.000161532	0.00229851	2.28794	2.28794	5.99431	2.61996	0.000161532	0.00229851
SEC61G	0.000255384	0.00282125	2.94705	2.94705	0.70241	0.238343	0.000255384	0.00282125
SELENBP1	0.000212613	0.00260705	0.437034	-2.28815	0.480811	1.10017	0.000212613	0.00260705
SELENOK	0.000856597	0.00538527	2.42496	2.42496	1.75197	0.722475	0.000856597	0.00538527
SELENOP	0.00012388	0.0020495	0.263355	-3.79715	0.119568	0.454016	0.00012388	0.0020495
SEMA4F	0.000506112	0.00407881	2.34001	2.34001	0.668601	0.285726	0.000506112	0.00407881
SEMA6D	3.92655e-05	0.00132817	0.452893	-2.20802	0.135345	0.298846	3.92655e-05	0.00132817
SEMA7A	0.00127557	0.00668529	2.03617	2.03617	2.43809	1.19739	0.00127557	0.00668529
SENP7	0.000221788	0.0026605	0.462761	-2.16094	0.0671116	0.145024	0.000221788	0.0026605
SERF2	0.000552551	0.00427791	2.44144	2.44144	23.6621	9.69185	0.000552551	0.00427791
SERINC5	0.000455423	0.00385603	2.29511	2.29511	0.665242	0.289852	0.000455423	0.00385603
SERPINB2	0.0027249	0.0106493	0.445688	-2.24372	0.414741	0.930563	0.0027249	0.0106493
SERPINB9	0.000117818	0.00200617	0.497492	-2.01008	0.141353	0.284132	0.000117818	0.00200617
SERPINE1	3.08189e-06	0.000771084	3.00786	3.00786	98.8757	32.8725	3.08189e-06	0.000771084
SERPINE2	0.000157146	0.00226944	3.81213	3.81213	19.2733	5.05578	0.000157146	0.00226944
SERPINF1	0.000208423	0.0025877	0.306516	-3.26247	0.841481	2.74531	0.000208423	0.0025877
SERPING1	9.39775e-06	0.000908953	0.140335	-7.12581	0.875198	6.2365	9.39775e-06	0.000908953
SERTAD4	0.000217541	0.00263468	2.82863	2.82863	6.46551	2.28574	0.000217541	0.00263468
SERTAD4-AS1	0.000766736	0.00507161	2.03528	2.03528	2.899	1.42437	0.000766736	0.00507161
SFT2D1	0.000750853	0.00502528	2.01097	2.01097	0.4743	0.235857	0.000750853	0.00502528
SFXN4	0.00695167	0.0195702	2.22979	2.22979	0.223894	0.100411	0.00695167	0.0195702
SGO1	0.00457233	0.0147275	0.426168	-2.34649	0.0355921	0.0835165	0.00457233	0.0147275
SGPP1	0.00193956	0.00861467	0.472613	-2.1159	0.502184	1.06257	0.00193956	0.00861467
SH2D5	8.64388e-05	0.00176593	2.0661	2.0661	0.986006	0.477232	8.64388e-05	0.00176593
SH3BGRL	0.000929305	0.00562504	0.38466	-2.5997	0.838301	2.17933	0.000929305	0.00562504
SH3BGRL3	1.77419e-05	0.001081	0.481848	-2.07534	244.665	507.764	1.77419e-05	0.001081
SH3BP1	0.000245122	0.00277866	0.362123	-2.76149	0.267032	0.737407	0.000245122	0.00277866
SHC4	0.000212052	0.0026047	0.281607	-3.55105	0.0201494	0.0715514	0.000212052	0.0026047
SHOX2	0.000199395	0.00253287	0.364142	-2.74618	0.402012	1.104	0.000199395	0.00253287
SIGLEC15	0.00375445	0.013008	0.311899	-3.20616	0.0635414	0.203724	0.00375445	0.013008
SIK1	2.55768e-05	0.00121076	3.06271	3.06271	0.000571364	0.000186555	2.55768e-05	0.00121076
SIK1B	2.55768e-05	0.00121076	3.06271	3.06271	0.000571364	0.000186555	2.55768e-05	0.00121076
SIPA1L2	6.73434e-05	0.00162652	0.386421	-2.58785	0.141171	0.365329	6.73434e-05	0.00162652
SKA3	0.000276194	0.00293035	0.446759	-2.23834	0.173084	0.387421	0.000276194	0.00293035
SLC14A1	0.000506954	0.00407899	0.105728	-9.45823	0.0181149	0.171335	0.000506954	0.00407899
SLC17A5	2.23258e-06	0.000771084	3.51947	3.51947	2.11446	0.600791	2.23258e-06	0.000771084
SLC18B1	0.00261751	0.0103832	0.327181	-3.05641	0.0485386	0.148354	0.00261751	0.0103832
SLC22A23	1.63534e-07	0.00044196	12.0396	12.0396	0.243859	0.0202548	1.63534e-07	0.00044196
SLC22A4	0.00120454	0.00644892	3.77014	3.77014	0.149922	0.0397656	0.00120454	0.00644892
SLC24A3	0.000873811	0.00543088	0.267401	-3.73971	0.00164653	0.00615755	0.000873811	0.00543088
SLC25A13	0.000609422	0.00450262	2.80832	2.80832	0.179169	0.0637995	0.000609422	0.00450262
SLC25A17	0.00151039	0.00741578	2.21537	2.21537	0.400745	0.180893	0.00151039	0.00741578
SLC25A23	0.000211395	0.00260077	0.477831	-2.09279	1.36979	2.86668	0.000211395	0.00260077
SLC25A3	4.45289e-06	0.000810368	2.30873	2.30873	17.1741	7.43877	4.45289e-06	0.000810368
SLC25A35	2.41808e-05	0.00119444	0.271258	-3.68652	0.180613	0.665832	2.41808e-05	0.00119444
SLC2A8	0.00291299	0.0110746	2.36392	2.36392	1.07837	0.456181	0.00291299	0.0110746
SLC31A2	2.30319e-05	0.00117999	2.67068	2.67068	1.27409	0.477065	2.30319e-05	0.00117999
SLC38A5	0.00118416	0.00637778	2.02245	2.02245	1.35729	0.671111	0.00118416	0.00637778
SLC39A10	0.000415704	0.0037088	0.440726	-2.26899	0.329018	0.746537	0.000415704	0.0037088
SLC39A4	3.63847e-05	0.00131626	0.406161	-2.46208	0.487242	1.19963	3.63847e-05	0.00131626
SLC40A1	0.000153407	0.00224289	2.73296	2.73296	2.08749	0.76382	0.000153407	0.00224289
SLC43A1	0.0021947	0.00929767	0.465542	-2.14804	0.0962804	0.206814	0.0021947	0.00929767
SLC43A3	9.896e-05	0.00187943	0.432709	-2.31102	0.482869	1.11592	9.896e-05	0.00187943
SLC44A1	5.59624e-05	0.0015088	0.349737	-2.85929	0.219524	0.627683	5.59624e-05	0.0015088
SLC45A1	1.78401e-06	0.000747717	0.334754	-2.98727	0.0312273	0.0932845	1.78401e-06	0.000747717
SLC4A11	0.000291977	0.00302783	0.232874	-4.29417	0.0383379	0.16463	0.000291977	0.00302783
SLC4A4	0.00232074	0.00961597	2.13179	2.13179	0.151817	0.0712155	0.00232074	0.00961597
SLC52A2	0.00127865	0.00669415	2.00945	2.00945	24.5499	12.2172	0.00127865	0.00669415
SLC7A14-AS1	0.00586407	0.0174481	0.38048	-2.62826	0.00152142	0.00399869	0.00586407	0.0174481
SLC7A2	0.00042816	0.00374802	0.199796	-5.00511	0.0299814	0.15006	0.00042816	0.00374802
SLC7A8	0.000978554	0.00579135	0.411609	-2.42949	0.0865952	0.210382	0.000978554	0.00579135
SLC9A9	0.000641687	0.0046074	0.370529	-2.69885	0.00325958	0.00879711	0.000641687	0.0046074
SLIT2	0.000182543	0.00243478	0.381885	-2.61859	0.0727282	0.190445	0.000182543	0.00243478
SLIT3	0.00133504	0.00685029	0.290835	-3.43838	0.00115604	0.0039749	0.00133504	0.00685029
SLITRK4	0.00355017	0.0125421	0.273532	-3.65587	0.077309	0.282632	0.00355017	0.0125421
SLMO2-ATP5E	0.00465251	0.0148852	6.24393	6.24393	0.773323	0.123852	0.00465251	0.0148852
SMAD9	6.49828e-05	0.0016021	0.488349	-2.04772	0.251531	0.515063	6.49828e-05	0.0016021
SMCO4	0.000121297	0.00202616	2.42562	2.42562	0.0879029	0.0362393	0.000121297	0.00202616
SMG1P5	0.00332395	0.0120382	2.09508	2.09508	0.158647	0.0757236	0.00332395	0.0120382
SMIM26	1.24086e-05	0.000975132	2.72047	2.72047	8.61766	3.16771	1.24086e-05	0.000975132
SMIM43	0.000465921	0.00388905	8.51907	8.51907	0.85132	0.0999311	0.000465921	0.00388905
SNAI2	6.61866e-07	0.000618141	0.406437	-2.4604	31.501	77.5053	6.61866e-07	0.000618141
SNHG12	0.00605017	0.017827	0.495574	-2.01786	0.664538	1.34095	0.00605017	0.017827
SNN	7.75807e-05	0.00169378	2.31066	2.31066	13.374	5.78797	7.75807e-05	0.00169378
SNORD141A	0.0018264	0.0082859	0.0866518	-11.5404	26.5115	305.955	0.0018264	0.0082859
SNORD141B	0.0018264	0.0082859	0.0866518	-11.5404	26.5115	305.955	0.0018264	0.0082859
SNRNP27	0.000139873	0.0021592	0.311609	-3.20915	0.743793	2.38694	0.000139873	0.0021592
SNRPA1	0.00311395	0.0115286	4.48802	4.48802	0.16915	0.0376891	0.00311395	0.0115286
SNTB1	0.000261768	0.00285096	0.44111	-2.26701	0.0840723	0.190593	0.000261768	0.00285096
SNX11	0.000152367	0.00223714	2.09471	2.09471	1.97525	0.942969	0.000152367	0.00223714
SNX17	0.000201481	0.00253958	2.25296	2.25296	8.4673	3.75829	0.000201481	0.00253958
SNX18	0.000263199	0.00286187	0.49089	-2.03712	3.69606	7.5293	0.000263199	0.00286187
SNX32	0.00856218	0.0225913	0.352852	-2.83405	0.0347535	0.0984931	0.00856218	0.0225913
SOD3	8.98246e-05	0.00179617	0.110103	-9.08243	0.297656	2.70344	8.98246e-05	0.00179617
SORBS1	0.000328813	0.00325135	0.275336	-3.63193	0.0451298	0.163908	0.000328813	0.00325135
SOWAHB	0.00201702	0.00884493	4.06912	4.06912	0.239228	0.0587912	0.00201702	0.00884493
SP2-AS1	0.00716077	0.0199437	0.48711	-2.05293	0.0256883	0.0527362	0.00716077	0.0199437
SPAG7	0.00155644	0.00757198	2.18524	2.18524	2.92259	1.33742	0.00155644	0.00757198
SPARC	2.27212e-05	0.00117999	2.57506	2.57506	579.304	224.967	2.27212e-05	0.00117999
SPATA31C2	0.0096899	0.0247089	0.157529	-6.34803	0.0119218	0.0756797	0.0096899	0.0247089
SPC25	0.00280466	0.0108325	0.287487	-3.47842	0.0234676	0.0816299	0.00280466	0.0108325
SPEF2	9.79083e-06	0.000909664	0.294538	-3.39514	0.00319195	0.0108371	9.79083e-06	0.000909664
SPOCK1	2.2284e-06	0.000771084	0.286705	-3.48791	1.14307	3.98694	2.2284e-06	0.000771084
SPON2	5.02981e-05	0.00145366	2.68144	2.68144	38.9156	14.5129	5.02981e-05	0.00145366
SPP1	0.000169013	0.00234466	2.56634	2.56634	1.43258	0.558218	0.000169013	0.00234466
SPPL2A	0.00101648	0.00589609	0.411896	-2.42779	0.671013	1.62908	0.00101648	0.00589609
SPTSSA	0.00138081	0.00698791	0.47017	-2.12689	0.763587	1.62406	0.00138081	0.00698791
SRPRA	0.000222514	0.00266228	0.49945	-2.0022	13.935	27.9006	0.000222514	0.00266228
SS18L2	4.08431e-05	0.00134181	2.26366	2.26366	0.574927	0.253981	4.08431e-05	0.00134181
SSC5D	0.000170906	0.00235673	0.431864	-2.31555	6.51194	15.0787	0.000170906	0.00235673
SSTR1	3.63623e-05	0.00131626	0.333145	-3.0017	5.21051	15.6404	3.63623e-05	0.00131626
ST3GAL5	3.73941e-05	0.00131626	2.65254	2.65254	1.02475	0.386327	3.73941e-05	0.00131626
ST6GALNAC3	0.000804445	0.00520898	0.463987	-2.15523	0.0179323	0.0386482	0.000804445	0.00520898
ST8SIA1	0.000163909	0.00231147	3.73306	3.73306	0.045011	0.0120574	0.000163909	0.00231147
STAG3L2	0.000728767	0.00493371	0.480666	-2.08044	0.225423	0.46898	0.000728767	0.00493371
STAR	0.00892254	0.023245	0.324604	-3.08067	0.0769074	0.236927	0.00892254	0.023245
STARD3NL	2.98876e-05	0.00126414	2.15874	2.15874	0.769171	0.356305	2.98876e-05	0.00126414
STARD8	0.00454044	0.0146418	0.48934	-2.04357	0.0240437	0.0491348	0.00454044	0.0146418
STAU1	1.10257e-05	0.000941335	0.482661	-2.07185	0.669163	1.3864	1.10257e-05	0.000941335
STC1	6.11017e-05	0.0015679	0.258007	-3.87587	0.452227	1.75277	6.11017e-05	0.0015679
STIM2	1.07334e-06	0.000716354	0.277157	-3.60806	0.161381	0.582272	1.07334e-06	0.000716354
STK32C	0.00485712	0.0153552	2.19439	2.19439	0.0431165	0.0196485	0.00485712	0.0153552
STK33	0.00611866	0.0179518	0.464647	-2.15217	0.00921082	0.0198233	0.00611866	0.0179518
STMN1	4.44697e-05	0.0013729	2.09595	2.09595	14.925	7.12087	4.44697e-05	0.0013729
STRADB	0.000208932	0.00258873	2.15102	2.15102	2.39874	1.11516	0.000208932	0.00258873
STRBP	0.00410744	0.0137554	2.24306	2.24306	0.0299448	0.01335	0.00410744	0.0137554
STS	0.000268995	0.0028953	0.455595	-2.19493	0.171968	0.377459	0.000268995	0.0028953
STX12	0.000357566	0.00340364	0.352977	-2.83304	0.651494	1.84571	0.000357566	0.00340364
SUGCT	0.00431479	0.014182	2.25432	2.25432	0.0198543	0.00880719	0.00431479	0.014182
SUGT1P1	0.000198027	0.00252342	3.99389	3.99389	0.108327	0.0271232	0.000198027	0.00252342
SULF1	6.91728e-05	0.00164097	0.485389	-2.0602	2.92862	6.03355	6.91728e-05	0.00164097
SULT1C4	0.000368507	0.00347195	0.225448	-4.43562	0.116974	0.518854	0.000368507	0.00347195
SUMO1P3	8.45487e-05	0.00175059	0.499953	-2.00019	59.4139	118.839	8.45487e-05	0.00175059
SUOX	5.85509e-05	0.00153958	0.490951	-2.03686	2.68784	5.47475	5.85509e-05	0.00153958
SURF2	0.00659324	0.0188805	0.493195	-2.0276	0.46933	0.951611	0.00659324	0.0188805
SVIL	0.000162055	0.00230121	5.86681	5.86681	0.11593	0.0197604	0.000162055	0.00230121
SYNE3	0.000484452	0.00396011	0.494862	-2.02077	0.131761	0.266258	0.000484452	0.00396011
SYNGR2	0.000168785	0.00234466	4.91405	4.91405	2.61444	0.532034	0.000168785	0.00234466
SYT14	7.6696e-05	0.0016924	10.4966	10.4966	0.19248	0.0183374	7.6696e-05	0.0016924
SYTL4	0.000126649	0.00206322	0.311189	-3.21348	0.0252948	0.0812846	0.000126649	0.00206322
SYTL5	2.36479e-05	0.00119306	3.02417	3.02417	0.590109	0.195131	2.36479e-05	0.00119306
TAF10	0.000297801	0.00305782	0.336185	-2.97455	1.58005	4.69995	0.000297801	0.00305782
TAFA2	0.000349514	0.00336873	2.91645	2.91645	0.0147008	0.00504064	0.000349514	0.00336873
TAGLN	7.63065e-05	0.0016924	0.383751	-2.60586	176.365	459.583	7.63065e-05	0.0016924
TAPBPL	0.000516898	0.00411347	0.419458	-2.38403	0.540344	1.2882	0.000516898	0.00411347
TARBP2	0.00494362	0.0155611	2.5851	2.5851	2.00046	0.773845	0.00494362	0.0155611
TAS2R1	0.000944046	0.00567453	3.75015	3.75015	0.400067	0.10668	0.000944046	0.00567453
TBC1D2	0.00109952	0.00614978	2.19038	2.19038	1.16924	0.533807	0.00109952	0.00614978
TBC1D7	0.00116572	0.0063327	2.40291	2.40291	0.424291	0.176574	0.00116572	0.0063327
TBC1D8	0.00059824	0.00446051	0.463497	-2.15751	0.0188629	0.0406971	0.00059824	0.00446051
TCEAL1	0.000354929	0.00339509	0.493385	-2.02682	12.2109	24.7492	0.000354929	0.00339509
TCEAL3	3.60071e-05	0.00131626	0.407276	-2.45534	21.4001	52.5445	3.60071e-05	0.00131626
TCEAL4	6.38598e-07	0.000618141	0.283482	-3.52755	17.2472	60.8404	6.38598e-07	0.000618141
TCF19	0.000808738	0.00522694	0.412417	-2.42473	2.01425	4.884	0.000808738	0.00522694
TCF7	0.000501146	0.00405105	2.83391	2.83391	0.693166	0.244597	0.000501146	0.00405105
TCIM	0.000164993	0.00231462	0.0630607	-15.8577	0.121286	1.92333	0.000164993	0.00231462
TCIRG1	0.00150079	0.00738697	2.20345	2.20345	3.48201	1.58025	0.00150079	0.00738697
TCTEX1D1	0.00261502	0.0103813	0.271426	-3.68425	0.0315825	0.116358	0.00261502	0.0103813
TDRKH	0.00162934	0.00775813	4.1105	4.1105	0.0594622	0.014466	0.00162934	0.00775813
TEK	9.16292e-05	0.00179617	0.202623	-4.93528	0.0647277	0.319449	9.16292e-05	0.00179617
TENM2	0.00024159	0.00277124	0.142954	-6.99525	0.00222303	0.0155506	0.00024159	0.00277124
TENT5C	2.40889e-05	0.00119444	3.7507	3.7507	2.56302	0.683345	2.40889e-05	0.00119444
TERT	0.0023126	0.00960228	0.423815	-2.35952	0.726281	1.71368	0.0023126	0.00960228
TFAP4	8.19038e-05	0.00172899	0.439039	-2.2777	0.13235	0.301455	8.19038e-05	0.00172899
TFB2M	0.000279406	0.00293562	2.36777	2.36777	0.391314	0.165267	0.000279406	0.00293562
TFEB	0.0023142	0.00960228	2.32904	2.32904	0.0982508	0.0421851	0.0023142	0.00960228
TFPI2	7.11228e-05	0.00165037	0.259194	-3.85811	2.44205	9.42169	7.11228e-05	0.00165037
TGFB1	0.00318902	0.0117366	0.493822	-2.02502	1.74625	3.53619	0.00318902	0.0117366
TGM2	1.89202e-05	0.00108966	0.171184	-5.84168	1.70595	9.96559	1.89202e-05	0.00108966
THAP7	0.000893848	0.0054824	0.368896	-2.71079	1.61311	4.37281	0.000893848	0.0054824
THBS2	6.73844e-05	0.00162652	0.367665	-2.71987	16.4017	44.6105	6.73844e-05	0.00162652
THOC7	0.00348162	0.0123886	3.07047	3.07047	0.315449	0.102736	0.00348162	0.0123886
THY1	3.99433e-05	0.00132817	0.328371	-3.04533	32.2609	98.2453	3.99433e-05	0.00132817
TIMP3	1.63581e-05	0.00104745	0.415266	-2.40809	5.64081	13.5836	1.63581e-05	0.00104745
TINAGL1	0.00513753	0.0159321	0.168465	-5.93595	0.0281657	0.16719	0.00513753	0.0159321
TK1	0.00172182	0.00802896	0.474362	-2.1081	0.42052	0.886497	0.00172182	0.00802896
TLCD2	2.66117e-06	0.000771084	0.344416	-2.90347	2.14462	6.22683	2.66117e-06	0.000771084
TM2D1	0.00133619	0.00685029	0.344689	-2.90116	0.072647	0.210761	0.00133619	0.00685029
TM7SF2	0.00463317	0.0148508	2.56995	2.56995	1.88782	0.734575	0.00463317	0.0148508
TMA16	0.000464303	0.00388653	0.292712	-3.41633	0.255951	0.874412	0.000464303	0.00388653
TMC7	0.00574218	0.0171905	4.22677	4.22677	0.023751	0.00561919	0.00574218	0.0171905
TMCO4	6.33844e-05	0.00157941	0.375253	-2.66487	0.0434459	0.115778	6.33844e-05	0.00157941
TMED2	0.000173526	0.00237242	0.436147	-2.2928	11.9195	27.3292	0.000173526	0.00237242
TMED7-TICAM2	0.0041073	0.0137554	2.42831	2.42831	0.422222	0.173875	0.0041073	0.0137554
TMED9	1.98233e-05	0.00110637	2.25689	2.25689	58.8263	26.0652	1.98233e-05	0.00110637
TMEM102	0.00768877	0.020909	2.08185	2.08185	0.692397	0.332587	0.00768877	0.020909
TMEM126A	0.0051606	0.015975	2.23741	2.23741	1.21397	0.542579	0.0051606	0.015975
TMEM130	0.000110859	0.00195524	0.429442	-2.3286	0.3711	0.864144	0.000110859	0.00195524
TMEM132B	0.00350719	0.0124507	0.469767	-2.12872	0.0168079	0.0357792	0.00350719	0.0124507
TMEM158	7.49294e-05	0.00167694	2.11664	2.11664	37.4349	17.6861	7.49294e-05	0.00167694
TMEM205	0.00871367	0.0228298	2.27898	2.27898	5.0267	2.20568	0.00871367	0.0228298
TMEM225B	0.00689106	0.0194517	3.09674	3.09674	0.0893405	0.0288498	0.00689106	0.0194517
TMEM251	0.000426303	0.00374395	2.24105	2.24105	3.91282	1.74598	0.000426303	0.00374395
TMEM255B	0.00366354	0.0127923	6.29858	6.29858	0.0177766	0.00282232	0.00366354	0.0127923
TMEM258	0.00419466	0.0139295	2.02314	2.02314	2.05653	1.0165	0.00419466	0.0139295
TMEM26	1.34175e-06	0.000723119	0.3013	-3.31895	0.140977	0.467897	1.34175e-06	0.000723119
TMEM52B	3.89207e-06	0.000810168	0.270461	-3.69739	0.317586	1.17424	3.89207e-06	0.000810168
TMEM64	0.000745909	0.00500665	2.32543	2.32543	5.4902	2.36094	0.000745909	0.00500665
TMEM70	0.00228219	0.00952759	2.06467	2.06467	3.44717	1.6696	0.00228219	0.00952759
TMEM87B	0.000288034	0.00300437	0.453913	-2.20307	0.905175	1.99416	0.000288034	0.00300437
TMEM99	0.00285695	0.0109398	2.17943	2.17943	0.794756	0.364663	0.00285695	0.0109398
TMOD1	0.000229048	0.00270998	2.80047	2.80047	0.0338489	0.0120869	0.000229048	0.00270998
TMPO	0.000149899	0.00222428	0.444386	-2.2503	0.976624	2.1977	0.000149899	0.00222428
TMSB4X	1.84855e-05	0.00108966	2.07874	2.07874	1074	516.658	1.84855e-05	0.00108966
TMTC2	0.00669487	0.0190795	0.209983	-4.76228	0.000607427	0.00289274	0.00669487	0.0190795
TNFAIP8L3	0.00306662	0.0114375	11.3377	11.3377	0.0574697	0.00506889	0.00306662	0.0114375
TNFSF15	4.81215e-05	0.00143133	2.53137	2.53137	0.305163	0.120553	4.81215e-05	0.00143133
TNFSF9	0.00215042	0.00916564	4.74598	4.74598	0.161244	0.0339748	0.00215042	0.00916564
TNS2	0.00147066	0.00728875	0.473181	-2.11336	1.19997	2.53596	0.00147066	0.00728875
TOB1	6.12072e-07	0.000618141	0.438602	-2.27997	7.76784	17.7104	6.12072e-07	0.000618141
TOM1L1	0.00672087	0.0191189	2.53759	2.53759	0.0867888	0.0342012	0.00672087	0.0191189
TOP1MT	0.000270672	0.00290395	0.412102	-2.42658	0.0475031	0.11527	0.000270672	0.00290395
TOX	0.000180745	0.00243179	0.462074	-2.16415	0.0453738	0.0981958	0.000180745	0.00243179
TPK1	0.00213956	0.00914651	2.13682	2.13682	0.0235949	0.0110421	0.00213956	0.00914651
TPM2	0.000429218	0.0037545	0.499916	-2.00034	25.1242	50.2569	0.000429218	0.0037545
TPRG1L	2.69768e-05	0.00124561	2.24702	2.24702	37.232	16.5695	2.69768e-05	0.00124561
TPX2	7.4021e-05	0.00167239	0.454022	-2.20253	0.266673	0.587356	7.4021e-05	0.00167239
TRABD2A	0.00140553	0.00707418	2.66534	2.66534	0.113047	0.0424136	0.00140553	0.00707418
TRAM1	0.0026922	0.0105634	0.421628	-2.37176	8.13647	19.2977	0.0026922	0.0105634
TRAM1L1	0.000562232	0.00431533	2.34703	2.34703	7.99784	3.40765	0.000562232	0.00431533
TRAPPC1	2.90878e-05	0.00124799	0.274395	-3.64438	19.4874	71.0194	2.90878e-05	0.00124799
TRHDE	5.38138e-05	0.00148223	0.265139	-3.77161	0.040041	0.151019	5.38138e-05	0.00148223
TRHDE-AS1	0.0002037	0.00255892	0.340599	-2.93601	0.254272	0.746544	0.0002037	0.00255892
TRIM16L	7.10374e-05	0.00165037	2.20995	2.20995	0.698888	0.316246	7.10374e-05	0.00165037
TRIM29	0.00594831	0.0176207	6.28953	6.28953	0.0196324	0.00312145	0.00594831	0.0176207
TROAP	0.00762848	0.0208146	0.43137	-2.3182	0.109859	0.254675	0.00762848	0.0208146
TRPC4AP	0.000102673	0.00188755	2.56767	2.56767	1.21883	0.474682	0.000102673	0.00188755
TRPC6	0.000150252	0.00222428	0.41601	-2.40379	0.0560895	0.134827	0.000150252	0.00222428
TSC22D1-AS1	0.00187654	0.00842949	0.392141	-2.5501	0.146912	0.37464	0.00187654	0.00842949
TSHZ3	2.74928e-05	0.00124561	0.463797	-2.15611	0.375093	0.808743	2.74928e-05	0.00124561
TSPAN2	0.00674204	0.0191574	2.45116	2.45116	0.158981	0.0648594	0.00674204	0.0191574
TSPYL2	4.92512e-05	0.00144935	0.307467	-3.25238	5.8448	19.0095	4.92512e-05	0.00144935
TST	0.0002712	0.00290395	2.04374	2.04374	2.95493	1.44585	0.0002712	0.00290395
TTC39A	0.00209079	0.00902212	8.23829	8.23829	0.0201792	0.00244944	0.00209079	0.00902212
TUBA4A	0.0001023	0.00188755	2.41668	2.41668	4.80962	1.99017	0.0001023	0.00188755
TUBB3	6.14714e-05	0.00156947	3.14638	3.14638	30.1841	9.59328	6.14714e-05	0.00156947
TULP3	0.000151544	0.00223454	0.47066	-2.12468	1.12169	2.38322	0.000151544	0.00223454
TWF2	0.0023308	0.00964323	2.16627	2.16627	5.34983	2.46961	0.0023308	0.00964323
TWIST1	0.000104399	0.00189494	0.392193	-2.54977	2.86275	7.29935	0.000104399	0.00189494
TWSG1	0.00218754	0.00927435	0.491591	-2.03421	1.37978	2.80676	0.00218754	0.00927435
TXLNB	0.00324827	0.011876	0.441025	-2.26744	0.0515302	0.116842	0.00324827	0.011876
TXNL4A	7.15665e-05	0.00165037	2.37804	2.37804	0.955495	0.401799	7.15665e-05	0.00165037
U2AF1L4	0.00868947	0.0227837	0.441815	-2.26339	0.541973	1.2267	0.00868947	0.0227837
UBA52	0.000591641	0.00443523	2.11778	2.11778	12.9851	6.13148	0.000591641	0.00443523
UBE2D3	4.48414e-05	0.00137568	0.413699	-2.41721	1.9226	4.64734	4.48414e-05	0.00137568
UBE2E3	3.9275e-05	0.00132817	2.45652	2.45652	1.13318	0.461295	3.9275e-05	0.00132817
UBFD1	2.17722e-05	0.0011688	2.04285	2.04285	15.4793	7.57732	2.17722e-05	0.0011688
UBL5	0.000429738	0.00375471	4.46239	4.46239	3.22357	0.722387	0.000429738	0.00375471
UBXN11	0.009778	0.0248743	0.442328	-2.26076	0.0414309	0.0936655	0.009778	0.0248743
UNC13B	5.10307e-05	0.00146689	2.17333	2.17333	0.306254	0.140915	5.10307e-05	0.00146689
UPK3BL1	0.000900947	0.00551371	2.25052	2.25052	4.07788	1.81197	0.000900947	0.00551371
UPP1	2.68765e-05	0.00124561	2.30753	2.30753	0.965203	0.418284	2.68765e-05	0.00124561
UQCRC1	0.000607288	0.00449646	2.52826	2.52826	3.19212	1.26257	0.000607288	0.00449646
UQCRQ	8.06955e-05	0.00171852	2.43138	2.43138	18.4696	7.59635	8.06955e-05	0.00171852
UROS	0.000422435	0.00373097	2.42964	2.42964	0.404277	0.166394	0.000422435	0.00373097
USP21	0.000966862	0.00574427	0.347108	-2.88095	0.611018	1.76031	0.000966862	0.00574427
VAT1L	4.11531e-05	0.00134243	0.317981	-3.14484	0.0795855	0.250283	4.11531e-05	0.00134243
VAX2	0.00013661	0.00214295	0.45879	-2.17965	0.0394736	0.0860385	0.00013661	0.00214295
VCPKMT	0.000279046	0.00293562	2.43575	2.43575	1.57944	0.648442	0.000279046	0.00293562
VDAC3	6.20775e-06	0.000836117	2.01911	2.01911	4.6295	2.29284	6.20775e-06	0.000836117
VGLL3	7.9416e-05	0.00170295	0.333379	-2.99959	1.70465	5.11325	7.9416e-05	0.00170295
VN1R1	0.00260286	0.0103568	2.41798	2.41798	0.947768	0.391967	0.00260286	0.0103568
VPS4B	3.72348e-05	0.00131626	0.286066	-3.49569	0.712396	2.49032	3.72348e-05	0.00131626
VSIG10	0.000234227	0.00274309	0.426253	-2.34603	0.245145	0.575117	0.000234227	0.00274309
VSTM2L	0.00640189	0.0184699	2.44764	2.44764	0.0266508	0.0108883	0.00640189	0.0184699
VSTM5	0.00411656	0.0137726	0.421202	-2.37416	0.0447193	0.106171	0.00411656	0.0137726
VWA5A	4.13577e-05	0.00134583	0.160861	-6.21653	0.00876574	0.0544925	4.13577e-05	0.00134583
WAC	9.34777e-05	0.00181077	0.465702	-2.1473	1.1855	2.54563	9.34777e-05	0.00181077
WASF1	0.000436969	0.00377125	0.439202	-2.27686	0.16826	0.383104	0.000436969	0.00377125
WDR18	0.00352609	0.0124922	2.37961	2.37961	0.455788	0.191539	0.00352609	0.0124922
WDR75	0.000345787	0.00334213	0.423752	-2.35987	0.446508	1.0537	0.000345787	0.00334213
WDR83OS	1.21334e-05	0.000958953	2.04038	2.04038	36.2996	17.7907	1.21334e-05	0.000958953
WFDC1	0.00285347	0.0109336	0.235123	-4.2531	0.105544	0.44889	0.00285347	0.0109336
WNK4	0.000645708	0.00462735	0.360328	-2.77525	0.24937	0.692064	0.000645708	0.00462735
WNT2B	4.27821e-05	0.00135096	0.439804	-2.27374	0.116775	0.265516	4.27821e-05	0.00135096
WNT9A	0.000146729	0.00220587	9.02791	9.02791	0.315446	0.0349412	0.000146729	0.00220587
YIF1A	0.000251705	0.00281486	2.27136	2.27136	5.08591	2.23915	0.000251705	0.00281486
YKT6	0.000223844	0.00267125	2.22831	2.22831	18.2401	8.18562	0.000223844	0.00267125
YPEL1	0.000658411	0.0046676	2.57989	2.57989	0.145995	0.0565895	0.000658411	0.0046676
YRDC	4.94302e-05	0.00145033	2.98891	2.98891	3.34271	1.11837	4.94302e-05	0.00145033
ZASP	0.00208039	0.00899465	0.374018	-2.67367	7.98919	21.3604	0.00208039	0.00899465
ZBTB12	0.000555217	0.00429006	0.411637	-2.42933	3.03333	7.36895	0.000555217	0.00429006
ZMIZ1	1.26839e-06	0.000723119	0.197441	-5.0648	0.25728	1.30307	1.26839e-06	0.000723119
ZNF117	0.00100764	0.00586797	2.72778	2.72778	2.76559	1.01386	0.00100764	0.00586797
ZNF213	0.00202047	0.00885179	0.377242	-2.65082	1.73825	4.60779	0.00202047	0.00885179
ZNF219	0.00206705	0.00897344	2.16834	2.16834	1.02849	0.47432	0.00206705	0.00897344
ZNF367	0.000515002	0.00410311	0.242836	-4.11801	0.0566133	0.233134	0.000515002	0.00410311
ZNF37BP	0.000147391	0.00221103	0.423314	-2.36231	0.367699	0.86862	0.000147391	0.00221103
ZNF503-AS2	0.00398092	0.0134951	2.66317	2.66317	0.517412	0.194285	0.00398092	0.0134951
ZNF516-DT	0.00809339	0.0217106	0.432273	-2.31335	0.15504	0.358661	0.00809339	0.0217106
ZNF519	0.00947142	0.0243222	0.493332	-2.02703	0.0502934	0.101946	0.00947142	0.0243222
ZNF521	0.00173183	0.0080487	2.15967	2.15967	0.108202	0.050101	0.00173183	0.0080487
ZNF556	0.0015637	0.00759396	2.33042	2.33042	0.347735	0.149215	0.0015637	0.00759396
ZNF799	0.000294057	0.00303742	2.19434	2.19434	0.442111	0.201478	0.000294057	0.00303742
ZNF823	0.000243412	0.00277432	2.01877	2.01877	0.481366	0.238446	0.000243412	0.00277432
ZNF853	1.16542e-05	0.000954784	0.0949476	-10.5321	0.274021	2.88602	1.16542e-05	0.000954784
ZNF90	0.00613681	0.0179789	0.424861	-2.35371	0.0125267	0.0294841	0.00613681	0.0179789
ZNRF2	6.98897e-07	0.000618141	0.358966	-2.78578	0.045099	0.125636	6.98897e-07	0.000618141
ZRSR2	0.000140982	0.00216178	0.446719	-2.23854	0.244391	0.547079	0.000140982	0.00216178
ZSCAN16-AS1	2.85456e-05	0.00124561	0.481131	-2.07844	0.270278	0.561755	2.85456e-05	0.00124561
ZSWIM5	0.000436897	0.00377125	4.04796	4.04796	0.02423	0.00598572	0.000436897	0.00377125
ZYX	0.000829493	0.00528941	0.438221	-2.28195	36.6043	83.5293	0.000829493	0.00528941

## Sheet: fxns Z>1.5; p<0.0003
Categories	Functions	Diseases or Functions Annotation	p-Value	Activation z-score	Molecules
Organismal Injury and Abnormalities, Organismal Survival	organismal death	Organismal death	5.07e-15	3.663	DLX5,MAPK10,LAMA3,SLC22A4,TCIRG1,TWSG1,GNAL,ACADM,PORCN,HSD3B7,TINAGL1,SNAI2,TSHZ3,LAMB3,PSIP1,GPS2,CD9,SPP1,CDC6,SHOX2,PTX3,HBEGF,HOXA9,CFI,LAMA1,CDKN2C,JUP,CD46,PABPC1,COLGALT1,MAF,HELLS,FOXE1,PFKFB4,CDKN2B,A4GALT,ADM,PLK4,CD24,FST,COL13A1,ATOX1,FBXO5,EFEMP1,KIF20A,CPS1,PTCH1,GNAO1,CELSR3,LEPR,CEP55,HOXA4,LMO3,LHPP,DHRS3,PWWP2B,PDE7B,MAP2K3,ARID5B,HK2,PTGES,TPX2,AKAP6,SLC40A1,NASP,DTL,FGF7,SLC1…
Cell Death and Survival	apoptosis	Apoptosis	3.45e-20	3.661	AKR1B1,NEK2,MAPK10,LAMA3,SSTR1,PLCE1,DEPTOR,MDC1,TCIRG1,HOTTIP,TWSG1,GNAL,RASGRP1,PORCN,LRIG1,CLEC14A,SNAI2,PSIP1,TOP1MT,GPS2,CD9,LAG3,HIGD2A,SPP1,HOXA10-AS,HAS2-AS1,CDC6,SHOX2,HBEGF,SPOCK1,HOXA9,LAMA1,TCF7,CDKN2C,DAPK1,SERPINB9,JUP,NRG1,MAF,HELLS,FOXG1,PDLIM7,SCG2,A4GALT,ADM,FANCA,PLK4,CD24,FST,ATOX1,FBXO5,TNS2,EFEMP1,KIF20A,IL17RD,LGALS1,GNAO1,PTCH1,SEC61G,TFPI2,LEPR,THY1,CEP55,KIF11,DDX47,AXIN…
Developmental Disorder, Organismal Injury and Abnormalities	aplasia	Aplasia	9.51e-05	3.45	KRT17,DCLK1,FGFR1,TK1,HOXA13,COX7B,EMX2,SLIT3,ADRA1D,CELSR3,ARHGDIB,RERE,TOX,ARID5B,BLNK,HOXA9,GFRA1,GAS1,BMF,FGF7,NFIA,SALL1,RASSF5,NHEJ1,FOXE1,DOCK2,ADRA2C,BRCA2,HES1,PTTG1,ACVR2B,DRAXIN
Cell Death and Survival, Organismal Injury and Abnormalities	necrosis	Necrosis	3.27e-23	3.166	PLCE1,HOTTIP,GNAL,RASGRP1,PORCN,CLEC14A,SNAI2,LAG3,HOXA10-AS,CDC6,FNDC5,HBEGF,SPOCK1,TCF7,PABPC1,SYNGR2,FOXG1,SCG2,ADM,CD24,FST,FBXO5,TNS2,CPS1,SEC61G,LEPR,PDE7B,RPS3A,HK2,STRADB,NASP,OAS2,FGF7,CAMK2A,PLXNA4,LMBR1L,UQCRQ,PRNCR1,FURIN,AOPEP,TK1,BARD1,SKA3,PDE5A,BMP2,SULF1,RRM2,GPER1,B3GALT2,ACD,SCIN,ATP5F1B,DHCR7,RETREG1,MT1X,PARK7,VSTM2L,TCIM,CREB3L1,NHEJ1,HCAR1,SLIT2,NCL,NACC2,KLF5,CIB1,SLC39A10…
Developmental Disorder, Hereditary Disorder, Organismal Injury and Abnormalities	familial congenital malformation	Familial congenital malformation	3.04e-09	3.1	SLC4A11,DLX5,TBC1D7,LAMA3,SSTR1,PLCE1,TCIRG1,ACADM,PORCN,SNAI2,LAMB3,TAGLN,SPP1,CDC6,HOXA9,LAMA1,DAPK1,MAF,PPP1R12B,FOXG1,FOXE1,A4GALT,ADM,PLK4,TUBA4A,FST,COL13A1,TMEM205,EFEMP1,IL17RD,PTCH1,CEP55,KIF11,TMEM70,ORC4,RERE,AXIN2,DHRS3,ID4,PDE7B,LOC102724428/SIK1,ARID5B,FRMPD4,FOXC1,GNB3,PREPL,FGF7,MSMO1,STAR,PLXNA4,IGF2,CAMK2A,MASP1,ABLIM1,FURIN,PFKL,TMEM126A,FGFR1,TK1,COX7B,TUBB3,NHP2,MUC1,BMP2,MYE…
Organismal Injury and Abnormalities	abnormal abdomen morphology	Abnormal abdomen morphology	9.62e-07	2.933	SSTR1,SLIT3,MAFB,PLCE1,DEPTOR,ARHGDIB,OAS3,TAGLN,SPP1,CYP1B1,HAAO,HOXA9,CDKN2C,NFIA,ADAMTS1,PPP1R12B,TUBA4A,FST,BRCA2,HES1,PSMB9,RXFP1,EFEMP1,MYOCD,PTCH1,EMX2,LEPR,LMOD1,TFEB,RERE,AXIN2,PDE7B,ARID5B,FOXC1,GLIS3,H19,BMF,FGF7,STAR,IGF2,RASSF5,CYGB,HPSE2,ADRA2C,KAT6B,AQP11,ACVR2B,TK1,EDNRA,PLCD4,TGFB1,TUBB3,SERPINF1,ADRA1D,AGTR1,MUC1,PTPRF,HSD11B1,ANGPT1,KIRREL3,NCOA1,PARK7,GFRA1,EPHB2,CRIM1,NHEJ1,E…
Organismal Injury and Abnormalities, Skeletal and Muscular Disorders	limb defect	Limb defect	7.19e-07	2.742	FGFR1,DLX5,PRKAA1,ADRA1D,BMP2,SULF1,PORCN,GPER1,GPC4,PDE3A,HAAO,HOXA9,MTX2,GAS1,COL1A2,COL8A1,HAND2,HELLS,CRIM1,ADAMTS1,NHEJ1,FST,BRCA2,COL13A1,FMOD,KRT17,FAM20C,HOXA13,PTCH1,ADAMTS14,COL12A1,GDF5,PLAGL1,ARID5B,PITX1,PTGS1,TWIST1,COL15A1,H19,FDFT1,ADGRG1,COL18A1,IGF2,SALL1,CAMK2A,CKAP2L,PTH1R,MMP19,TIMP3,BPNT2,ADRA2C,FRZB,PTHLH,IFT43,FGF9,BGN
Developmental Disorder, Organismal Injury and Abnormalities	aplasia or hypoplasia	Aplasia or hypoplasia	8.03e-06	2.51	FGFR1,DLX5,DCLK1,TK1,EDNRA,TGFB1,COX7B,TNFSF15,SLIT3,FOXM1,MN1,ADRA1D,TCIRG1,PDE5A,ARHGDIB,SAMD9,LAMB3,PTPRF,CDC6,CTSS,HBEGF,HOXA9,LAMA1,MKX,NCOA1,GAS1,GFRA1,JUP,NFIA,HAND2,ACVRL1,HELLS,CRIM1,NHEJ1,FOXE1,FANCD2,DOCK2,FANCA,BRCA2,HES1,KRT17,FAM20C,HOXA13,PTCH1,EMX2,PDGFB,CELSR3,ORC4,RERE,DHRS3,CALCRL,SCD,GDF5,TOX,MET,ARID5B,BLNK,CDH11,PITX1,TWIST1,LAMA2,ID1,BMF,FGF7,ID3,STAR,MEF2C,IGF2,SALL1,RASSF…
Developmental Disorder, Organismal Injury and Abnormalities	hypoplasia	Hypoplasia	1e-05	2.499	FGFR1,DLX5,DCLK1,TK1,EDNRA,TGFB1,TNFSF15,SLIT3,FOXM1,MN1,ADRA1D,TCIRG1,PDE5A,ARHGDIB,SAMD9,LAMB3,PTPRF,CDC6,CTSS,HBEGF,HOXA9,LAMA1,MKX,NCOA1,GAS1,GFRA1,JUP,NFIA,HAND2,ACVRL1,HELLS,CRIM1,NHEJ1,FOXE1,FANCD2,DOCK2,FANCA,BRCA2,HES1,FAM20C,HOXA13,PTCH1,EMX2,PDGFB,ORC4,RERE,DHRS3,CALCRL,SCD,GDF5,MET,ARID5B,BLNK,CDH11,PITX1,TWIST1,LAMA2,ID1,FGF7,ID3,STAR,MEF2C,IGF2,SALL1,RASSF5,BPNT2,APOE,ADRA2C,PTTG1,P…
Organismal Injury and Abnormalities, Organismal Survival	perinatal death	Perinatal death	3.35e-05	2.365	ADA,DLX5,TK1,EDNRA,FOXM1,MAFB,MN1,SCARB1,ANGPTL4,TWSG1,CRLF1,ALDH1A1,SNAI2,PSIP1,DHCR7,KIRREL1,HBEGF,VAX2,GAS1,GFRA1,BIN1,B3GNT5,MAF,HELLS,PDPN,ADAMTS1,EFEMP2,FANCD2,SLIT2,FST,HES1,TGM2,UNC13B,F2RL1,EMX2,PTS,PDGFB,CELSR3,NRK,DHRS3,COL12A1,NLGN1,NKX6-1,MET,PLAGL1,PSAP,ARID5B,NLGN3,BLNK,POLB,PITX1,PTGES,PTGS1,AKAP6,LMNB1,ID1,H19,ABR,STAR,MEF2C,HMOX1,IGF2,SALL1,CLIP3,PTH1R,ABHD5,EGR3,NR2F1,BPNT2,PTH…
Developmental Disorder, Organismal Injury and Abnormalities	dysgenesis	Dysgenesis	2.77e-06	2.344	FGFR1,DLX5,DCLK1,TK1,EDNRA,TGFB1,COX7B,TNFSF15,SLIT3,FOXM1,MAFB,MN1,ADRA1D,AGTR1,TCIRG1,PDE5A,ARHGDIB,SAMD9,LAMB3,PTPRF,CYP1B1,CDC6,CTSS,HBEGF,HOXA9,LAMA1,MKX,NCOA1,GAS1,GFRA1,JUP,NFIA,HAND2,ACVRL1,HELLS,CRIM1,NHEJ1,FOXE1,FANCD2,DOCK2,FANCA,BRCA2,HES1,KRT17,FAM20C,HOXA13,PTCH1,EMX2,PDGFB,CELSR3,ORC4,RERE,DHRS3,CALCRL,SCD,GDF5,TOX,MET,ARID5B,BLNK,CDH11,PITX1,TWIST1,FOXC1,LAMA2,ID1,BMF,FGF7,ID3,STA…
Connective Tissue Disorders, Inflammatory Disease, Organismal Injury and Abnormalities, Skeletal and Muscular Disorders	rheumatic disease	Rheumatic Disease	8.08e-05	2.208	ADA,SLC22A4,MN1,MAFB,GALNT2,MDC1,TCIRG1,HOTTIP,ACADM,ARHGDIB,EIF3E,SNAI2,SERPINB2,PSIP1,SPP1,PTX3,SPOCK1,TCF7,CD46,ADAMTS1,PTGER2,ARAP3,ADM,TUBA4A,CD24,CD34,HES1,PSMB9,RXFP1,KRT17,SLC31A2,PDGFD,LGALS1,TFPI2,IFI6,LEPR,LY6G5C,ZBTB12,BDKRB1,CALCRL,GDF5,SNRPA1,NR1H3,ARID5B,RFLNB,POLB,PTGES,CDH11,PTGS1,ARHGAP6,GLIS3,NR4A1,DGKI,KHSRP,BDKRB2,GFAP,MMP19,NEFM,LEO1,AKR1A1,ADRA2C,APOE,SELENBP1,FRZB,FURIN,PF…
Developmental Disorder, Organismal Injury and Abnormalities	hypoplasia	Hypoplasia of organ	0.000131	2.116	DLX5,DCLK1,TK1,EDNRA,TGFB1,TNFSF15,FOXM1,SLIT3,MN1,PDE5A,TCIRG1,ARHGDIB,SAMD9,PTPRF,CTSS,HBEGF,HOXA9,NCOA1,LAMA1,MKX,GAS1,GFRA1,JUP,NFIA,HAND2,ACVRL1,HELLS,CRIM1,NHEJ1,FOXE1,FANCD2,DOCK2,FANCA,BRCA2,HES1,FAM20C,HOXA13,PTCH1,EMX2,PDGFB,RERE,CALCRL,SCD,GDF5,MET,ARID5B,BLNK,TWIST1,LAMA2,ID1,FGF7,ID3,STAR,MEF2C,SALL1,RASSF5,APOE,PTTG1,FGF9,ACVR2B,DRAXIN,WNT9A
Cell Death and Survival, Organismal Injury and Abnormalities, Skeletal and Muscular Disorders	necrosis	Necrosis of muscle	6.07e-08	2.052	NFU1,TGFB1,SERPINF1,PRKAA1,DES,PPARA,ADRA1D,AGTR1,BMP2,ZYX,ALDH1A1,PNPLA2,ANGPT1,SPP1,MKI67,HSPB6,CTSS,HBEGF,PDCD4,CTF1,JAK2,PARK7,NRG1,THBS2,NCL,ADM,KIFAP3,KLF5,DUSP6,BRCA2,COL13A1,MAP2K6,MYOCD,DSP,TFPI2,RARRES2,LEPR,PTN,ACSL1,CALCRL,SCD,CCN4,ITGB3,MAP2K3,HK2,CXADR,LAMA2,ID1,NR4A1,TERT,HMOX1,IGF2,IRF2,PTH1R,DYNLT1,TIMP3,FAIM2,APIP
Cell Death and Survival	cell death	Cell death of heart	2.23e-05	2.049	MYOCD,SERPINF1,DSP,PRKAA1,DES,AGTR1,LEPR,ZYX,PTN,ACSL1,CALCRL,ALDH1A1,SCD,PNPLA2,CCN4,MAP2K3,ANGPT1,SPP1,HK2,CXADR,HSPB6,CTF1,PARK7,NR4A1,NRG1,STAR,TERT,HMOX1,PTH1R,DYNLT1,THBS2,NCL,ADM,KIFAP3,BRCA2,MAP2K6
Cancer, Organismal Injury and Abnormalities, Renal and Urological Disease	renal cancer	Renal cancer	2.63e-14	2	NEK2,TMC7,SLIT3,TSHZ3,SNAI2,LAMB3,NDUFA7,GPS2,CD9,CDC6,CFI,CDKN2C,PCDH7,DAPK1,PABPC1,HELLS,PRSS35,TMEM102,PDLIM7,PFKFB4,ADM,TUBA4A,CD34,UPK3BL1,PTCH1,CEP55,KIF11,RPS6KA6,LMO3,SIPA1L2,RERE,AXIN2,DUSP19,ATP1A1-AS1,GRAMD2B,IGSF10,CCDC15,BIVM-ERCC5,MAP2K3,ARID5B,MAGI2-AS3,HK2,NAP1L3,TPX2,SBSN,NASP,DLST,DGKI,IGF2,SLC4A4,SNHG12,ACSL3,ATP5PD,SELENBP1,LONRF2,FGFR1,MT1E,TUBB3,PHC2,SKA3,MUC1,PLPPR4,RRM2,TC…
Gastrointestinal Disease, Organismal Injury and Abnormalities	benign oral disorder	Benign oral disorder	0.000112	1.969	FGFR1,TGFB1,COX7B,PIK3C2A,TUBB3,LRRC15,KCNH1,MN1,CLSPN,BMP2,TWSG1,LRIG1,OSR2,SNAI2,IFITM2,LAMB3,PTPRF,SPP1,MKI67,CDC6,DHCR7,MED13L,MCM10,CENPK,VAX2,GAS1,EPHB2,HELLS,OLR1,BRIP1,FOXE1,TUBA4A,FST,GREM2,DGKA,ESYT1,EXO1,FAM20C,F2RL1,LGALS1,PTCH1,SERPINE2,FAM111B,CD83,AXIN2,GSTM1,DHFR,SCUBE3,ATN1,TPM2,SCN1B,CDH11,PTGS1,LAMA2,RRAS2,H19,DTL,ZNF521,ELN,FDFT1,ADGRG1,E2F7,IGF2,IRF2,CKAP2L,S1PR5,POSTN,QRICH1…
Cell Death and Survival, Organismal Injury and Abnormalities, Skeletal and Muscular Disorders	cell death	Cell death of muscle cells	6.07e-08	1.967	NFU1,TGFB1,SERPINF1,PRKAA1,PPARA,ADRA1D,AGTR1,BMP2,ZYX,ALDH1A1,PNPLA2,ANGPT1,SPP1,MKI67,HSPB6,CTSS,HBEGF,PDCD4,CTF1,JAK2,PARK7,NRG1,THBS2,NCL,ADM,KIFAP3,KLF5,DUSP6,BRCA2,COL13A1,MAP2K6,MYOCD,DSP,TFPI2,RARRES2,LEPR,PTN,ACSL1,CALCRL,SCD,CCN4,ITGB3,MAP2K3,HK2,CXADR,LAMA2,ID1,NR4A1,TERT,HMOX1,IGF2,IRF2,PTH1R,DYNLT1,TIMP3,FAIM2,APIP
Cancer, Organismal Injury and Abnormalities, Reproductive System Disease	tumorigenesis	Tumorigenesis of reproductive tract	3.69e-21	1.912	SLC4A11,ZNF799,TBC1D7,MEX3D,PLCE1,GNAL,RASGRP1,KIF20B,ACADM,CLEC14A,OSR2,SNAI2,CDC6,SHOX2,HBEGF,CEMIP2,TCF7,PABPC1,COL8A1,CHAF1B,FOXG1,FOXE1,FBXO21,SCG2,ADM,TUBA4A,CD24,FST,STS,ARHGAP20,TNS2,CPS1,FBXO46,CELSR3,NPAS2,HOXA4,RERE,MTG1,GRAMD2B,IGSF10,PDE7B,ZNF823,FRMPD4,RPS3A,HK2,AKAP6,OLFML1,COL6A6,STRADB,ARHGAP6,PREPL,FGF7,DGKI,KLHL29,MSMO1,MVB12A,PLXNA4,MASP1,SLC4A4,SLITRK4,SNHG12,PTP4A1,ACSL3,SLC…
Cancer, Organismal Injury and Abnormalities, Reproductive System Disease	female genital neoplasm	Female genital neoplasm	3.04e-21	1.912	ZNF799,SLC4A11,TBC1D7,MEX3D,PLCE1,GNAL,RASGRP1,KIF20B,ACADM,CLEC14A,OSR2,SNAI2,CDC6,SHOX2,HBEGF,CEMIP2,TCF7,PABPC1,COL8A1,CHAF1B,FOXG1,FOXE1,FBXO21,SCG2,ADM,TUBA4A,FST,CD24,STS,ARHGAP20,TNS2,CPS1,FBXO46,CELSR3,NPAS2,HOXA4,RERE,MTG1,GRAMD2B,IGSF10,PDE7B,ZNF823,FRMPD4,RPS3A,HK2,AKAP6,OLFML1,COL6A6,STRADB,ARHGAP6,PREPL,FGF7,DGKI,KLHL29,MSMO1,MVB12A,PLXNA4,MASP1,SLC4A4,SLITRK4,SNHG12,PTP4A1,ACSL3,SLC…
Organismal Injury and Abnormalities	damage	Damage of vascular system	3.84e-06	1.842	MYOCD,SERPINF1,GNAO1,DES,PPARA,S100A4,RAPGEF3,MYADM,TEK,DTNA,ALDH2,MAP2K3,ANGPT1,FOXC1,PDCD4,CTTN,NR4A1,FGF7,ELN,TRPC6,TCIM,COL18A1,HMOX1,POSTN,EFEMP2,ROBO4,SERPINE1,APOE,MAP2K6,SERPING1,ADORA1,TGM2,BGN
Lipid Metabolism, Small Molecule Biochemistry	esterification	Esterification of lipid	0.000103	1.795	GK,ACSL1,FABP3,SCD,PNPLA2,PPARA,APOE,HSD11B1,SCARB1,TERT
Cell Signaling	small GTPase mediated signal transduction	Small GTPase mediated signal transduction	5.55e-06	1.789	FLOT1,EDNRA,F2RL1,FOXM1,PLCE1,SH3BP1,RABL3,AGTR1,RASGRP1,WASF1,ARHGDIB,ARHGAP25,ARHGAP24,ARHGAP11B,FAM13A,MET,KCTD13,RASGRP3,ARHGAP27,RIPOR1,ARHGAP6,RRAS2,PARK7,RFXANK,ABR,DGKI,COL1A2,ADGRG1,EPHB2,HMOX1,PDPN,STMN1,CDC42EP1,DYNLT1,SLIT2,DHCR24,RIPOR2,RHOB,ARHGEF2,DOCK2,ARHGAP20
Cancer, Organismal Injury and Abnormalities	development	Development of carcinoma	9.12e-29	1.756	ANKRD34A,RASGRP1,KIF20B,ACADM,INSYN1,PORCN,CLEC14A,SNAI2,SHOX2,CDC6,SPOCK1,CEMIP2,TCF7,COL8A1,WDR18,CHAF1B,TMEM102,FOXG1,YIF1A,ADM,TUBA4A,STS,ZNF219,TNS2,CPS1,CA11,HOXA4,PWWP2B,GRAMD2B,RPS3A,AKAP6,STRADB,ARHGAP6,PREPL,GOLGA6L9 (includes others),NASP,DGKI,KLHL29,ACSS3,MVB12A,MASP1,HVCN1,SLITRK4,PTP4A1,ACSL3,FZD8,ADAMTSL1,LONRF2,MINDY3,TK1,KLHDC7B,IPO11,SKA3,PDE5A,MYEF2,ARHGAP25,RRM2,ARHGAP24,TCEAL…
DNA Replication, Recombination, and Repair	chromosomal aberration	Chromosomal aberration	2.99e-05	1.683	EXO1,NHP2,FOXM1,BUB1B,ADRA1D,NCAM2,BARD1,AGTR1,KIF11,AXIN2,RRM2,GPER1,GSTM1,KCNAB3,SNAI2,SAMD9,ACD,POLB,CXADR,E2F5,JAK2,MAF,TERT,COL18A1,ADAMTS1,PLXNA4,MAD2L1,NHEJ1,FANCD2,C2CD2,FANCA,PLK4,ADRA2C,BRCA2,HES1,PDXK,PLK1,PFKL
Cell Death and Survival, Organismal Injury and Abnormalities	cell death	Cell death of heart cells	2.39e-05	1.681	MYOCD,SERPINF1,DSP,PRKAA1,AGTR1,LEPR,ZYX,PTN,ACSL1,CALCRL,ALDH1A1,SCD,PNPLA2,CCN4,MAP2K3,ANGPT1,SPP1,HK2,CXADR,HSPB6,CTF1,PARK7,NR4A1,NRG1,STAR,TERT,HMOX1,PTH1R,DYNLT1,THBS2,NCL,ADM,KIFAP3,BRCA2,MAP2K6
Cancer, Organismal Injury and Abnormalities, Renal and Urological Disease	urinary tract cancer	Urinary tract cancer	9.31e-18	1.673	ZNF799,SOWAHB,NEK2,TMC7,LAMA3,IFI44L,SSTR1,SLIT3,MDC1,ANKRD34A,TMTC2,KIF20B,SYNE3,PLEKHH1,CLEC14A,TSHZ3,SNAI2,LAMB3,NDUFA7,TAGLN,PSIP1,GPS2,CD9,SPP1,GEMIN2,CDC6,CEMIP2,LAMA1,CFI,CDKN2C,PCDH7,DAPK1,PABPC1,COLGALT1,HELLS,PPP1R12B,TMEM102,FOXG1,PRSS35,PDLIM7,SORBS1,PFKFB4,SCG2,CDKN2B,ADM,TUBA4A,CD24,CD34,UPK3BL1,MFAP4,KIF20A,CPS1,SURF2,PTCH1,TFPI2,CELSR3,CEP55,KIF11,TMEM70,RPS6KA6,LMO3,SIPA1L2,RERE,…
Cancer, Endocrine System Disorders, Organismal Injury and Abnormalities, Reproductive System Disease	neoplasia	Ovarian tumor	7.82e-13	1.664	SLC4A11,AKR1B1,NEK2,TBC1D7,IFI44L,SSTR1,MDC1,PLEKHH1,WNT2B,LRIG1,TSHZ3,SNAI2,PSIP1,SPP1,HSPA12B,CDC6,HBEGF,HOXA9,CDKN2C,PABPC1,NRG1,HELLS,PLCH1,FOXG1,FOXE1,FBXO21,SORBS1,SCG2,CDKN2B,FANCA,TUBA4A,CD24,STS,TMEM205,KIF20A,CPS1,PTCH1,FBXO46,TFPI2,CELSR3,NPAS2,CEP55,KIF11,HOXA4,TMEM70,SIPA1L2,BMP2K,AXIN2,IGSF10,LOC102724428/SIK1,C2orf88,ARID5B,FRMPD4,PTGES,TPX2,AKAP6,COL6A6,SLC40A1,SBSN,DGKI,KLHL29,SL…
Cardiovascular System Development and Function, Organismal Development	development	Development of artery	0.000171	1.664	SNX17,EDNRA,HOXA13,TUBB3,LEPROTL1,ZMIZ1,FLT1,ALDH2,ITGB3,FOXC1,ELN,HAND2,ACVRL1,MEF2C,HMOX1,COL18A1,EFEMP2,CCL2,CDKN2B,TUBA4A,SERPINE1,APOE,HES1,ICAM1,ACVR2B
Cardiovascular Disease, Organismal Injury and Abnormalities	aortic aneurysm	Aortic aneurysm	6.16e-05	1.66	CTSS,MYOCD,TGFB1,PIK3C2A,GALNT15,ELN,S100A4,HOXA4,WFDC1,PTGER2,EFEMP2,ROBO4,DHFR,TIMP3,SLC24A3,ADM,KLF5,LOC102724428/SIK1,APOE,TMPO,PTGES
Cardiovascular Disease, Cell Death and Survival, Neurological Disease, Organismal Injury and Abnormalities, Skeletal and Muscular Disorders	necrosis	Necrosis of cardiac muscle	1.82e-05	1.646	MYOCD,SERPINF1,DSP,PRKAA1,DES,AGTR1,LEPR,ZYX,PTN,ACSL1,CALCRL,ALDH1A1,SCD,PNPLA2,CCN4,MAP2K3,ANGPT1,SPP1,HK2,CXADR,HSPB6,CTF1,PARK7,NR4A1,NRG1,TERT,HMOX1,PTH1R,DYNLT1,THBS2,NCL,ADM,KIFAP3,BRCA2,MAP2K6
Immunological Disease, Inflammatory Disease, Organismal Injury and Abnormalities	immune mediated inflammatory disease	Immune mediated inflammatory disease	1.87e-07	1.571	ADA,IFI44L,SLC22A4,PPARA,MAFB,GALNT2,MDC1,TCIRG1,RASGRP1,ACADM,ARHGDIB,ZYX,CLEC14A,EIF3E,SNAI2,OAS3,GRIN2D,SERPINB2,PXK,CD9,LAG3,SPP1,MKI67,HBEGF,SPOCK1,MPL,CFI,TCF7,CDKN2C,DAPK1,JUP,EZR,B3GNT5,PTGER2,ATP5MC1,SYNGR2,SCG2,CDKN2B,ADM,CD24,CD34,HES1,PSMB9,RXFP1,KRT17,SLC31A2,LGALS1,IFI6,BCAS4,LEPR,LY6G5C,KIF11,FLI1,ZBTB12,RERE,CALCRL,SNRPA1,NR1H3,IL1RAP,MAP2K3,ARID5B,RFLNB,POLB,RASGRP3,PTGES,CPNE7,C…
Developmental Disorder, Organismal Injury and Abnormalities	congenital malformation	Congenital malformation of genitourinary system	7.96e-05	1.537	PLCD4,TGFB1,SSTR1,SLIT3,MAFB,PLCE1,AGTR1,MUC1,ARHGDIB,PTPRF,TAGLN,ANGPT1,SPP1,CYP1B1,HAAO,NCOA1,GFRA1,NFIA,EPHB2,CRIM1,PPP1R12B,EFEMP2,SLIT2,FST,PSMB9,RXFP1,MYOCD,FAM20C,F2RL1,HOXA13,PTCH1,EMX2,ADAMTS14,RARRES2,PDGFB,TFEB,RAPGEF3,RERE,ACSL1,PDE7B,PARL,ARID5B,NLGN3,FOXC1,GLIS3,GRIA1,H19,BMF,FGF7,FXYD5,STAR,HMOX1,IGF2,SALL1,CYGB,HPSE2,ADRA2C,MAMLD1,PTTG1,KAT6B,FGF9,ACVR2B
Cardiovascular Disease, Cell Death and Survival, Neurological Disease, Organismal Injury and Abnormalities, Skeletal and Muscular Disorders	cell death	Cell death of cardiomyocytes	2.92e-05	1.517	MYOCD,SERPINF1,DSP,PRKAA1,AGTR1,LEPR,ZYX,PTN,ACSL1,CALCRL,ALDH1A1,SCD,PNPLA2,CCN4,MAP2K3,ANGPT1,SPP1,HK2,CXADR,HSPB6,CTF1,PARK7,NR4A1,NRG1,TERT,HMOX1,PTH1R,DYNLT1,THBS2,NCL,ADM,KIFAP3,BRCA2,MAP2K6
Embryonic Development, Organismal Development	development	Development of head	8.3e-11	-1.503	SLC4A11,DLX5,DCLK1,TBC1D7,LAMA3,SSTR1,SLIT3,PPARA,MAFB,NCAM2,TCIRG1,TWSG1,WNT2B,AGTPBP1,ARHGAP11B,LRIG1,OSR2,ALDH1A1,SNAI2,GRIN2D,PSIP1,SPP1,CYP1B1,SHOX2,OGN,CDKN2C,CD46,EZR,NRG1,COL8A1,NFIA,MAF,HAND2,FOXG1,FOXE1,FANCD2,FST,BRCA2,CD34,HES1,EFEMP1,OSR1,MCOLN1,GNAO1,PTCH1,EMX2,CKB,THY1,S100A4,HOXA4,INA,RERE,AXIN2,DHRS3,ID4,RPL38,SEMA7A,NR1H3,ARID5B,GDF7,POLB,HK2,FOXC1,ID1,NR4A1,ABR,FGF7,TERT,SPEF2,…
Embryonic Development, Organismal Development	development	Development of body axis	7.33e-11	-1.503	SLC4A11,DLX5,DCLK1,TBC1D7,LAMA3,SSTR1,SLIT3,PPARA,MAFB,NCAM2,TCIRG1,TWSG1,WNT2B,AGTPBP1,ARHGAP11B,LRIG1,OSR2,ALDH1A1,SNAI2,GRIN2D,PSIP1,SPP1,CYP1B1,SHOX2,OGN,HOXA9,CDKN2C,CD46,EZR,NRG1,COL8A1,NFIA,MAF,HAND2,KIF3B,FOXG1,FOXE1,FANCD2,FST,BRCA2,CD34,HES1,EFEMP1,OSR1,MCOLN1,GNAO1,PTCH1,EMX2,CKB,THY1,S100A4,HOXA4,INA,RERE,AXIN2,DHRS3,ID4,RPL38,SEMA7A,NR1H3,ARID5B,GDF7,POLB,HK2,FOXC1,ID1,NR4A1,ABR,FGF7…
Nucleic Acid Metabolism, Small Molecule Biochemistry	metabolism	Metabolism of nucleotide	0.000108	-1.519	ADA,FGFR1,TK1,TGFB1,DCXR,PPARA,AGTR1,PDE5A,GNAL,RRM2,GPER1,SULT1C4,PNPLA2,PCCA-DT,SPP1,HAAO,ATP5F1B,REXO2,PARK7,EZR,EPB41L2,DIMT1,PTGER2,HCAR1,ADM,NDUFS6,NT5C,RXFP1,ATP5MK,SLC31A2,UPP1,PRPS2,CFH,PDE10A,NT5C3A,CALCRL,ALDH2,PNP,POLB,HK2,SLC25A13,PTGS1,GIPR,ADCY7,H19,NR4A1,ANK1,DLST,RAMP2,HMOX1,SPARC,ADORA2B,PTH1R,CCL2,MYBL2,NUDT15,PTHLH,TMSB10/TMSB4X,CDK1
Cardiovascular System Development and Function, Cellular Movement	movement	Movement of vascular endothelial cells	3.93e-09	-1.52	CCBE1,FGF1,F2RL1,NFATC2,OSR1,PIK3C2A,TGFB1,LGALS1,TNFSF15,PRKAA1,DEPTOR,THY1,BMP2,CYTOR,PTN,SNAI2,FLT1,ITGB3,ANGPT1,CD9,SPP1,FOXC1,HOXA9,NEU1,ID1,NR4A1,NRG1,ID3,RCAN2,ACVRL1,COL18A1,IGF2,SPARC,ADAMTS1,SLIT2,EGR3,THBS2,NCL,ADM,ITGA4,DGKA,TMSB10/TMSB4X
Embryonic Development, Organismal Development, Skeletal and Muscular System Development and Function	development	Limb development	1.14e-05	-1.524	FGFR1,DLX5,FAM20C,OSR1,HOXA13,PTCH1,TULP3,PHC2,STC1,BMP2,TEK,OSR2,SNAI2,GDF5,FLT1,ACD,PITX1,SHOX2,TWIST1,HOXA9,GAS1,ZNF521,COL1A2,NFIA,HAND2,RAMP2,IGF2,SALL1,POSTN,PTH1R,EFEMP2,SCG2,BPNT2,TAF10,PKNOX2,PTHLH,TGM2,FGF9,ACVR2B,WNT9A
Organismal Injury and Abnormalities	nodule	Nodule	7.51e-05	-1.555	PARK7,TOB1,PTCH1,ANXA5,FGF7,FOXM1,BMP2,SPARC,POSTN,FOXE1,ALDH1A1,TXNL4A,NR1H3,SELENBP1,SPP1,TGM2,FOXD2-AS1
Cancer, Organismal Injury and Abnormalities	neoplasia	Neoplasia of cells	1.51e-24	-1.572	ZNF799,PLCE1,TCIRG1,HOTTIP,GNAL,RASGRP1,KIF20B,CFAP95,SNAI2,PSMA2,NDUFA7,LAG3,GEMIN2,CDC6,SHOX2,BEAN1,HBEGF,TCF7,RAB40A,PABPC1,COL8A1,CHAF1B,FOXG1,PRSS35,FOXE1,PLBD2,SCG2,TUBA4A,CD24,FST,STS,ZNF219,TNS2,CPS1,SURF2,CA11,CELSR3,DPY19L4,LEPR,NPAS2,LHPP,SLC18B1,IGSF10,PDE7B,FRMPD4,HK2,AKAP6,COL6A6,STRADB,ARHGAP6,GOLGA6L9 (includes others),NASP,OAS2,FGF7,DGKI,KLHL29,ACSS3,MSMO1,PLXNA4,HVCN1,MASP1,LMBR…
Cancer, Organismal Injury and Abnormalities	solid tumor	Solid tumor	8.42e-68	-1.581	ANKRD34A,RASGRP1,KIF20B,ACADM,INSYN1,PORCN,CFAP95,CLEC14A,SNAI2,SHOX2,CDC6,SPOCK1,CEMIP2,VCPKMT,TCF7,COL8A1,WDR18,CHAF1B,SYNGR2,TMEM102,FOXG1,YIF1A,ADM,TUBA4A,DNAJC22,STS,ZNF219,TNS2,SURF2,CPS1,CA11,INHBE,BCAS4,HOXA4,DHRS3,PWWP2B,GRAMD2B,RPS3A,AKAP6,STRADB,ARHGAP6,PREPL,GOLGA6L9 (includes others),NASP,ZNRF2,DGKI,KLHL29,ACSS3,MVB12A,CAMK2A,MASP1,HVCN1,SLITRK4,PTP4A1,ACSL3,LEO1,FZD8,NKAIN1,ADAMTSL1…
Cellular Development, Cellular Growth and Proliferation	cell proliferation	Cell proliferation of tumor cell lines	7.39e-17	-1.582	NEK2,TBC1D7,SSTR1,SLIT3,PLCE1,GALNT2,DEPTOR,TCIRG1,HOTTIP,RASGRP1,PORCN,LRIG1,EIF3E,SNAI2,MFSD12,LAMB3,GPS2,CD9,SPP1,HOXA10-AS,HAS2-AS1,HBEGF,CEMIP2,HOXA9,LAMA1,MOB4,TCF7,CDKN2C,JUP,NRG1,MAF,HELLS,FOXG1,RIPOR2,PFKFB4,CDKN2B,FANCA,ADM,CD24,FST,STS,COPS6,ATP5MK,TNS2,EFEMP1,KIF20A,TSPYL2,IL17RD,LGALS1,GNAO1,PTCH1,SEC61G,TFPI2,KIF11,LMO3,AXIN2,DUSP19,PDE7B,LOC102724428/SIK1,BCAM,MAP2K3,RASGRP3,PTGES,…
Cancer, Organismal Injury and Abnormalities	growth	Growth of solid tumor	1.49e-06	-1.597	FGFR1,ITPR2,AKR1B1,TGFB1,NFATC2,LAMA3,PRKAA1,FOXM1,PLCE1,MUC1,BMP2,SULF1,USP21,CYTOR,RRM2,LRIG1,SNAI2,FLT1,SPP1,MKI67,CTSS,PEG10,CTF1,NRG1,MAF,EPHB2,HJURP,PTGER2,OLR1,RHOB,ARHGEF2,ADM,SERPINE1,CD24,FST,BRCA2,DGKA,FMOD,FOXD2-AS1,F2RL1,FGF1,PTCH1,EMX2,RARRES2,LEPR,FZD7,PTN,IL1R1,NR1H3,CCN4,MET,PLAGL1,ITGB3,LOC102724428/SIK1,MAP2K3,PTGES,TPX2,TWIST1,SLC40A1,ID1,FH,NR4A1,ATP2B1,ID3,ADGRG1,COL18A1,HMO…
Cancer, Organismal Injury and Abnormalities	growth	Growth of tumor	5.25e-09	-1.597	AKR1B1,LAMA3,SSTR1,FOXM1,MAFB,PLCE1,GALNT2,CRNDE,LRIG1,SNAI2,LAMB3,LAG3,SPP1,HOXA10-AS,MKI67,CDC6,SHOX2,HBEGF,PEG10,LAMA1,MOB4,DAPK1,SERPINB9,EZR,PABPC1,NRG1,MAF,HJURP,ADAMTS1,PTGER2,SENP7,PFKFB4,CDKN2B,ADM,CD24,FST,BRCA2,CD34,HES1,COPS6,EFEMP1,KIF20A,CPS1,PDGFD,SYTL5,LGALS1,PTCH1,DLGAP1-AS2,EMX2,LEPR,PDE7B,SEMA7A,NR1H3,BCYRN1,LOC102724428/SIK1,CENPU,MAP2K3,HYOU1,PTGES,HK2,TPX2,SLC40A1,IGF2BP1,ID…
Cellular Development, Tissue Development	differentiation	Differentiation of neural cells	1.65e-06	-1.603	FGFR1,DLX5,EDNRA,TGFB1,TUBB3,SERPINF1,MAFB,BMP2,TEK,AGTPBP1,GPR157,ANGPT1,ATF5,MCOLN3,PIANP,CORIN,CTF1,NCOA1,CDKN2C,GFRA1,BIN1,NRG1,TRPC6,NFIA,NEIL3,IL34,ASPM,FOXG1,NCL,ARHGEF2,FST,HES1,TSPAN2,FGF1,PTCH1,EMX2,SERPINE2,MICOS10-NBL1/NBL1,S100A4,CFH,RAPGEF3,PTN,AXIN2,NLGN1,ID4,NKX6-1,GDF5,PANX2,MET,PLAGL1,IL1RAP,ATN1,NLGN3,GDF7,POLB,PITX1,MIB1,CEND1,LMNB1,ID1,FGF7,ID3,MEF2C,GFAP,IGF2,SALL1,PLXNA4,S1…
Cellular Growth and Proliferation	colony formation	Colony formation	7.87e-06	-1.609	FOXM1,HOTTIP,CRNDE,ALDH1A1,SNAI2,IK,CD9,SPP1,HOXA10-AS,E2F5,HOXA9,PEG10,MPL,JUP,EZR,NRG1,CDKN2B,FANCA,PLK4,BRCA2,HES1,ATOX1,TSPYL2,CPS1,GNAO1,PTCH1,LEPR,KIF11,RPS6KA6,LMO3,AXIN2,ID4,IL1RAP,LOC102724428/SIK1,POLB,PTGES,SLC40A1,ID1,NR4A1,TERT,RASSF5,MAD2L1,CYGB,SPC25,LEO1,CDK1,FGFR1,PLCD4,ST8SIA1,TGFB1,TUBB3,STC1,MUC1,SULF1,TEK,CYTOR,RRM2,GSTO1,CDCA7L,FLT1,CDCA7,PTPRF,PCCA-DT,MT1X,JAK2,BIN1,ASPM,PD…
Neurological Disease, Organismal Injury and Abnormalities	neurological signs	Neurological signs	1.57e-08	-1.616	DCLK1,GPRIN3,SSTR1,SLIT3,PPARA,MN1,GNAL,ACADM,CRYM,EIF3E,NDUFA7,GRIN2D,AOX1,PRRT2,LSAMP,RAD54L,PCDH7,APOD,EZR,NRGN,NDUFAB1,CHAF1B,FOXG1,CLDN11,PDLIM7,SCG2,NTAN1,PSMB9,ATP5MK,GNAO1,EMX2,ST3GAL5,CA11,CKB,LMOD1,FKBP1B,SIPA1L2,RERE,ID4,KCTD13,PTGES,CDH11,PTGS1,PREPL,NR4A1,SLC14A1,GFAP,IGF2,CAMK2A,UQCRQ,HPCA,ADRA2C,APOE,ATP5PD,FGFR1,MT1E,ASIC1,MARVELD2,ST8SIA1,COX7B,TGFB1,NDUFA1,PCDH9,ADRA1D,SCARB1,PD…
Embryonic Development, Hematological System Development and Function, Lymphoid Tissue Structure and Development, Organ Development, Organismal Development, Tissue Development	formation	Formation of lymphoid tissue	1.28e-06	-1.619	ADA,FGFR1,TK1,EDNRA,NFATC2,TGFB1,TNFSF15,MAFB,TWSG1,RASGRP1,TEK,CLEC14A,CD248,FLT1,FOSB,ANGPT1,CD9,HOXA9,MPL,JAK2,TCF7,B3GNT5,HAND2,ACVRL1,PDPN,CDKN2B,ADM,ITGA4,HES1,CCBE1,SERPINE2,PDGFB,FZD7,FLI1,CD83,CALCRL,SEMA7A,TOX,RASGRP3,POLB,HK2,MIB1,FOXC1,SLC40A1,ICOSLG/LOC102723996,ID3,RAMP2,MEF2C,IGF2,EGR3,FZD8,ACVR2B
Inflammatory Response	inflammatory response	Inflammatory response	1.89e-06	-1.622	ADA,PPARA,TCIRG1,HSD3B7,PXK,GPS2,CD9,SPP1,PTX3,HOXA9,NRG1,MAF,PTGER2,TMEM102,ARAP3,FANCD2,RIPOR2,SCG2,FANCA,ADM,TUBA4A,WNK4,LGALS1,GNAO1,FNDC4,S100A4,APOL3,SEMA7A,NR1H3,MAP2K3,IRAK2,POLB,PTGES,PTGS1,LSP1,NR4A1,ABR,AFAP1L2,MMP19,APOE,RGS5,EDNRA,TGFB1,NFATC2,SERPINF1,TUBB3,SCARB1,MUC1,AGTR1,ANGPTL4,SLC7A2,TEK,ARHGAP25,GPER1,FLT1,ANGPT1,CTSS,PDCD4,JAK2,CTF1,SPON2,PARK7,TMEM258,TRPC6,IL34,WFDC1,TMED2…
Cancer, Hematological Disease, Organismal Injury and Abnormalities	myeloid neoplasm	Myeloid neoplasm	9.52e-06	-1.633	NEK2,IFI44L,SLIT3,PLCE1,MDC1,APOBEC3D,TSHZ3,NDUFA7,PSIP1,CD9,SPP1,HOXA9,LAMA1,RAB40A,PABPC1,NRG1,MAF,HELLS,ARHGEF35,PPP1R12B,NPIPB13,CDKN2B,FANCA,TUBA4A,CD34,PTCH1,CELSR3,LEPR,KIF11,KLHDC1,AXIN2,ID4,PDE7B,LOC102724428/SIK1,ARID5B,FRMPD4,NAP1L3,FOXC1,COL6A6,ARHGAP6,GOLGA6L9 (includes others),NASP,TMCO4,STAU1,ACSL3,ABLIM1,CHST15,FGFR1,SLC7A8,COX7B,FBXO17,TUBB3,NDUFA1,IPO11,BARD1,FOLR3,BMP2,PLPPR4,R…
Embryonic Development, Hematological System Development and Function, Lymphoid Tissue Structure and Development, Organ Development, Organismal Development, Tissue Development	organogenesis	Organogenesis of lymphoid tissue	1.78e-06	-1.636	CCBE1,FGFR1,ACVRL1,PDPN,IGF2,TEK,CLEC14A,FLT1,SEMA7A,TOX,ADM,ITGA4,ANGPT1,CD9,HK2,FOXC1,ACVR2B
Cellular Development, Cellular Growth and Proliferation	development	Development of tumor cell lines	0.000193	-1.637	FGFR1,PLCD4,ST8SIA1,TGFB1,ESPL1,PPARA,AGTR1,MUC1,CRNDE,RRM2,GSTO1,ALDH1A1,SNAI2,CDCA7L,SPP1,E2F5,MT1X,JAK2,BIN1,NRG1,TRPC6,ASPM,TRIM29,CDKN2B,DUSP6,HES1,ATOX1,FMOD,TGM2,TSPYL2,CPS1,GNAO1,SERPINE2,LEPR,THY1,RPS6KA6,LMO3,PTN,E2F8,CCN4,MET,PPP2R1A,LOC102724428/SIK1,PTGES,SLC40A1,LOXL4,ID1,NR4A1,TERT,COL18A1,SPARC,RASSF5,MAD2L1,CYGB,DHCR24,CCL2,SPC25,LEO1,APOE,PTTG1,PKNOX2,FGF9,PLK1,BGN
Cellular Movement	cell movement	Cell movement	1.92e-17	-1.638	AKR1B1,MAPK10,LAMA3,SLIT3,PLCE1,GALNT2,DEPTOR,TCIRG1,HOTTIP,RASGRP1,KIF20B,ZYX,PORCN,HSD3B7,LRIG1,CLEC14A,EIF3E,SNAI2,LAMB3,CD9,LAG3,SPP1,HOXA10-AS,HAS2-AS1,PTX3,HBEGF,CEMIP2,HOXA9,LAMA1,MOB4,CDKN2C,JUP,NRG1,CHMP3,FOXG1,TMEM102,SENP7,RIPOR2,PFKFB4,SORBS1,SCG2,ADM,PLK4,FST,CD24,COL13A1,CD34,ATOX1,TNS2,EFEMP1,LGALS1,GNAO1,TFPI2,CELSR3,LEPR,THY1,HOXA4,RPS6KA6,RERE,AXIN2,MAP2K3,BCAM,ARID5B,HK2,RASGRP…
Lipid Metabolism, Molecular Transport, Small Molecule Biochemistry	concentration	Concentration of lipid	2.04e-05	-1.638	ADA,AKR1B1,FABP3,PPARA,GALNT2,HOTTIP,HSD3B7,ALDH1A1,SPP1,CYP1B1,CDKN2C,APOD,ABCA9,B3GNT5,MAF,FANCD2,SORBS1,A4GALT,ADM,PLA2G15,STS,WNK4,GNAO1,ST3GAL5,LEPR,FLI1,TFEB,DHRS3,SEMA7A,NR1H3,LOC102724428/SIK1,PTGES,PTGS1,GNB3,NEU1,NR4A1,FGF7,MSMO1,STAR,ATXN2,IGF2,HVCN1,ABHD5,SLC4A4,ACSL3,AKR1A1,APOE,EXTL1,ST8SIA1,TGFB1,PIK3C2A,PRKAA1,SLC2A8,SCARB1,BMP2,AGTR1,ANGPTL4,TEK,GPER1,PNPLA2,RGCC,HSD11B1,DHCR7,CT…
Cellular Growth and Proliferation, Connective Tissue Development and Function, Tissue Development	proliferation	Proliferation of bone cells	1.64e-06	-1.65	HBEGF,TGFB1,COL1A2,MN1,BMP2,TCIRG1,IL34,IGF2,MAD2L1,POSTN,PTH1R,PTN,AXIN2,OSR2,ADM,ITGB3,AKR1A1,PTHLH,TWIST1,CDK1
Connective Tissue Development and Function, Skeletal and Muscular System Development and Function, Tissue Development	growth	Growth of bone tissue	2.17e-06	-1.65	HBEGF,TGFB1,COL1A2,MN1,BMP2,TCIRG1,IL34,IGF2,MAD2L1,POSTN,PTH1R,PTN,AXIN2,OSR2,ADM,ITGB3,AKR1A1,PTHLH,TWIST1,CDK1
Cellular Development, Cellular Growth and Proliferation	cell proliferation	Cell proliferation of adenocarcinoma cell lines	2.5e-06	-1.662	PIK3C2A,BUB1B,CLSPN,CCN5,PRPS2,MUC1,ANGPTL4,CRNDE,CYTOR,RRM2,EIF3E,CALCRL,MGAT5,MET,POLQ,PCCA-DT,HK2,FSCN1,TWIST1,MED13L,NRG1,COL18A1,SPARC,MASP1,SLIT2,PRNCR1,MYBL2,SERPINE1,BRCA2,CDK1,PLK1
Connective Tissue Disorders, Hereditary Disorder, Organismal Injury and Abnormalities	hereditary connective tissue disorder	Hereditary connective tissue disorder	0.000165	-1.664	FGFR1,EDNRA,TGFB1,TBC1D7,SERPINF1,LAMA3,SLC22A4,MAFB,AGTR1,MUC1,BMP2,TCIRG1,RRM2,SAMD9,LAMB3,PTPRF,TAGLN,MPL,MTX2,JAK2,GAS1,COL1A2,COL8A1,ASPM,ACVRL1,CREB3L1,FOXE1,EFEMP2,THBS2,A4GALT,CNTNAP1,FST,MFAP4,EFEMP1,FAM20C,DSP,PTCH1,KIF11,CFH,COL12A1,DHFR,ID4,IL1R1,GDF5,FAM13A,MET,PPP2R1A,ITGB3,TPM2,SIGLEC15,ADAMTSL4,GDF7,PITX1,TWIST1,COL6A6,RRAS2,LMNB1,ID1,ZNF521,FGF7,ID3,YRDC,ELN,FDFT1,TERT,GFAP,SPARC…
Hematological System Development and Function, Tissue Morphology	quantity	Quantity of blood cells	5.14e-09	-1.683	ADA,DUSP3,LAMA3,PPARA,PLCE1,TCIRG1,TWSG1,RASGRP1,ARHGDIB,SNAI2,SERPINB2,GPS2,CD9,LAG3,SPP1,PTX3,HBEGF,HOXA9,MPL,CDKN2C,PABPC1,B3GNT5,MAF,HELLS,ADD3,PTGER2,CHAF1B,SENP7,FOXE1,FANCD2,SORBS1,CDKN2B,FANCA,PLA2G15,BRCA2,CD34,PSMB9,LGALS1,LEPR,FLI1,TFEB,CALCRL,NR1H3,PNP,ARID5B,PTGES,RASGRP3,SUGCT,SLC40A1,GNB3,NEU1,IGF2BP1,LSP1,ID1,NR4A1,BMF,FGF7,SLC14A1,LAMTOR1,TERT,IGF2,RASSF5,MAD2L1,HVCN1,MMP19,SLC4A…
Cellular Development, Cellular Growth and Proliferation	cell proliferation	Cell proliferation of colorectal cancer cell lines	4.33e-05	-1.692	EXOC2,DCLK1,TGFB1,PIK3C2A,KCNH1,PLCE1,CLSPN,SKA3,MUC1,BMP2,ANGPTL4,CRNDE,RANBP1,RRM2,EIF3E,LAMB3,DIRAS2,POLQ,CD9,MED13L,TCF7,NRG1,RBM38,THBS2,NCL,KLF5,CD24,FST,BRCA2,COPS6,TGM2,FOXD2-AS1,EFEMP1,F2RL1,PTS,BUB1B,CCN5,PRPS2,KIF11,TFEB,SNRPA1,MET,PTGES,FSCN1,IGF2BP1,ID1,FGF7,TERT,COL18A1,IGF2,SPARC,RASSF5,MASP1,SUMO1P3,MYBL2,PTTG1,PLK1,CDK1
Organismal Injury and Abnormalities	growth	Growth of lesion	3.54e-09	-1.694	AKR1B1,LAMA3,SSTR1,FOXM1,MAFB,PLCE1,GALNT2,CRNDE,LRIG1,SNAI2,LAMB3,LAG3,SPP1,HOXA10-AS,MKI67,CDC6,SHOX2,HBEGF,PEG10,LAMA1,MOB4,DAPK1,SERPINB9,EZR,PABPC1,NRG1,MAF,HJURP,ADAMTS1,PTGER2,SENP7,PFKFB4,CDKN2B,ADM,CD24,FST,BRCA2,CD34,HES1,COPS6,EFEMP1,KIF20A,CPS1,PDGFD,SYTL5,LGALS1,PTCH1,DLGAP1-AS2,EMX2,LEPR,PDE7B,SEMA7A,NR1H3,BCYRN1,LOC102724428/SIK1,CENPU,MAP2K3,HYOU1,PTGES,HK2,TPX2,SLC40A1,IGF2BP1,ID…
Organismal Development	size	Size of body	9.83e-06	-1.703	ADA,DLX5,LAMA3,FOXS1,TCIRG1,TWSG1,GNAL,SNAI2,CD9,SPP1,PRRT2,HBEGF,HOXA9,CDKN2C,COLGALT1,NFIA,MAF,HELLS,ADAMTS1,FANCD2,FST,BRCA2,NTAN1,HES1,EFEMP1,MCOLN1,PTCH1,GNAO1,CKB,LEPR,DHRS3,GDF5,ARID5B,HK2,PTGES,AKAP6,GLIS3,ID1,PREPL,H19,BMF,NEXN,SLC14A1,STAR,ATXN2,E2F7,IGF2,CAMK2A,ABHD5,SLC4A4,TARBP2,APOE,AQP11,ITPR2,TGFB1,POLR2A,DKK2,SLC2A8,PCSK1,AGTR1,ANGPTL4,SULF1,RANBP1,GPER1,FOSB,HSD11B1,VAX2,NHEJ1,C…
Cellular Development, Cellular Growth and Proliferation	cell proliferation	Cell proliferation of ovarian cancer cell lines	2.93e-05	-1.734	TGFB1,LGALS1,KCNH1,STC1,BARD1,LRIG1,POLQ,SPP1,HAS2-AS1,PRELP,HBEGF,SLC40A1,RPL39,ID1,H19,ZNF521,NRG1,HJURP,TERT,COL18A1,IGF2,SPARC,NEO1,FOXG1,SLIT2,ARHGEF2,BRCA2,FST,TGM2,TMSB10/TMSB4X
Cancer, Organismal Injury and Abnormalities	metastatic solid tumor	Metastatic solid tumor	3.64e-06	-1.751	FGFR1,TGFB1,NFATC2,CPA4,BEX4,TUBB3,ESPL1,MAPK10,LAMA3,SSTR1,MAFB,HTRA1,MDC1,MUC1,ANGPTL4,CRNDE,TEK,RRM2,CD248,SNAI2,CDCA7L,LAMB3,FLT1,TFAP4,PSIP1,TOP1MT,PCCA-DT,CD9,LAG3,SPP1,RAB11FIP4,DUSP4,PTX3,HOXA9,JAK2,CDKN2C,LRRC17,UBFD1,ADAMTS1,BRIP1,TRIM29,FANCA,ADM,TUBA4A,SERPINE1,CD24,FST,GREM2,DUSP6,BRCA2,TGM2,EFEMP1,KIF20A,MYOCD,FGF1,HOXA13,LGALS1,MCOLN1,EMX2,SEC61G,PDGFB,FZD7,ABAT,S100A4,PDE10A,EPSTI…
Cancer, Organismal Injury and Abnormalities	malignant solid tumor	Advanced malignant solid tumor	6.18e-08	-1.751	MAPK10,LAMA3,SSTR1,MAFB,MDC1,CRNDE,LRIG1,SNAI2,LAMB3,TFAP4,PSIP1,TOP1MT,CD9,LAG3,SPP1,PTX3,HOXA9,CDKN2C,ADAMTS1,FANCA,ADM,TUBA4A,FST,CD24,BRCA2,EFEMP1,KIF20A,MYOCD,LGALS1,MCOLN1,EMX2,SERPINE2,SEC61G,TFPI2,S100A4,AXIN2,GSTM5,LOC102724428/SIK1,C2orf88,ARID5B,POLB,PTGS1,COL15A1,IGF2,MYBL2,FGFR1,TGFB1,NFATC2,CPA4,BEX4,TUBB3,ESPL1,HTRA1,MUC1,ANGPTL4,TEK,DTNA,RRM2,ABCA8,CD248,IFITM2,CDCA7L,FLT1,RGCC,HS…
Cancer	transformation	Cell transformation	3e-25	-1.765	ZNF799,PLCE1,HOTTIP,TCIRG1,GNAL,RASGRP1,KIF20B,CFAP95,SNAI2,PSMA2,NDUFA7,RASSF7,LAG3,GEMIN2,SHOX2,CDC6,BEAN1,HBEGF,TCF7,RAB40A,PABPC1,COL8A1,CHAF1B,PRSS35,FOXG1,FOXE1,PLBD2,SCG2,ADM,TUBA4A,CD24,FST,STS,ZNF219,TNS2,SURF2,CPS1,CA11,CELSR3,DPY19L4,LEPR,NPAS2,LHPP,SLC18B1,IGSF10,PDE7B,FRMPD4,RPS3A,HK2,AKAP6,COL6A6,STRADB,ARHGAP6,GOLGA6L9 (includes others),NASP,OAS2,FGF7,DGKI,KLHL29,ACSS3,MSMO1,PLXNA4…
Organismal Development	growth	Growth of organism	1.53e-06	-1.765	TCIRG1,TWSG1,EIF3E,OSR2,SNAI2,ATP6V1G2,SHOX2,HBEGF,MCM10,LAMA1,CDKN2C,CD46,NRG1,NFIA,HAND2,ADAMTS1,PRSS35,FOXG1,ARAP3,FANCD2,PLK4,BRCA2,HES1,ATOX1,TNS2,OSR1,LGALS1,PTCH1,EMX2,PTS,LEPR,S100A4,RERE,ID4,MAP2K3,ARID5B,POLB,IGF2BP1,ID1,H19,NASP,FGF7,SLC14A1,LAMTOR1,STAR,ATXN2,IGF2,TARBP2,TAF10,APOE,FURIN,ACVR2B,FGFR1,ITPR2,TGFB1,SERPINF1,POLR2A,ESPL1,PCSK1,STC1,BMP2,RANBP1,ACSL5,FLT1,ATF5,DHCR7,JAK2,N…
Lipid Metabolism, Small Molecule Biochemistry	synthesis	Synthesis of acylglycerol	0.000207	-1.779	PPARA,PLCE1,SCARB1,BDKRB2,ANGPTL4,IGF2,GK,ACSL1,SCD,ALDH1A1,ACSL5,PNPLA2,NR1H3,HSD11B1,APOE,PLA2G15,SPP1,PON2
Cell Death and Survival	survival	Cell survival	1.39e-11	-1.834	MAPK10,LAMA3,PLCE1,DEPTOR,MDC1,LRIG1,EIF3E,SNAI2,LAMB3,PSIP1,CD9,SPP1,PSMA1,HBEGF,TCF7,CDKN2C,SERPINB9,JUP,NRG1,PPM1M,PPP1R12B,FOXG1,RIPOR2,FANCA,ADM,PLK4,CD24,FBXO5,ATP5MK,CPS1,PTCH1,TFPI2,LEPR,KIF11,RPS6KA6,LMO3,DUSP19,ID4,RPL38,MAP2K3,HK2,TPX2,SLC40A1,FGF7,IGF2,CAMK2A,UQCRQ,PRNCR1,LEO1,ATP5PD,FGFR1,ITPR2,TUBB3,NDUFA1,BARD1,SKA3,MUC1,BMP2,SULF1,RRM2,ACSL5,ANGPT1,ATP5F1B,INPP5J,PDCD4,PARK7,TRPC6…
Cardiovascular System Development and Function, Organ Development	growth	Growth of heart	2.73e-05	-1.868	CCBE1,FGFR1,FGF1,TGFB1,NFATC2,SERPINF1,FOXM1,PLCE1,CALCRL,CCN4,CXADR,FOXC1,HBEGF,CTF1,H19,DIPK2A,NRG1,TRPC6,HAND2,MEF2C,HMOX1,IGF2,DUSP6,FGF9,CDK1
Cell Death and Survival	cell viability	Cell viability	1.29e-10	-1.875	MAPK10,LAMA3,PLCE1,DEPTOR,MDC1,LRIG1,EIF3E,SNAI2,LAMB3,PSIP1,CD9,SPP1,PSMA1,HBEGF,TCF7,CDKN2C,SERPINB9,NRG1,PPM1M,PPP1R12B,FOXG1,RIPOR2,FANCA,ADM,PLK4,CD24,FBXO5,ATP5MK,CPS1,PTCH1,LEPR,KIF11,RPS6KA6,LMO3,DUSP19,ID4,RPL38,MAP2K3,HK2,TPX2,SLC40A1,FGF7,IGF2,CAMK2A,UQCRQ,PRNCR1,LEO1,ATP5PD,FGFR1,ITPR2,TUBB3,NDUFA1,BARD1,SKA3,MUC1,BMP2,SULF1,RRM2,ACSL5,ANGPT1,ATP5F1B,INPP5J,PDCD4,PARK7,TRPC6,ACVRL1,OL…
Cancer, Hematological Disease, Organismal Injury and Abnormalities	bone marrow neoplasm	Bone marrow neoplasm	6.8e-06	-1.89	NEK2,IFI44L,SLIT3,PLCE1,MDC1,APOBEC3D,TSHZ3,NDUFA7,PSIP1,CD9,HOXA9,LAMA1,RAB40A,PABPC1,NRG1,MAF,HELLS,ARHGEF35,PPP1R12B,NPIPB13,CDKN2B,FANCA,TUBA4A,CD34,PTCH1,CELSR3,LEPR,KLHDC1,AXIN2,ID4,PDE7B,LOC102724428/SIK1,ARID5B,FRMPD4,NAP1L3,FOXC1,COL6A6,ARHGAP6,GOLGA6L9 (includes others),NASP,TMCO4,STAU1,ACSL3,ABLIM1,CHST15,FGFR1,SLC7A8,COX7B,FBXO17,TUBB3,NDUFA1,IPO11,BARD1,FOLR3,BMP2,PLPPR4,RRM2,ARHGAP2…
Cardiovascular System Development and Function, Cellular Growth and Proliferation, Organ Development	proliferation	Proliferation of heart cells	9.05e-05	-1.89	CCBE1,FGFR1,HBEGF,FGF1,CTF1,TGFB1,SERPINF1,H19,DIPK2A,FOXM1,NRG1,PLCE1,HAND2,MEF2C,HMOX1,IGF2,CALCRL,CCN4,CXADR,FGF9,CDK1,FOXC1
Embryonic Development, Tissue Development	proliferation	Proliferation of embryonic tissue	2.24e-05	-1.89	GINS4,HOXA13,NCOA1,OSR2,TGFB1,ESPL1,FGF7,FOXM1,BRCA2,FGF9
DNA Replication, Recombination, and Repair	synthesis	Synthesis of DNA	9.29e-05	-1.914	ADA,TGFB1,PLCE1,ADRA1D,AGTR1,BMP2,RRM2,FLT1,PTPRF,PDE3A,SPP1,E2F5,HBEGF,CTF1,NCOA1,CDKN2C,NRG1,MAF,BRIP1,FANCD2,THBS2,CDKN2B,ADM,PPP1R13B,EFEMP1,EXO1,PDGFD,FGF1,LGALS1,GNAO1,TNFSF9,TFPI2,PDGFB,INHBE,PTN,MET,POLB,RRAS2,ID1,NR4A1,FGF7,AFAP1L2,TERT,IGF2,SPARC,ADORA2B,LEO1,MYBL2,APOE,FGF9,PLK1,FURIN
Cell Death and Survival	cell viability	Cell viability of tumor cell lines	3.12e-07	-1.944	DCLK1,PPARA,FOXM1,PLCE1,DEPTOR,CRNDE,LRIG1,EIF3E,ALDH1A1,SNAI2,EPDR1,LAMB3,SERPINB2,IK,SPP1,PSMA1,HBEGF,RAD54L,CDKN2C,MAPK12,PSMA6,EPB41L2,NRG1,PPM1M,HJURP,ANAPC11,ADAMTS1,PPP1R12B,RIPOR2,FANCA,PLK4,CD24,BRCA2,HES1,FBXO5,ATP5MK,CPS1,MCOLN1,KIF11,S100A4,RPS6KA6,FLI1,TFEB,LMO3,DUSP19,ID4,TPK1,RPL38,NCS1,SNRPA1,HOPX,BCYRN1,MAP2K3,POLB,HK2,TPX2,SLC40A1,IGF2BP1,ID1,NR4A1,TERT,IGF2,MAD2L1,PRNCR1,RAB32,…
Cardiovascular System Development and Function, Connective Tissue Development and Function, Organismal Development, Tissue Development	vascularization	Vascularization of bone	4e-05	-1.987	PTH1R,STC1,BMP2,PTHLH,FGF9
Lymphoid Tissue Structure and Development, Tissue Morphology	quantity	Quantity of lymphoid cells	0.00014	-2.025	ADA,LAMA3,TCIRG1,TWSG1,RASGRP1,ARHGDIB,SNAI2,SERPINB2,LAG3,SPP1,HBEGF,HOXA9,MPL,CDKN2C,PABPC1,B3GNT5,MAF,HELLS,CHAF1B,SENP7,SORBS1,CDKN2B,FANCA,PSMB9,LGALS1,LEPR,FLI1,TFEB,CALCRL,NR1H3,PNP,ARID5B,RASGRP3,LSP1,ID1,NR4A1,BMF,FGF7,LAMTOR1,TERT,IGF2,RASSF5,HVCN1,MMP19,SLC4A4,MYBL2,APOE,FGFR1,ITPR2,ST8SIA1,TOB1,TGFB1,NFATC2,TNFSF15,PRKAA1,PCSK1,MUC1,TEK,FLT1,RGCC,FOSB,CTSS,PAG1,PARK7,TCIM,NHEJ1,CMTM4,…
Hematological System Development and Function, Hematopoiesis, Tissue Morphology	quantity	Quantity of hematopoietic progenitor cells	6.03e-05	-2.057	ITPR2,TGFB1,LAMA3,PRKAA1,SCARB1,TCIRG1,TWSG1,RASGRP1,ARHGDIB,SNAI2,FOSB,TMPO,GPS2,CD9,LAG3,SPP1,PTX3,PAG1,HOXA9,MPL,JAK2,PARK7,MAF,TCIM,HELLS,ADD3,NHEJ1,RBM38,FANCD2,THBS2,GLCCI1,FANCA,KLF5,BRCA2,CD34,CIB1,PDGFB,FLI1,CD83,TOX,ALDH2,ITGB3,PNP,PARL,ARID5B,BLNK,LAMA2,SLC40A1,ID1,NR4A1,TRAPPC1,BMF,ICOSLG/LOC102723996,ATP2B1,RASSF5,MAD2L1,PTH1R,EGR3,MMP19,SPPL2A,MYBL2,APOE
Cellular Development	differentiation	Differentiation of progenitor cells	0.000225	-2.079	ADA,TK1,MBNL3,TGFB1,DES,MAFB,BMP2,TWSG1,TEK,FLT1,SCIN,SPP1,ARMC6,DCBLD2,HOXA9,CPXM1,MPL,MKX,JAK2,GFRA1,MAPK12,LRRC17,MAF,CHAF1B,RIPOR2,ANKRD24,THBS2,FANCA,CDKN2B,ADM,FST,HES1,CIB1,MYOCD,FGF1,ZRSR2,LGALS1,PTCH1,CELSR3,FLI1,IL1R1,HOPX,MET,PLAGL1,PNP,ANLN,BLNK,PITX1,FOXC1,ID1,STIM2,TRAPPC1,CSF2RB,RBM47,ID3,MEF2C,HMOX1,GFAP,IGF2,S1PR5,ADORA2B,LMBR1L,EGR3,LXN,EXTL1,RNF112
Lymphoid Tissue Structure and Development, Tissue Morphology	quantity	Quantity of lymphoid tissue	0.000153	-2.11	NFATC2,TGFB1,TNFSF15,LAMA3,PCSK1,TCIRG1,TWSG1,RASGRP1,ARHGDIB,SNAI2,FOSB,LAG3,PAG1,CDKN2C,GFRA1,B3GNT5,HELLS,NHEJ1,RBM38,GLCCI1,DOCK2,ADM,ITGA4,CD34,CCBE1,FLI1,CD83,TOX,PNP,PARL,ARID5B,BLNK,TPX2,LAMA2,ID1,TRAPPC1,NR4A1,BMF,ICOSLG/LOC102723996,FGF7,ATP2B1,COL18A1,RASSF5,MAD2L1,HVCN1,EGR3,MMP19,SPPL2A,SLC4A4,MYBL2,APOE
Cellular Development, Cellular Growth and Proliferation, Nervous System Development and Function, Organismal Development, Tissue Development	development	Development of neurons	1.68e-06	-2.211	DLX5,DCLK1,GPRIN3,SLIT3,PPARA,MAFB,NCAM2,GNAL,KIF20B,AGTPBP1,SHOX2,NTM,CNTN3,SPOCK1,LAMA1,EZR,NRG1,NFIA,ADAMTS1,KIF3B,FOXG1,HES1,GPRIN1,UNC13B,EFEMP1,LGALS1,GNAO1,SERPINE2,NPTXR,CCN5,CKB,THY1,RERE,NKX6-1,NCS1,SEMA7A,IL1RAP,GDF7,IGF2BP1,NEU1,ID1,STIM2,NR4A1,HAPLN4,FGF7,ATXN2,GFAP,PLXNA4,CAMK2A,SLITRK4,NEFM,FAIM2,AP2A1,APOE,FGFR1,EDNRA,ST8SIA1,TGFB1,SERPINF1,AASS,TMOD1,BMP2,PLPPR4,SULF1,USP21,RANBP…
Tissue Morphology	quantity	Quantity of progenitor cells	2.15e-05	-2.214	ITPR2,TGFB1,LAMA3,PRKAA1,SCARB1,TCIRG1,TWSG1,RASGRP1,ARHGDIB,SNAI2,FOSB,TMPO,GPS2,CD9,LAG3,SPP1,PTX3,PAG1,HOXA9,MPL,JAK2,PARK7,MAF,TCIM,HELLS,ADD3,NHEJ1,RBM38,FANCD2,THBS2,GLCCI1,FANCA,KLF5,FST,BRCA2,CD34,CIB1,FGF1,PDGFB,FLI1,CD83,NKX6-1,IL1R1,TOX,ALDH2,ITGB3,PNP,PARL,ARID5B,BLNK,LAMA2,SLC40A1,ID1,NR4A1,TRAPPC1,BMF,ICOSLG/LOC102723996,ATP2B1,RASSF5,MAD2L1,PTH1R,EGR3,MMP19,SPPL2A,MYBL2,APOE
Lymphoid Tissue Structure and Development, Tissue Morphology	quantity	Quantity of lymphatic system cells	1.67e-05	-2.215	ADA,LAMA3,TCIRG1,TWSG1,RASGRP1,ARHGDIB,SNAI2,SERPINB2,CD9,LAG3,SPP1,PTX3,HBEGF,HOXA9,MPL,CDKN2C,PABPC1,B3GNT5,MAF,HELLS,CHAF1B,SENP7,SORBS1,CDKN2B,FANCA,BRCA2,CD34,PSMB9,LGALS1,LEPR,FLI1,TFEB,CALCRL,NR1H3,PNP,ARID5B,RASGRP3,TPX2,LSP1,ID1,NR4A1,BMF,FGF7,LAMTOR1,TERT,IGF2,RASSF5,HVCN1,MMP19,SLC4A4,MYBL2,APOE,FGFR1,ITPR2,ST8SIA1,TOB1,TGFB1,NFATC2,TNFSF15,PRKAA1,PCSK1,MUC1,TEK,FLT1,RGCC,FOSB,CTSS,PAG…
Cellular Development, Cellular Growth and Proliferation, Connective Tissue Development and Function, Skeletal and Muscular System Development and Function, Tissue Development	proliferation	Proliferation of osteoblasts	2.98e-05	-2.228	TGFB1,COL1A2,MN1,BMP2,IGF2,POSTN,PTH1R,PTN,AXIN2,OSR2,ADM,ITGB3,AKR1A1,PTHLH,TWIST1,CDK1
Hereditary Disorder, Neurological Disease, Organismal Injury and Abnormalities	familial encephalopathy	Familial encephalopathy	4.44e-07	-2.236	TBC1D7,MAPK10,GPRIN3,SLIT3,GNAL,ACADM,CRYM,EIF3E,NDUFA7,NUBPL,BEAN1,SPOCK1,LAMA1,DARS1,PCDH7,COLGALT1,NRG1,MAF,CHAF1B,FOXG1,PDLIM7,SCG2,ADM,TUBA4A,ATP5MK,IL17RD,GNAO1,PTCH1,CA11,CEP55,KIF11,TMEM70,RERE,ID4,IGSF10,LOC102724428/SIK1,FRMPD4,GNB3,PREPL,SLC14A1,CAMK2A,UQCRQ,ABLIM1,ATP5PD,FGFR1,MT1E,COX7B,BEX4,TUBB3,NDUFA1,MYEF2,RANBP1,DTNA,GPER1,ANGPT1,MYORG,ATP5F1B,DHCR7,KIRREL3,CTSS,RETREG1,MT1X,NDU…
Hereditary Disorder, Neurological Disease, Organismal Injury and Abnormalities	familial central nervous system disease	Familial central nervous system disease	6.07e-08	-2.236	TBC1D7,MAPK10,GPRIN3,SLIT3,GNAL,ACADM,CRYM,EIF3E,NDUFA7,GEMIN2,NUBPL,BEAN1,SPOCK1,LAMA1,DARS1,PCDH7,COLGALT1,NRG1,MAF,CHAF1B,FOXG1,PDLIM7,SCG2,ADM,TUBA4A,ATP5MK,IL17RD,GNAO1,PTCH1,CA11,CEP55,KIF11,TMEM70,RERE,ID4,IGSF10,LOC102724428/SIK1,FRMPD4,GNB3,PREPL,SLC14A1,CAMK2A,UQCRQ,ABLIM1,ATP5PD,TMEM126A,FGFR1,MT1E,COX7B,BEX4,TUBB3,NDUFA1,MYEF2,RANBP1,DTNA,RRM2,GPER1,ANGPT1,MYORG,ATP5F1B,DHCR7,KIRREL3,…
Hereditary Disorder, Neurological Disease, Organismal Injury and Abnormalities	familial neurological disorder	Familial neurological disorder	6.87e-09	-2.236	SLC4A11,DLX5,TBC1D7,MAPK10,GPRIN3,SLC22A4,SLIT3,TMTC2,GNAL,ACADM,CRYM,EIF3E,SLC9A9,SNAI2,PSMA2,NDUFA7,SPP1,GEMIN2,NUBPL,BEAN1,SPOCK1,CFI,LAMA1,DARS1,PCDH7,COLGALT1,NRG1,COL8A1,MAF,CHAF1B,FOXG1,FOXE1,RIPOR2,PDLIM7,SCG2,ADM,TUBA4A,COL13A1,ATP5MK,IL17RD,GNAO1,PTCH1,CA11,CEP55,KIF11,TMEM70,RERE,ID4,IGSF10,LOC102724428/SIK1,FRMPD4,FOXC1,GNB3,PREPL,SLC14A1,CAMK2A,UQCRQ,ABLIM1,ATP5PD,FURIN,TMEM126A,FGFR…
Cell Morphology, Nervous System Development and Function	innervation	Innervation	3.43e-06	-2.339	UNC13B,DLX5,TGFB1,NFATC2,SERPINE2,NPTXR,LEPR,SULF1,LRIG1,PSAP,CTF1,VAX2,NPTX1,GFRA1,EPHB2,TENM2,PTGER2,PLXNA4,SMAD9,CLIP3,DLG4,SLIT2,NR2F1,ITGA4,FRZB,CHRNA9,EFNB3
Cellular Assembly and Organization, Organismal Development, Tissue Development	formation	Formation of filaments	8.62e-06	-2.353	EDNRA,FABP3,TGFB1,SERPINF1,PRKAA1,DES,FOXM1,ZYX,RGCC,OGN,KIRREL1,INPP5J,BIN1,TRPC6,SLIT2,SORBS1,RHOB,ARHGEF2,TWF2,CNTNAP1,TUBA4A,BRCA2,FMOD,FBXO5,KRT17,F2RL1,FGF1,GNAO1,NUSAP1,LMOD1,THY1,MYADM,WASF1,RAPGEF3,INA,MGAT5,MET,TPM2,KCTD13,CDH11,TPX2,ARHGAP6,CTTN,NR4A1,HIP1R,FGF7,BDKRB2,ELN,LAMTOR1,COL18A1,ATXN2,STMN1,GFAP,SPARC,CLIP3,POSTN,CENPF,CCL2,NEFM,APOE,ICAM1,ADORA1
Cellular Assembly and Organization, Organismal Development, Tissue Development	fibrogenesis	Fibrogenesis	3.09e-06	-2.36	EDNRA,ASIC1,FABP3,TGFB1,SERPINF1,PRKAA1,TMOD1,DES,FOXM1,ZYX,RGCC,HSD11B1,OGN,KIRREL1,INPP5J,HBEGF,PDCD4,BIN1,TRPC6,SLIT2,SORBS1,RHOB,ARHGEF2,TWF2,FMNL2,CNTNAP1,TUBA4A,BRCA2,MAP2K6,FMOD,FBXO5,KRT17,F2RL1,FGF1,GNAO1,NUSAP1,LMOD1,THY1,MYADM,WASF1,RAPGEF3,INA,MGAT5,MET,TPM2,KCTD13,CDH11,TPX2,ARHGAP6,CTTN,NR4A1,HIP1R,FGF7,BDKRB2,ELN,LAMTOR1,COL18A1,MEF2C,ATXN2,STMN1,GFAP,SPARC,CLIP3,POSTN,CENPF,CCL2,N…
Cellular Movement	chemotaxis	Chemotaxis of myeloid cells	9.3e-05	-2.397	FLOT1,EDNRA,TGFB1,LGALS1,SELENOK,PPARA,MICOS10-NBL1/NBL1,PDGFB,RARRES2,S100A4,PTN,ARHGAP25,IL1R1,FLT1,ITGB3,ANGPT1,CD9,PTGES,SPP1,CXADR,PON2,HOXA9,LSP1,ELN,TRPC6,IL34,ARAP3,SLIT2,RIPOR2,THBS2,CCL2,RHOB,SCG2,DOCK2,ITGA4,SERPINE1,APOE,ICAM1,ADORA1,TMSB10/TMSB4X,RGS5
Embryonic Development, Nervous System Development and Function, Organismal Development	development	Development of central nervous system	2.1e-05	-2.407	TMEM126A,FGFR1,DLX5,DCLK1,ST8SIA1,TGFB1,COX7B,SERPINF1,AASS,PRDM8,SLIT3,BMP2,TCIRG1,TWSG1,AGTPBP1,ARHGAP11B,CDCA7L,ANGPT1,ATF5,KIRREL3,DHCR7,CTF1,VAX2,GAS1,EZR,NRG1,B3GNT5,NFIA,EPHB2,IL34,ASPM,FOXG1,FANCD2,SLIT2,THBS2,CNTNAP1,BRCA2,HES1,EFNB3,TSPAN2,PTCH1,GNAO1,TULP3,EMX2,PTS,SEMA6D,CKB,NPAS2,S100A4,HOXA4,RPS6KA6,RAPGEF3,INA,RERE,PTN,AXIN2,NLGN1,ID4,NKX6-1,NR1H3,SEMA7A,MET,ATN1,NLGN3,GDF7,CXADR,S…
Neurological Disease, Organismal Injury and Abnormalities	neurological disorder	Progressive neurological disorder	2.66e-08	-2.433	SLC52A2,FABP3,MAPK10,PPARA,MN1,ANKRD34A,GNAL,ARHGDIB,ALDH1A1,TSHZ3,OAS3,TCF19,GRIN2D,TAGLN,ATP6V1G2,GPS2,CLEC3B,LAG3,SPP1,GEMIN2,HAAO,OGN,FNDC5,CEMIP2,APOD,EZR,NRG1,NRGN,ADAMTS1,TUBA4A,MYOCD,CALM1 (includes others),LGALS1,SERPINE2,PODXL,LMOD1,THY1,S100A4,INA,FANCI,NR1H3,BCYRN1,LOC102724428/SIK1,RPS3A,POLB,PTGS1,STIM2,STAR,ATXN2,GFAP,IGF2,CAMK2A,NEFM,TM7SF2,HPCA,RPS4X,ADRA2C,APOE,ADAMTSL1,SELENBP1…
Cellular Development, Cellular Growth and Proliferation, Nervous System Development and Function, Organismal Development, Tissue Development	development	Development of neural cells	2.95e-06	-2.438	DLX5,DCLK1,GPRIN3,SLIT3,PPARA,MAFB,NCAM2,GNAL,KIF20B,AGTPBP1,SHOX2,NTM,CNTN3,SPOCK1,LAMA1,EZR,NRG1,NFIA,ADAMTS1,KIF3B,FOXG1,HES1,GPRIN1,UNC13B,EFEMP1,LGALS1,GNAO1,SERPINE2,NPTXR,CCN5,CKB,THY1,RERE,NKX6-1,NCS1,SEMA7A,IL1RAP,GDF7,ADAMTSL4,NEU1,IGF2BP1,ID1,STIM2,NR4A1,HAPLN4,FGF7,ATXN2,GFAP,PLXNA4,CAMK2A,SLITRK4,NEFM,FAIM2,AP2A1,APOE,FGFR1,EDNRA,ST8SIA1,TGFB1,SERPINF1,AASS,TMOD1,BMP2,PLPPR4,SULF1,US…
Cellular Movement, Embryonic Development	cell movement	Cell movement of embryonic cell lines	1.43e-05	-2.495	EFEMP1,PDGFD,TGFB1,PDGFB,AGTR1,BMP2,TEK,PTN,CD248,MET,MGAT5,BCAM,ANGPT1,CDH11,RASGRP3,FSCN1,RPL39,CTTN,ID1,FH,NR4A1,COL18A1,IGF2,POSTN,CENPF,PTP4A1,FMNL2,ITGA4,PLK4,SERPINE1,ICAM1
Cellular Movement, Hematological System Development and Function, Immune Cell Trafficking, Inflammatory Response	chemotaxis	Chemotaxis of phagocytes	0.000188	-2.505	FLOT1,EDNRA,TGFB1,LGALS1,SELENOK,MICOS10-NBL1/NBL1,PDGFB,RARRES2,S100A4,PTN,ARHGAP25,IL1R1,FLT1,NR1H3,ITGB3,ANGPT1,CD9,PTGES,SPP1,CXADR,PON2,HOXA9,LSP1,ELN,TRPC6,IL34,ARAP3,SLIT2,RIPOR2,THBS2,CCL2,RHOB,SCG2,DOCK2,ITGA4,SERPINE1,APOE,ICAM1,ADORA1,TMSB10/TMSB4X,RGS5
Cellular Movement, Embryonic Development	migration	Migration of embryonic cell lines	8.85e-06	-2.567	EFEMP1,PDGFD,TGFB1,PDGFB,AGTR1,BMP2,TEK,PTN,CD248,MGAT5,BCAM,ANGPT1,CDH11,RASGRP3,RPL39,CTTN,ID1,NR4A1,COL18A1,IGF2,POSTN,CENPF,PTP4A1,FMNL2,PLK4,SERPINE1,ICAM1
Cellular Development, Cellular Growth and Proliferation, Connective Tissue Development and Function, Tissue Development	cell proliferation	Cell proliferation of fibroblasts	1.03e-05	-2.574	FGFR1,EDNRA,TGFB1,TNFSF15,SERPINF1,ESPL1,PHC2,PLCE1,STC1,BMP2,SULF1,GPER1,CD248,FOSB,TMPO,TOP1MT,CDC6,DUSP4,OGN,HBEGF,CTF1,CDKN2C,PTGER2,CREB3L1,FANCD2,CDKN2B,ADM,SERPINE1,BRCA2,CIB1,MAP2K6,FGF1,PDGFD,PDGFB,ZMIZ1,E2F8,CCN4,MET,ITGB3,MAP2K3,CDH11,PTGES,FOXC1,LMNB1,ELN,TERT,HMOX1,IGF2,SPARC,POSTN,CCL2,MYBL2,PTTG1,CDK1
Cardiovascular System Development and Function	development	Development of vasculature	5.63e-21	-2.669	SLC4A11,DLX5,AKR1B1,SSTR1,SLIT3,CLEC14A,EIF3E,SNAI2,CD9,SPP1,CDC6,SHOX2,PTX3,HBEGF,LAMA1,JUP,COLGALT1,NRG1,COL8A1,SCG2,CDKN2B,ADM,TUBA4A,COL13A1,CD34,LGALS1,PTCH1,LEPR,THY1,HOXA4,LOC102724428/SIK1,BCAM,MAP2K3,PTGES,HK2,FOXC1,FGF7,PLXNA4,IGF2,CAMK2A,CTSH,VPS4B,FZD8,FURIN,FGFR1,ITPR2,TUBB3,BMP2,SULF1,ARHGAP24,GPER1,ESM1,ANGPT1,ATP5F1B,DHCR7,CTSS,ERO1A,TRPC6,ACVRL1,PDPN,OLR1,CREB3L1,CDC42EP1,SLIT2,N…
Cardiovascular System Development and Function, Organismal Development	angiogenesis	Angiogenesis	7.87e-22	-2.669	ADA,SLC4A11,AKR1B1,NFU1,DUSP3,SLIT3,PPARA,FOXM1,FOXS1,CLEC14A,EIF3E,SNAI2,EMP2,ATOH8,CD9,SPP1,CYP1B1,CDC6,PTX3,HSPB6,HBEGF,DCBLD2,LAMA1,JUP,NRG1,COL8A1,HAND2,ADAMTS1,PTGER2,ARAP3,ROBO4,SCG2,CDKN2B,ADM,TUBA4A,COL13A1,CD34,HES1,WNK4,UNC13B,MYOCD,PDGFD,LGALS1,PTCH1,LEPROTL1,CCN5,LEPR,THY1,S100A4,HOXA4,FLI1,TFEB,CALCRL,SEMA7A,LOC102724428/SIK1,MAP2K3,PTGES,HK2,FOXC1,PTGS1,NEU1,COL15A1,ID1,STIM2,NR4A1…
Tissue Morphology	quantity	Quantity of cells	1.07e-14	-2.714	MAPK10,LAMA3,PLCE1,TCIRG1,TWSG1,KIF20B,RASGRP1,SNAI2,GPS2,CD9,LAG3,SPP1,PTX3,FNDC5,HBEGF,HOXA9,CDKN2C,JUP,PABPC1,NRG1,MAF,HELLS,CHAF1B,SENP7,FOXE1,SORBS1,CDKN2B,FANCA,ADM,PLK4,PLA2G15,FST,CD34,LGALS1,GNAO1,TFPI2,CELSR3,LEPR,RERE,ARID5B,RPS3A,RASGRP3,PTGES,SUGCT,TPX2,SLC40A1,GNB3,DTL,FGF7,SLC14A1,LAMTOR1,STAR,PLXNA4,IGF2,CAMK2A,HVCN1,SLC4A4,FURIN,FGFR1,TK1,ITPR2,TUBB3,PCSK1,MUC1,BMP2,ANGPT1,TMPO,C…
Cardiovascular System Development and Function, Organismal Development	vasculogenesis	Vasculogenesis	1.68e-18	-2.772	ADA,SLC4A11,AKR1B1,NFU1,SLIT3,PPARA,FOXM1,EIF3E,SNAI2,EMP2,ATOH8,CD9,SPP1,CYP1B1,CDC6,PTX3,HBEGF,LAMA1,NRG1,COL8A1,HAND2,ADAMTS1,PTGER2,ROBO4,SCG2,CDKN2B,ADM,TUBA4A,COL13A1,CD34,HES1,WNK4,MYOCD,PDGFD,LGALS1,PTCH1,LEPROTL1,CCN5,LEPR,THY1,S100A4,HOXA4,FLI1,TFEB,CALCRL,LOC102724428/SIK1,MAP2K3,HK2,FOXC1,NEU1,COL15A1,ID1,STIM2,NR4A1,FGF7,BDKRB2,TERT,PLXNA4,IGF2,CAMK2A,CYGB,SLC38A5,ADRA2C,APOE,CDK1,FU…
Skeletal and Muscular System Development and Function	function	Function of muscle	4.91e-07	-3.076	ADA,TGFB1,PRKAA1,DES,PPARA,PLCE1,STC1,PDE5A,SULF1,PNPLA2,HSD11B1,SPP1,CORIN,HBEGF,HOXA9,JUP,NRG1,TRPC6,HAND2,PTGER2,EFEMP2,ADM,KLF5,GREM2,FST,COL13A1,HTR1B,EFEMP1,MYOCD,F2RL1,MCOLN1,BUB1B,FKBP1B,HCN2,RAPGEF3,COL12A1,SCD,NR1H3,MET,ITGB3,PARL,LAMA2,NR4A1,NEXN,MEF2C,HMOX1,ADORA2B,PTH1R,SLC39A4,TIMP3,APOE,ICAM1,BGN,ACVR2B
Connective Tissue Development and Function, Tissue Development	growth	Growth of connective tissue	3.8e-08	-3.26	FOXM1,MN1,PLCE1,TCIRG1,PORCN,LRIG1,OSR2,SNAI2,TOP1MT,SPP1,MKI67,CDC6,OGN,HBEGF,CDKN2C,JUP,PTGER2,FANCD2,CDKN2B,ADM,FST,BRCA2,KRT17,TOM1L1,PDGFD,LGALS1,PTCH1,LEPR,S100A4,AXIN2,GDF5,MAP2K3,PTGES,CDH11,FOXC1,FGF7,TERT,E2F7,IGF2,MAD2L1,CYGB,AKR1A1,MYBL2,CDK1,FGFR1,EDNRA,TGFB1,TNFSF15,SERPINF1,ESPL1,PRKAA1,PHC2,STC1,BMP2,AGTR1,PDE5A,SULF1,GPER1,CD248,PTPRF,FOSB,TMPO,DUSP4,CTF1,ERO1A,COL1A2,IL34,CREB3L…
Cellular Growth and Proliferation, Connective Tissue Development and Function, Tissue Development	proliferation	Proliferation of connective tissue cells	1.85e-08	-3.344	FGFR1,EDNRA,TGFB1,TNFSF15,SERPINF1,ESPL1,PRKAA1,FOXM1,MN1,PHC2,PLCE1,STC1,AGTR1,BMP2,TCIRG1,PDE5A,SULF1,GPER1,LRIG1,OSR2,CD248,SNAI2,PTPRF,FOSB,TMPO,TOP1MT,SPP1,MKI67,CDC6,DUSP4,OGN,HBEGF,CTF1,CDKN2C,ERO1A,JUP,COL1A2,IL34,PTGER2,CREB3L1,FANCD2,RHOB,CDKN2B,ADM,KLF5,SERPINE1,FST,BRCA2,CIB1,MAP2K6,KRT17,TOM1L1,PDGFD,F2RL1,FGF1,LGALS1,PTCH1,PDGFB,LEPR,S100A4,ZMIZ1,PTN,AXIN2,E2F8,GDF5,CCN4,MET,ITGB3,M…

## Sheet: upst Z>2 p<01
Upstream Regulator	Expr Fold Change	Activation z-score	Target molecules in dataset
AGT		-3.286	ADAM23,ADD3,ADM,ADORA2B,AGTR1,ANGPT1,ASPM,ATN1,ATP2B1,BDKRB2,BEX4,BGN,BMP2,C1QTNF7,CCBE1,CCL2,CCN4,CCN5,CDK1,CFI,COL12A1,COL15A1,COL18A1,COL1A2,COL8A1,CPXM1,CPZ,CRIM1,CRISPLD2,CRLF1,CTF1,CTSS,CXADR,DCLK1,DHFR,EDNRA,EFEMP1,ELN,ESM1,FBXO21,FDFT1,FGF7,FLT1,FOXM1,FRZB,FZD7,GALNT13,GLCCI1,GSTM5,HBEGF,HES1,HMOX1,HOXA9,ICAM1,ID3,ITGB3,ITPR2,KIF20A,KLF5,LEPR,LOXL4,MAD2L1,MAFB,MFAP4,MSMO1,NCL,NR4A1,NRG1,O…
aldosterone		-2.09	ADAMTS1,ADM,BGN,BMP2,CCL2,COL1A2,CTF1,ELN,FKBP1B,FLT1,ICAM1,INA,NFATC2,OLR1,POSTN,PTGS1,RIPOR2,SERPINE1,SPP1,TGFB1,WNK4
Alpha catenin		2.653	ADAMTS1,AXIN2,BGN,CDH11,COL15A1,COL1A2,ELN,FMNL2,IGF2,LAMA2,MMP19,PTX3,TGM2,THBS2,TWIST1,ZYX
APP		-2.248	AMPH,ANXA5,APOE,ATOX1,ATP2B1,ATP5F1B,ATP5PD,ATP6V0D1,AXIN2,BIN1,BMF,CCL2,CDK1,CFH,CKB,COL13A1,COL18A1,CRLF1,CRYM,CSF2RB,CTTN,DHCR24,DHCR7,DIRAS2,DLG4,ELN,EPHB2,F2RL1,FABP3,FANCD2,FGFR1,FKBP1B,FLT1,FOSB,FZD7,GBP4,GFAP,GLIS3,GNAO1,GRIA1,H19,HES1,HMOX1,HPCA,HYOU1,ICAM1,IGF2,INA,ITGA4,ITGB3,KCNE3,MAF,MAFB,MCM10,MEF2C,MMP24,NCOA1,NDUFS6,NPTX1,NRG1,OGN,OLR1,PDCD4,PDGFB,PLK1,PLPPR4,PPP2R1A,PSIP1,PTGS1,R…
AREG		-2.496	CDH11,CENPF,FGF7,FOXM1,HJURP,IFI6,KIF20A,MKI67,MYBL2,PLK1,PTX3,RRM2,STX12
BACH1		-2.563	ATP5F1B,ATP5MC1,CALM1 (includes others),HK2,HMOX1,NDUFA2,NDUFAB1,SCD,SLC40A1,SPP1,UQCRC1
BMP6		3.029	ACADM,ADAMTS1,ADD3,CDKN2C,CYP1B1,DLX5,E2F5,HBEGF,HMOX1,ID1,ID3,PMEPA1,SERPINE1,SLC39A10,STAR,STS,TAGLN
Bvht		-3.207	ACVRL1,AGTR1,ANGPT1,CYGB,HAND2,IGF2,ITGA4,LSP1,MEF2C,MMP19,SERPINF1,SNAI2,TMOD1,TWIST1
CCND1		-2.367	ARHGEF2,ASPM,ATAD2,ATP2B1-AS1,BRIP1,C12orf76,CDC6,CDCA7,CDCA7L,CDKN2B,CDKN2C,CENPF,CENPK,CEP55,CLSPN,DHCR24,DKK2,DTL,E2F7,E2F8,ENDOD1,FGF7,FGFR1,FOXM1,FZD7,HJURP,ID1,ID3,ITGB3,KIF11,KIF20A,KIF20B,KIF4A,KLHDC1,MBLAC2,MCM10,MNS1,PDCD4,PLK1,PMEPA1,RRM2,SEC61B,SELENBP1,SERF2,SLC4A4,SPC25,SPP1,TM7SF2,TPX2,ZNF367
CCNK		-2.372	COPS6,DGKA,FANCD2,FANCI,MDC1,TAF10
CDKN2A		3.054	ATAD2,BARD1,BUB1B,CCL2,CDCA7L,CDK1,CDKN2B,CDKN2C,CENPK,CPA4,DES,DHFR,FANCA,FBXO5,FGF11,FGFR1,FLT1,FMN2,FST,ID1,ITGB3,JAK2,MAD2L1,MET,MKI67,MYBL2,P4HA2,PLAGL1,PLK1,PMEPA1,PSMB9,PTX3,RRM2,SERPINE1,TCF19,TK1,TMPO,TOB1
CEBPB		-2.68	ADM,ALDH1A1,ATAD2,BARD1,BLNK,BRCA2,BUB1B,CCL2,CDC6,CDK1,CDKN2B,CDKN2C,COL1A2,DAPK1,DHCR7,DHFR,DYNLT1,E2F8,ESPL1,FZD8,GAS1,GFAP,GINS4,HELLS,HSD11B1,ICAM1,ID1,KIF4A,KLHDC7B,KRT15,LEPR,LMNB1,MKI67,MYBL2,NASP,NFATC2,NR1H3,PLK1,PPARA,PSIP1,PSMA6,PTGES,PTGS1,PTHLH,RANBP1,RRM2,SBSN,SCARB1,SCD,SERPINB2,SERPINE1,SPC25,SPP1,STAR,STMN1,TCF19,TGFB1,TK1,TMPO,TUBB3,UPP1,ZYX
CG		-2.415	ACSL1,ADAMTS1,ADM,ALAD,ALDH1A1,ANGPTL4,ARHGAP20,ARHGAP6,ARID5B,AXIN2,BARD1,BMP2,BRCA2,CCL2,CD24,CD34,CDC6,CDK1,CLDN11,CPM,CRISPLD2,CYP1B1,DHCR7,DTL,DUSP6,E2F7,E2F8,EFEMP1,EPSTI1,ESM1,F2RL1,FGF7,FGF9,FST,GAS1,GREM2,HELLS,HK2,HSD11B1,HSD17B6,ICAM1,ITGA4,ITGB3,KIF13B,LEPR,MAF,MCM10,MMP19,NR2F1,NR2F6,NR4A1,PODXL,PORCN,PPARA,PTGER2,PTGES,PTGS1,PTX3,SBSN,SCARB1,SELENOP,SLC4A4,SLC52A2,SMAD9,SPP1,ST8SIA1…
cholesterol		-3.152	ACSL1,APOE,CCL2,DES,DHCR7,FABP3,FDFT1,FLT1,HBEGF,HES6,ICAM1,IL10RB,LEPR,MSMO1,NR1H3,NR4A1,PPARA,PTCH1,RGCC,SCARB1,SCD,STX12,TGFB1,TIMP3,TM7SF2
CHROMR	-2.061	-2.569	C4orf33,CCL2,CD9,CYP1B1,EPSTI1,GBP4,IFI44L,IFIT1,IRF2,JAK2,MAFB,MARCHF2,OAS2,OAS3,PXK,SERPINE1
CKAP2L	-2.167	-3.742	CDK1,CENPF,ESPL1,FBXO5,KIF20A,LMNB1,MAD2L1,NEK2,PLK1,PLK4,PTTG1,SGO1,SPC25,TMPO
CLEC4G		-2.53	BMP2,EGR3,FGF1,GAS1,HBEGF,IGF2,PDGFD,RSPO3,TGFB1,WNT2B
CLPB		-2.828	DLST,FH,NDUFA11,NDUFA12,NDUFA2,NDUFA7,UQCRC1,UQCRQ
CPT1B		-2.736	ACADM,ACSL1,ANGPTL4,ATP5F1B,ATP5PD,COX7B,FABP3,FH,FLOT1,HADH,HK2,NDUFA1,NDUFA2,NDUFA7,NDUFAB1,NDUFB2,NDUFB3,NDUFS6,PDE3A,PRKAA1,PTPRF,SCARB1,SCD,SHC4,SORBS1,UQCRQ
CREB1		-2.258	ADM,APOE,APOLD1,AQP11,ATF5,ATP6V0B,ATP6V0D1,CALB2,CD9,CDH11,COX8A,CRIM1,CRYM,DGKA,DKK2,FLT1,FOSB,FOXE1,GFRA1,GNAL,GRIA1,HMOX1,HPCA,HSD11B1,ID1,IGSF10,INA,KLF5,KYAT1,LYPD6,MINDY3,MKI67,MNS1,MSMO1,MYBL2,NARF,NEO1,NR4A1,OCIAD2,OSTF1,PCSK1,PDE3A,PDXK,PEG10,PGM2L1,PLXNC1,POLR2A,RAD54L,RIPOR2,RRAS2,SCD,SCG2,SEMA7A,SERINC5,SSTR1,STAR,STC1,STMN1,STRBP,TRPC6,UPP1,UQCRQ,YPEL1
CREBBP		-2.331	ANGPT1,AQP11,ARHGAP24,BDKRB2,CAMK1G,CDC6,CKB,COL1A2,CRIM1,CRISPLD2,DHFR,DHRS3,DUSP4,EGR3,EPSTI1,EXOC2,FMNL2,FOSB,GFRA1,GLCCI1,GRAMD2B,GRIN2D,HSD11B1,HVCN1,IL10RB,JUP,MAF,MEF2C,NPAS2,NR4A1,OAS3,PDE10A,PSMB9,PTPRF,RAPGEF3,SERPINE2,SLC43A1,STAR,TAGLN,TWIST1
CSF2		-3.356	ADA,ADORA2B,AKR1A1,ANLN,BUB1B,CCL2,CD24,CD83,CDK1,CDKN2B,CDKN2C,CFH,CHAF1B,COL8A1,CSF2RB,DUSP6,E2F7,E2F8,EFEMP2,EGR3,ELN,EXO1,F2RL1,F2RL2,FANCA,FBXO5,FLT1,FOXM1,GK,HBEGF,HJURP,HK2,HMOX1,ICAM1,ICOSLG/LOC102723996,ID3,IK,IL1R1,IRF2,ITGA4,ITGAE,ITGB3,JAK2,KIF11,MET,MKI67,MNS1,NEK2,NFATC2,NR1H3,NR4A1,NUSAP1,OLR1,PLA2G15,PLK1,PRKAA1,PTGER2,RGCC,RIPOR2,RRM2,SERPINB9,SGO1,SKA3,SNTB1,SPC25,SPP1,STMN1,TER…
DDX5		2.692	ATP5MC1,ATP5PD,COX7B,FH,HMOX1,HTRA1,NDUFA1,NDUFA12,NDUFA2,NDUFAB1,NDUFB2,NDUFB3,NDUFS6,S100A4,TGFB1,TNFSF15,UQCRC1,UQCRQ
dihydrotestosterone		-2.384	ACSL3,ADAMTS1,ADM,AGTR1,APOD,APOE,ATAD2,ATP2B1-AS1,AXIN2,BGN,BMF,BRIP1,BUB1B,CDC6,CDCA7,DHCR24,DLG4,DTL,DUSP4,E2F8,ELN,FAM111B,FGF7,FGFR1,FOXE1,FST,GAS1,GFAP,GPER1,GPX3,HK2,LGALS1,MAF,MAP2K6,MCM10,MUC1,NR4A1,PDCD4,PLAGL1,PMEPA1,POSTN,PPARA,PTHLH,RARRES2,RHOB,RPL9,RPLP2,RPS12,SCD,SELENBP1,SELENOP,SERPINE2,SLC4A4,SLC7A8,SNAI2,SOD3,SPARC,SPP1,STAR,STARD8,TERT,TGM2,TIMP3,TWIST1
DLL4		-2.769	DES,ESM1,FLT1,HES1,LGALS1,MAF,PDGFB,RGS5
DYRK1B		-2.563	ATP5F1B,ATP5MC1,ATP5PD,ATP6V0B,COX7B,NDUFA1,NDUFA12,NDUFS6,SOD3,UQCRC1
E2f		-2.02	CDC6,CDK1,DHFR,E2F8,FANCD2,MAD2L1,MCM10,MYBL2,NASP,NUSAP1,OIP5,RRM2,SERPINE1,STMN1,TMEM126A,TPX2
E2F1		-3.184	ACSL5,ATAD2,ATP5MC1,CALM1 (includes others),CD9,CDC6,CDK1,CDKN2C,CENPU,CKB,DGKI,DHFR,DUSP4,E2F8,ERH,FANCD2,FBXO5,FGFR1,FLT1,FOXM1,GPS2,H19,HELLS,HES1,HOXA9,ICAM1,ID3,IGF2,KCNH1,MAD2L1,MAF,MCM10,MDC1,MYBL2,NCL,NKX6-1,NUSAP1,PLPPR4,PPP1R13B,PRPS2,PSMB9,PTTG1,RAD54L,RANBP1,RRM2,SERPINE1,SRPRA,STMN1,TERT,TGFB1,TK1,TNFSF9
E2F3		-3.222	C1orf198,CD9,CDC6,CDK1,COL18A1,DHFR,FBXO5,FST,ID3,IGF2,JAM2,KRT80,MAD2L1,MCM10,MT1X,MYBL2,PLK1,PPP1R13B,PTN,PTTG1,RRM2,SERPINE1,TERT,TIMP3,TK1,TMPO,TPX2
Eldr		-4.548	ANLN,ASPM,CDK1,CENPF,CEP55,CLSPN,ESPL1,FOXM1,HJURP,KIF11,KIF20A,KIF4A,MKI67,MYBL2,NEIL3,NEK2,PLK1,PLK4,PTTG1,SPC25,TPX2
ESR1		-2.342	AASS,ABLIM1,ACSL1,ADA,ADD3,ADORA1,ANLN,ANO2,APOE,ARHGEF2,ASPM,ATF5,ATOX1,ATP2B1,ATP6V0D1,AXIN2,BIN1,BMP2,BRCA2,BUB1B,CCL2,CCN5,CD83,CDK1,CDKN2B,CEMIP2,CENPF,CENPK,CENPU,CKB,CLSPN,COL13A1,COL8A1,COPZ1,CPM,CRIM1,CTSS,CXADR,CYP1B1,DCBLD2,DHCR24,DHCR7,DTNA,DUSP4,EFEMP1,EGR3,ELN,F2RL1,FGFR1,FKBP2,FLT1,FOSB,FOXC1,FOXM1,FST,GFAP,GJD3,GPER1,GRIA1,H19,HBEGF,HELLS,HES1,HIP1R,HOXA9,HSPA2,HTRA1,ICAM1,ICOSLG/…
ETV3		2.646	CCL2,IFI44L,IFI6,IFIT1,OAS2,OAS3,PSMB9,SAMD9,SPP1
EWSR1		-2.138	CDK1,F2RL1,GAS1,KCNE3,KIF20A,NUSAP1,RRM2,SLIT2
F2R		-2.553	ANGPT1,CCL2,CD24,CDH11,COL13A1,DSP,EGR3,FLT1,HMOX1,ICAM1,LAMB3,MYOCD,NR4A1,S100A4,TAGLN,TEK,TFPI2,TGM2
FBN1		-2.138	ADAMTS1,COL1A2,FLT1,FRMD5,OAS2,OAS3,SERPINE1,TIMP3
FOS		2.543	AGTR1,ATXN2,CCL2,CDH11,CMTM4,COL18A1,CTSH,E2F7,ESM1,EZR,FOSB,FOXC1,FRZB,GAS1,GPER1,HK2,HMOX1,HSD17B10,ICAM1,KCNN4,KIRREL3,KRT15,LAMA3,LAMB3,LYPD6,MET,MT2A,NPTX1,NR1H3,NR4A1,OCIAD2,PDCD4,PDPN,PLAGL1,PMEPA1,PSMA2,PSMA7,PSMB3,PTH1R,PTP4A1,PTPRD,PTS,PTTG1,PXK,RAPGEF3,RPL39,RPL9,SCD,SELENBP1,SEMA6D,SERPINB2,SERPINB9,SERPINE1,SERPINE2,SNAI2,SNN,SPP1,STAR,STMN1,TGFB1
FOXC1	-2.845	-2	FOSB,GBP4,ICAM1,IFI6,IFIT1,IRF2,ITGB3,KLF5,MAFB,MUC1,OAS2,OAS3,OSR2,RSPO3,SERPINE1,SNAI2,SPP1
FOXM1	-2.216	-2.616	ASPM,AXIN2,BRCA2,BRIP1,BUB1B,CDK1,CDKN2C,CENPF,FLT1,FOXM1,KIF20A,MET,MKI67,MYOCD,NEK2,PLK1,PLK4,PTCH1,PTTG1,RRM2,SNAI2,STMN1,TWIST1
GABARAP		2.646	AHNAK2,LAMB3,PDGFB,PSAP,PSG4,SCPEP1,UPP1
GABARAPL1		2.646	AHNAK2,LAMB3,PDGFB,PSAP,PSG4,SCPEP1,UPP1
GABARAPL2		2.646	AHNAK2,LAMB3,PDGFB,PSAP,PSG4,SCPEP1,UPP1
H2AZ1	3.059	-2.828	CEP55,CKAP2L,E2F8,FOXM1,MKI67,MYBL2,PLK1,SPC25,TPX2,TROAP
HNF4A		2.184	AASS,ACD,ACO1,ACSL1,ACSS3,ADCY7,AGTPBP1,AKR1B1,ALDH1A1,ALDH2,ANKHD1/ANKHD1-EIF4EBP3,ANXA5,AP2A1,APIP,APOE,ARMC6,ATG4C,ATOX1,ATP5MK,ATP6V1F,ATP7B,AXIN2,BARD1,BCYRN1,BLOC1S6,BMP2K,BOLA1,BRIP1,C1D,C4orf19,CD46,CDC6,CDCA7L,CDK1,CENPU,CFAP20,COPZ1,COX8A,CXADR,CYP1B1,DDX47,DLG4,DLST,DTL,DUSP19,DUSP3,DUSP6,E2F5,EMC2,EMX2,ERO1A,ESYT1,EXO1,FAIM2,FGF7,FH,FHL3,FLOT1,FMN2,FURIN,GALM,GAS1,GRIN2D,GSTM4,GSTO1,H…
HSF1		-2.088	ATAD2,ATN1,BUB1B,C1orf226,CDC6,CDK1,COL18A1,E2F8,EFEMP1,FGF1,FGF7,FMOD,FOXM1,HMOX1,ICAM1,LRIG1,MMP19,NASP,NFATC2,PNPLA2,POSTN,RANBP1,SCD,SLIT3,SNAI2,STAR,THBS2
IFNG		-2.276	ACO1,ADCY7,ADGRG1,ADM,ADORA1,ADORA2B,AGTR1,ANGPTL4,AQP11,BCYRN1,BDNF-AS,BLNK,BMF,BMP2,BRCA2,BRIP1,BUB1B,CALB2,CCL2,CD83,CDK1,CDKN2B,CFH,COL1A2,CRIM1,CRLF1,CSF2RB,CTSH,CTSS,CXADR,DAPK1,DLG4,DUSP4,E2F5,EDNRA,EGR3,ELN,ENDOD1,ESM1,F2RL1,FBXO5,FGF1,FLT1,FMNL2,FOSB,FOXE1,FURIN,GBP4,GFAP,GNAO1,GPER1,GRIA1,HAAO,HBEGF,HES1,HK2,HMOX1,HOXA4,HTRA1,ICAM1,ICOSLG/LOC102723996,ID1,IFI44L,IFI6,IFIT1,IFITM2,IL1R1,…
IKBKB		-2.269	BMP2,BRCA2,CCL2,CDC6,CYP1B1,DGKA,DLG4,DUSP6,FOXM1,FSCN1,HK2,HMOX1,ICAM1,ITGB3,KIF20A,KLF5,LMNB1,OGN,PCDH7,PLK1,POSTN,PTX3,S100A4,SERPINB2,SERPINE2,SOD3,TGFB1,TIMP3,TWIST1
IL10RA		-2.443	ABAT,ACSL1,ADD3,ALDH2,BMP2,CD34,DDHD1,EFEMP1,EMP2,ERO1A,GSTM1,GSTM2,GSTM5,KCNE3,MFSD4A,NR1H3,OGN,OLR1,POSTN,PSMB9,SCIN,SELENBP1,SERPINB9,SPARC,STARD8,TGFB1,TGM2,TNFSF15,UPP1
IL1A		-2.058	ADAMTS1,ADORA2B,ALDH1A1,APOD,ASIC1,CCL2,CD83,F2RL1,FGF7,FGFR1,FOSB,HMOX1,HSD11B1,ICAM1,IK,ITGB3,JAM2,MT2A,PDGFB,PTGES,PTX3,SERPINE1,SPARC,SPP1,SSTR1,TGFB1,TK1
KAT6A		-2.556	CDC6,CDKN2B,CDKN2C,DLX5,HAND2,HOXA13,HOXA4,HOXA6,HOXA7,HOXA9,OSR2
KDM1A		-3.411	ADM,ARHGDIB,ATAD2,BMP2,BRCA2,BRIP1,CCL2,CD9,CENPF,CENPK,CENPU,CHAF1B,COL1A2,CRYM,CTSS,CXADR,DOCK2,E2F8,EPSTI1,FOXM1,GALNT15,GBP4,GFAP,HMOX1,HSD11B1,KHDRBS3,LAG3,LAMA3,MPC2,MYBL2,NCL,PDE3A,PDPN,PTTG1,PTX3,RARRES2,RASGRP3,SCD,SELENOP,SERPINE1,SLC43A3,SPOCK1,TCF19,TENT5C,TERT,TMCO4,ZNF367
KMT2A		-2.331	CDKN2C,DEPTOR,EML5,FOXC1,GCNT4,HOXA13,HOXA7,HOXA9,MKX,PRDM8,SCARB1,TGFB1,TWIST1
LAMA4		2.132	ACVRL1,ANGPT1,COL15A1,CTF1,FLT1,GSTM1,GSTM4,GSTM5,IL1R1,IL1RAP,ITGA4,ITGB3,LAMA1,LAMA2,MET,NACC2,PRKAA1,PTPRF,SPP1,SRPRA,THBS2,TMOD1
LIN9		-2.596	BUB1B,CDC6,CDK1,CEP55,MYBL2,PLK1,TMPO
LMNB1	-2.593	-2.236	ATP5F1B,CCN5,DHCR7,GFAP,GPC4,HBEGF,MSMO1,SCD,SLIT3,TCF7,THBS2
MESP1		-2.646	FOXC1,HAND2,MEF2C,MYOCD,RASGRP3,SNAI2,TWIST1
MESP2		-2.449	FOXC1,HAND2,MEF2C,MYOCD,SNAI2,TWIST1
mir-503		2.433	BMP2,CCN4,FGF7,FGF9,FGFR1,IGF2
MRTFB		-2.245	ABLIM1,ADAMTS1,ADM,ANLN,ARID5B,CD24,CRIM1,DHCR24,EDNRA,EGR3,EZR,FLI1,GAS1,GSTM5,ID1,MPL,NEO1,PCDH18,POSTN,RPS6KA6,SCARB1,SELENOP,SERPINB2,SERPINE1,SLIT2,SLIT3,SORBS1,SULF1,TAGLN,TRAPPC1,TST,YPEL1
N6AMT1	-2.304	-3.286	ASPM,BRCA2,CDC42EP1,CDCA7,CDCA7L,CENPF,DTL,ESPL1,FBXO21,FZD7,HIRIP3,KCNE3,KIF20A,LRIG1,MKI67,MPP3,NFIA,PLCE1,PRELP,SLC39A10,ZBTB12
NOD2		-2.038	ACSL1,AXIN2,BMP2,CCL2,ICAM1,NR1H3,PTGES,RASGRP1,RASGRP3,TWIST1
NOTCH4		-2.764	ANGPT1,DES,FURIN,HES1,RGS5,SERPINE1,TAGLN,TEK
NUPR1		3.713	ADGRG1,ADM,ANK1,ASIC1,ASPM,B3GNT5,BUB1B,CAMK2N1,CDK15,CKAP2L,COL1A2,CXADR,DEPTOR,DHCR24,DIPK2A,E2F8,ESPL1,EXO1,FAM111B,FANCD2,FGF1,FUCA1,FZD8,GK,GRAMD2B,HBEGF,HJURP,HK2,HSPA2,KIF11,KIF20A,LMNB1,LOC102724428/SIK1,MAP1LC3B2,MCM10,MKI67,MT1X,NEIL3,P4HA2,PFKFB4,PLK1,PODNL1,POLQ,RAB32,RAB38,RNFT2,S100A4,SERPINE1,SH2D5,SHOX2,SIPA1L2,SPC25,SPP1,SPTSSA,SUOX,TDRKH,TERT,TMEM158,TMPO,TOB1,UPP1
OGA		-2.504	ABLIM1,ACADM,AHNAK2,APOE,CALCRL,CCBE1,CCL2,CD24,CDCA7,CDCA7L,CDKN2B,CDKN2C,CSF2RB,DCLK1,DHCR7,DLST,FABP3,FDFT1,FGF9,FGFR1,FOXG1,FSCN1,GAS1,GPER1,HSD3B7,IGF2,IL17RD,KRT81,LRIG1,MAMLD1,MSMO1,MTX1,NDUFA11,NDUFA2,PLCE1,RHOB,SERPINB9,SERPINE2,SORBS1,TCF19,TGFB1,TIMP3,TUBA4A
P38 MAPK		-2.346	ANGPT1,ANK1,ANXA5,BGN,BMP2,CCL2,CD46,CD83,DES,DGKA,FST,HMOX1,HTRA1,ICAM1,ID3,ITGA4,ITGB3,JAM2,KLF5,LAMA3,MEF2C,NFATC2,NR4A1,POSTN,RHOB,SERPINB2,SERPINE1,SPP1,STAR,TERT,TGFB1,TIMP3,TWIST1
PCLAF		-3.237	BUB1B,CDK1,CDKN2B,CDKN2C,ESPL1,FOXM1,KIF4A,MAD2L1,NEK2,PLK1,PTTG1
PDX1		-3.031	AKR1B1,ATF5,ATP5PD,CAMK2N1,CKB,DUSP6,ELAPOR1,ERO1A,FGF1,FGFR1,FH,GFAP,ID1,ID3,LXN,NKX6-1,PCSK1,PTP4A1,PTPRF,SCG2,SLIT3,SPP1,TRPC6
PPARGC1A		2.628	ABAT,ACADM,ACSL5,ADAMTS1,ADGRG1,APOD,ATP5F1B,ATP5PD,CALM1 (includes others),CCN4,CDC42EP1,CIDEB,COL1A2,COX7B,CPXM1,FABP3,FANCD2,FH,FNDC5,GFRA1,GK,GNAO1,HCN2,HK2,HMOX1,ICAM1,IL1RAP,INPP5J,JAK2,KYAT1,LAMA2,MAP2K6,MMP19,MPC2,MSMO1,NR1H3,NR4A1,OGN,OLR1,PDIA5,PDPN,PNPLA2,POSTN,PPARA,PTN,SCARB1,SCD,SERPINE2,SLIT3,ST8SIA1,STAR,STC1,THY1,TIMP3
prostaglandin E2		-3.158	ADAMTS1,ADORA2B,ALDH1A1,ANGPT1,ANGPTL4,BMP2,CALCRL,CCL2,CD46,CD83,DCLK1,F2RL1,FLT1,FMOD,FOSB,FSCN1,FST,GFAP,HMOX1,ICAM1,ICOSLG/LOC102723996,IL1R1,KLF5,MAFB,MMP19,NR1H3,NR4A1,PNP,PODXL,PSAP,PTGER2,PTGES,PTGS1,SCARB1,SNAI2,SPP1,STAR,TGFB1,TNFSF15,TRAM1,TWIST1
PTGER2	-3.908	-2.688	ASPM,BUB1B,CENPF,CEP55,CKAP2L,KIF11,KIF20A,MKI67,NEK2,NUSAP1,PLK1,PTGES,SERPINE1,SPP1,STAR,TIMP3,TPX2,TROAP
RABL6		-2.714	ABAT,BUB1B,CENPF,DAPK1,HBEGF,HMOX1,MAD2L1,MCM10,NEK2,PLK1,TPX2
RASSF1		-2.263	ABAT,ALDH1A1,APOE,COL13A1,EFEMP1,HBEGF,HES1,PCDH7,SELENOP,SPP1,TGM2,TMEM158
Rb		2.926	CCL2,CDC6,CDK1,DHFR,FOXM1,H19,MAD2L1,MYBL2,NEO1,PLK1,PTTG1,TERT
RB1		2.796	ATAD2,ATP6V1F,BARD1,CALCRL,CD83,CDC6,CDCA7L,CDK1,CELSR3,CENPK,CPA4,DHFR,DLST,E2F5,E2F7,EDNRA,EGR3,EZR,FANCA,FBXO5,FLT1,FOSB,FST,GPR157,GPS2,GSTO1,HES1,ID1,KIF20A,MAF,MAP2K3,MCM10,MEF2C,MET,MYBL2,NDUFA2,OLR1,PARK7,PEG10,PLK1,PMEPA1,PTGS1,PTTG1,PTX3,RAMP2,RANBP1,RHOB,RRM2,SERPINE1,SRPRA,TCF19,TERT,TGFB1,TMPO,UQCRC1,UQCRQ
RBL1		2.399	CDC6,CDK1,DHFR,HES1,MCM10,MET,MYBL2,NEK2,PLK1,RRM2,TERT
RBL2		2.141	BUB1B,CDC6,CDK1,DHFR,FGFR1,FOXM1,HADH,MAP2K3,MYBL2,NEK2,PLK1,RANBP1,RRM2,STMN1,TERT
RELA		-2.029	APOE,ARHGDIB,BMP2,BRCA2,CCL2,CEMIP2,COL1A2,CTTN,DGCR6,ELN,FMN2,FOSB,FSCN1,GPRIN3,HES1,HMOX1,ICAM1,ID1,KRT15,MUC1,NFATC2,NR4A1,OAS2,OLR1,PDGFB,PLK1,PSMB9,PTGES,PTX3,RASSF5,SERPINB2,SERPINE2,STAR,TERT,TFPI2,TGFB1,TGM2,TMSB10/TMSB4X,TRPC6,TUBB3,TWIST1
RICTOR		-2.855	ATP5F1B,ATP5MC1,ATP5PD,ATP6V0B,ATP6V0D1,ATP6V1F,ATP6V1G2,COX7B,COX8A,HK2,LEPR,LHPP,NCAM2,NDUFA1,NDUFA11,NDUFA2,NDUFA7,NDUFAB1,NDUFB2,NDUFB3,NDUFS6,NIPAL1,OAS2,PFKL,PSMA1,PSMA2,PSMA6,PSMA7,PSMB3,PSMB9,RPL38,RPL9,RPLP2,SNAI2,TCIRG1,UQCRC1,UQCRQ
RIPK2		-2.85	ACADM,ACSL1,APOBEC3D,GBP4,ICAM1,IFI44L,IFIT1,NR1H3,OAS2,OAS3,PNPLA2,PPARA,PTGES,RASGRP1,RASGRP3,SAMD9,SCD,TNFSF15
RNY3		-2.449	EPSTI1,IFI44L,IFIT1,OAS2,OAS3,SERPING1
RRAS2	2.495	-2.828	ACVRL1,ATP2B1,CFH,EGR3,FSCN1,HES1,IFI44L,IFITM2,NEXN,PCDH7,POSTN,PSMB9,PTGER2,SCN1B,SERPINE1,SLIT2,THY1,ZYX
RUNX3		3.352	AKAP6,CDH11,COL12A1,CRIM1,FGF9,FMN2,ITGAE,KHDRBS3,NEGR1,PCDH7,SGPP1,SLIT2,SNAI2,SPP1,ST3GAL5,TGFB1,THY1,TPM2
SCAP		2.184	ACSL1,ACSL5,ATF5,DHCR7,FDFT1,HES6,ID1,MSMO1,OLR1,PLA2G4C,SCD,TM7SF2
Smad		2.503	ANGPTL4,CDKN2B,COL1A2,ID1,ID3,ID4,PTHLH,SERPINE1
SMAD3		2.306	ADAM23,ADAMTS1,ADORA1,ARHGAP24,ARHGAP27,AXIN2,BGN,BMP2,CCL2,CDH11,CDKN2B,CLDN11,COL1A2,CRISPLD2,CYTOR,DAPK1,DEPTOR,DES,DUSP4,ELN,ESM1,FDFT1,FNDC5,FST,FZD8,HAS2-AS1,HBEGF,HMOX1,ID1,ID3,JAM2,MMP19,PDGFB,PMEPA1,PTHLH,PTX3,RHOB,SCD,SERPINE1,SNAI2,SPARC,SPP1,STAR,TAGLN,TERT,TGFB1,THBS2,TIMP3,TPM2,TWIST1,ZYX
SMAD4		2.565	ANGPT1,ANGPTL4,ARHGEF2,BGN,BMP2,BUB1B,CCL2,CDKN2B,COL1A2,DAPK1,FSCN1,FST,FURIN,HMOX1,ICAM1,ID1,ID3,JAM2,MAD2L1,MET,PDGFB,PTGER2,PTHLH,PTX3,RGCC,SCD,SERPINE1,SERPINE2,SNAI2,STAR,TERT,TGFB1,TIMP3,TPM2
SREBF1		2.054	ACSL1,ACSL5,ADGRG1,ASPHD1,ATOX1,BHLHE41,CFI,CXADR,DARS1,DBNDD1,DHCR7,ETHE1,FABP3,FDFT1,GPX3,HK2,HMOX1,MEF2C,MSMO1,NKX6-1,NR1H3,P4HA2,RETREG1,SCARB1,SCD,SELENOP,SERPINE1,SLC22A4,STAR,TGFB1,TM7SF2
SREBF2		2.266	ACSL1,DHCR24,DHCR7,FDFT1,HES6,ICAM1,IFIT1,MSMO1,OAS3,PTCH1,RARRES2,SCD,STAR,TM7SF2
SRF		-2.14	APOLD1,ARHGAP20,BMP2,CDKN2B,CORIN,CPM,DES,DHCR24,E2F5,EGR3,EZR,FGF1,FHL3,FLT1,FOSB,FST,GSTM5,HES6,HMOX1,LAMA3,LEPR,LMOD1,MAPK10,MPL,MYOCD,NFATC2,NR4A1,PDLIM7,PTMS,SEMA6D,SERPINB2,SVIL,TAGLN,TCF7,TST,ZYX
STX18		-2.065	ADA,ANLN,BCAM,CRLF1,EPB41L2,HTRA1,KIF20B,LMNB1,MT2A,NASP,NT5C,PMEPA1,SERPINE1,SLIT3,SPOCK1,TAGLN,TGFB1,TMED2,TPX2
TBX2		-2.534	ANLN,ATF5,CDC6,CDK1,CDKN2C,CHAF1B,E2F7,E2F8,FOXM1,HELLS,MAD2L1,PLK1,SGO1
TCF3		2.746	ADA,ANLN,ATOH8,AXIN2,BLNK,CDK1,CDKN2B,CDKN2C,CEP55,E2F8,GRIA1,HSD11B1,HYOU1,ID3,ITGA4,KCNN4,KIF11,KIF4A,LEPROTL1,MAD2L1,MAF,MEF2C,MKI67,MSMO1,NEK2,NUSAP1,PLK4,PSAP,PTGS1,RIPOR2,RPS3A,RRM2,SCIN,SEC11C,SELENOP,SEMA7A,SERINC5,SPC25,ST8SIA1,TAPBPL,TENT5C,THY1,TOX,TUBB3
TEAD2		-2.646	ADM,ARID5B,CDK1,EDNRA,PCDH18,POSTN,SULF1,TAGLN
TEAD3		-2.646	ADM,ARID5B,DES,EDNRA,PCDH18,POSTN,SULF1,TAGLN
TOR1AIP1		-2.496	BUB1B,CDK1,CENPF,DES,FNDC5,HADH,HES6,HJURP,KIF4A,PLK1,RRM2,TPX2,TROAP
TRPS1		2.714	ACSL1,BMP2,CDK1,CENPF,FOXM1,KIF11,PTTG1,SERPING1,SNAI2,SPC25,TPX2
TWIST1	-2.55	-3.322	ADAMTS1,ALDH1A1,AOPEP,APOD,ASPM,CCL2,CCN4,FMOD,ICAM1,IFI6,ITGB3,KCNN4,MET,OAS2,OAS3,PCDH18,PPARA,S100A4,SNAI2,SPP1,TGFB1,THBS2,TIMP3,ZYX
Vegf		-2.141	ADAMTS1,ADGRG1,ANGPTL4,AXIN2,BMP2,BMP2K,BUB1B,CALCRL,CALM1 (includes others),CCDC15,CD46,CDC6,CDK1,CDKN2C,CENPF,CRLF1,DCBLD2,DUSP4,DUSP6,EGR3,ELN,EMP2,ESM1,FAIM2,FLT1,FOSB,FOXM1,FST,HBEGF,HELLS,HES1,HK2,HMOX1,HOPX,ICAM1,ID1,IL1R1,JAM2,KIF11,KIF20B,LRIG1,MAD2L1,MAP2K3,MEF2C,MET,MFSD4A,MKI67,NEK2,NR4A1,NRG1,PDE7B,PLK1,PLK4,PRKAA1,PTHLH,RGCC,SERPINB2,SLC7A2,SSTR1,STC1,TBC1D8,TGFB1,TMC7,TMEM158,TNFSF…
VEGFA		-2.339	ABHD5,ACADM,ACSL1,ADAMTS1,ALDH2,ANGPT1,BMP2,CCL2,CD34,CD83,CDC6,COX8A,CTSS,DUSP4,ESM1,FGFR1,FLT1,FOSB,HBEGF,HES1,HMOX1,ICAM1,ID1,ID3,ITGA4,ITGB3,ITPR2,LAG3,MEF2C,MKI67,NDUFA1,NFATC2,NR4A1,NRGN,PDGFB,PNPLA2,PTGS1,RASGRP3,RGS5,SERPINE1,SLC25A17,SNAI2,SPARC,SPP1,STARD8,STC1,TBC1D8,TEK,TERT,TFPI2,TGFB1,TMSB10/TMSB4X,TRPC6
YAP1		-3.099	ADAMTS1,ADCY7,ANK1,ANLN,ATAD2,BIN1,BMP2,BRI3,CCL2,CCN5,CDC6,CDK1,CDKN2B,CRIM1,CYTOR,E2F7,FGF1,FOSB,FOXM1,FST,GDF5,HBEGF,ICAM1,ID1,IFI6,IFIT1,IGF2,IL1RAP,KLF5,LMNB1,NDUFB3,NEGR1,NEK2,PDGFB,PLK1,PMEPA1,RANBP1,RPL38,RPL39,RPL9,RPLP2,RPS12,RPS15A,RRM2,SCIN,SERPINE1,SLC25A3,SNAI2,SORBS1,STAR,SYNE3,TAGLN,TBC1D2,TCF7,TERT,TGFB1,TK1,ZNF521

## Sheet: canon pws z>1.5;p<0.05
Ingenuity Canonical Pathways	-log(p-value)	zScore	Molecules
ABRA Signaling Pathway	1.3	-1.66667	FOSB,HAND2,MAPK10,MAPK12,MEF2C,MYOCD,SVIL,TAGLN,TPM2
Apelin Endothelial Signaling Pathway	2.17	-1.60357	ADCY7,ANGPT1,CALM1 (includes others),CCL2,GNAL,GNAO1,GNB3,ICAM1,MAPK10,MAPK12,MEF2C,PIK3C2A,PRKAA1,RRAS2,TEK
cAMP-mediated signaling	3.21	-1.70561	ADCY7,ADORA1,ADORA2B,ADRA2C,AGTR1,AKAP6,AKAP7,CALM1 (includes others),CAMK1G,CAMK2A,CREB3L1,DUSP4,DUSP6,GNAL,GNAO1,GPER1,HTR1B,HTR1D,PDE10A,PDE3A,PDE5A,PDE7B,PTGER2,PTH1R,RAPGEF3
Cardiac Hypertrophy Signaling (Enhanced)	4.17	-2.65396	ACVR2B,ADCY7,ADRA1D,ADRA2C,AGTR1,CALM1 (includes others),CAMK2A,CSF2RB,CTF1,EDNRA,FGF1,FGF11,FGF7,FGF9,FGFR1,FZD7,FZD8,GNB3,HAND2,IL10RB,IL17RD,IL1R1,ITGA4,ITGAE,ITGB3,ITPR2,JAK2,MAP2K3,MAP2K6,MAP3K9,MAPK10,MAPK12,MEF2C,MYOCD,NFATC2,PDE10A,PDE3A,PDE5A,PDE7B,PIK3C2A,PLCD4,PLCE1,PLCH1,PLCL2,RRAS2,TGFB1,TNFSF15,TNFSF9,WNT2B,WNT9A
Cholesterol Biosynthesis I	3.46	2.23607	DHCR24,DHCR7,FDFT1,MSMO1,TM7SF2
Cholesterol Biosynthesis II (via 24,25-dihydrolanosterol)	3.46	2.23607	DHCR24,DHCR7,FDFT1,MSMO1,TM7SF2
Cholesterol Biosynthesis III (via Desmosterol)	3.46	2.23607	DHCR24,DHCR7,FDFT1,MSMO1,TM7SF2
CREB Signaling in Neurons	3.26	-2.65396	ADCY7,ADGRG1,ADGRL1,ADORA1,ADORA2B,ADRA1D,ADRA2C,AGTR1,BDKRB1,BDKRB2,CALCRL,CALM1 (includes others),CAMK2A,CELSR3,CREB3L1,EDNRA,F2RL1,F2RL2,FGFR1,FLT1,FZD7,FZD8,GIPR,GNAL,GNAO1,GNB3,GPER1,GPR135,GPR157,GRIA1,GRIN2D,HCAR1,HTR1B,HTR1D,ITPR2,PDGFB,PIK3C2A,PLCD4,PLCE1,PLCH1,PLCL2,POLR2A,PTGER2,PTH1R,RRAS2,RXFP1,S1PR5,SLC52A2,SSTR1,TGFB1,VN1R1
Endocannabinoid Neuronal Synapse Pathway	1.32	-2.3094	ADCY7,GNAL,GNAO1,GNB3,GRIA1,GRIN2D,ITPR2,MAPK10,MAPK12,PLCD4,PLCE1,PLCH1,PLCL2
Estrogen Receptor Signaling	2.55	-1.8	ADCY7,ATP5F1B,ATP5MC1,CREB3L1,DLG4,FOXG1,GNAL,GNAO1,GNB3,GPER1,GPS2,HES1,IGF2,JAK2,LEPR,MED13L,MMP19,MMP24,NCOA1,NDUFA11,NDUFA12,NDUFA2,NDUFA7,NDUFAB1,NDUFB2,NDUFB3,NDUFS6,PIK3C2A,PLCD4,PLCE1,PLCH1,PLCL2,PPP1R12B,PRKAA1,RRAS2
Factors Promoting Cardiogenesis in Vertebrates	3.86	-1.88562	ACVR2B,ACVRL1,BMP2,CAMK2A,CREB3L1,FZD7,FZD8,MAPK10,MAPK12,MEF2C,MYOCD,PLCD4,PLCE1,PLCH1,PLCL2,SMAD9,TCF7,TGFB1,WNT2B,WNT9A
Granzyme A Signaling	2.27	-1.89737	LMNB1,NDUFA1,NDUFA11,NDUFA12,NDUFA2,NDUFA7,NDUFAB1,NDUFB2,NDUFB3,NDUFS6
Kinetochore Metaphase Signaling Pathway	3.74	-2.13809	ANAPC11,BUB1B,CDK1,CENPK,CENPU,ESPL1,H2AZ1,MAD2L1,NEK2,PLK1,PMF1/PMF1-BGLAP,PPP1R14B,PPP1R14C,PTTG1,SKA3,SPC25
Leptin Signaling in Obesity	1.77	-2	ADCY7,JAK2,LEPR,PDE3A,PIK3C2A,PLCD4,PLCE1,PLCH1,PLCL2
Mitochondrial Dysfunction	2.93	-2.12132	ATP5F1B,ATP5MC1,ATP5PD,CALM1 (includes others),CAMK2A,COX7B,COX8A,CREB3L1,GPX3,GSTM1,GSTM2,HSD17B10,ITPR2,MAPK10,MAPK12,NDUFA1,NDUFA11,NDUFA12,NDUFA2,NDUFA7,NDUFAB1,NDUFB2,NDUFB3,NDUFS6,PARK7,PIK3C2A,PRKAA1,PTGES,RAPGEF3,UQCRC1,UQCRQ,VDAC3
Neuropathic Pain Signaling in Dorsal Horn Neurons	1.8	-2.7136	CAMK1G,CAMK2A,GRIA1,GRIN2D,ITPR2,KCNN4,PIK3C2A,PLCD4,PLCE1,PLCH1,PLCL2
Oxidative Phosphorylation	3.65	3.5	ATP5F1B,ATP5MC1,ATP5PD,COX7B,COX8A,NDUFA1,NDUFA11,NDUFA12,NDUFA2,NDUFA7,NDUFAB1,NDUFB2,NDUFB3,NDUFS6,UQCRC1,UQCRQ
Protein Kinase A Signaling	1.6	-2.2	ADCY7,ADD3,AKAP6,AKAP7,ANAPC11,CALM1 (includes others),CAMK2A,CREB3L1,DUSP3,DUSP4,DUSP6,GNB3,ITPR2,NFATC2,PDE10A,PDE3A,PDE5A,PDE7B,PLCD4,PLCE1,PLCH1,PLCL2,PPP1R14B,PPP1R14C,PTCH1,PTP4A1,PTPRD,PTPRF,TCF7,TGFB1,TNS2
Role of BRCA1 in DNA Damage Response	2.07	-2.33333	BARD1,BRCA2,BRIP1,E2F5,E2F7,E2F8,FANCA,FANCD2,MDC1,PLK1
Role of NFAT in Cardiac Hypertrophy	1.87	-2.23607	ADCY7,CALM1 (includes others),CAMK1G,CAMK2A,CTF1,GNB3,ITPR2,MAP2K3,MAP2K6,MAPK10,MAPK12,MEF2C,PIK3C2A,PLCD4,PLCE1,PLCH1,PLCL2,RCAN2,RRAS2,TGFB1
S100 Family Signaling Pathway	3.11	-1.66448	ADGRG1,ADGRL1,ADORA1,ADORA2B,ADRA1D,ADRA2C,AGTR1,ATP5F1B,BDKRB1,BDKRB2,CALCRL,CALM1 (includes others),CAMK2A,CELSR3,CREB3L1,EDNRA,EZR,F2RL1,F2RL2,FGFR1,FZD7,FZD8,GIPR,GPER1,GPR135,GPR157,HBEGF,HCAR1,HTR1B,HTR1D,IL10RB,IRAK2,ITPR2,MAP2K3,MAP2K6,MAPK10,MAPK12,MMP19,MMP24,NCL,PIK3C2A,PLA2G4C,PLCD4,PLCE1,PLCH1,PLCL2,PTGER2,PTH1R,RXFP1,S100A4,S1PR5,SERPINF1,SLC52A2,SMAD9,SSTR1,TCF7,TGFB1,TPM2,VN1R1,WN…
Superpathway of Cholesterol Biosynthesis	1.8	2.23607	DHCR24,DHCR7,FDFT1,MSMO1,TM7SF2
Synaptic Long Term Potentiation	2.05	-2.49615	CALM1 (includes others),CAMK2A,CREB3L1,GRIA1,GRIN2D,ITPR2,PLCD4,PLCE1,PLCH1,PLCL2,PPP1R14B,PPP1R14C,RAPGEF3,RRAS2
Thrombin Signaling	1.33	-2.13809	ADCY7,ARHGEF2,CAMK1G,CAMK2A,F2RL2,GNAL,GNAO1,GNB3,ITPR2,MAPK12,PIK3C2A,PLCD4,PLCE1,PLCH1,PLCL2,PPP1R12B,RHOB,RRAS2
