# Supplementary material for: Transcriptional coregulator ZMIZ1 modulates estrogen responses that are essential for healthy endometrial function
Source: J Clin Invest. 2025 Dec 1;135(23):e193212. doi: 10.1172/JCI193212 (PMC12646675; doi:10.1172/JCI193212)
Supplement: Supplemental table 2 [file jci-135-193212-s265.xlsx]

## Sheet: DEG 2 fold, p<0.05
ID	cKO-d Avg (log2)	ff-d Avg (log2)	Fold Change	P-val	FDR P-val	Gene Symbol	Description	Group
TC0400001090.mm.1	8.92	7.3	3.07	0.0033	0.0692	1700024P16Rik	RIKEN cDNA 1700024P16 gene	Multiple_Complex
TC1400001598.mm.1	7.05	5.9	2.21	0.001	0.0345	1700054O19Rik	PREDICTED: RIKEN cDNA 1700054O19 gene (1700054O19Rik), miscRNA.	NonCoding
TC1600001539.mm.1	8.16	7.14	2.02	0.019	0.1857	1700119H24Rik	RIKEN cDNA 1700119H24 gene; RIKEN cDNA 1700119H24 gene (1700119H24Rik), non-coding RNA.	NonCoding
TC0500000731.mm.1	9.2	8.18	2.04	0.0053	0.0902	2310040G07Rik	RIKEN cDNA 2310040G07 gene	NonCoding
TC0900000854.mm.1	8.24	9.69	-2.73	5.02e-05	0.0053	2810417H13Rik	RIKEN cDNA 2810417H13 gene	Multiple_Complex
TC1400001965.mm.1	8.52	9.54	-2.02	0.0006	0.0246	3632451O06Rik	RIKEN cDNA 3632451O06 gene	Multiple_Complex
TC0200003897.mm.1	10	8.87	2.18	0.0316	0.2421	4833423E24Rik	RIKEN cDNA 4833423E24 gene	Multiple_Complex
TC0100003349.mm.1	7.88	6.84	2.06	0.0403	0.2726	4930562F07Rik	RIKEN cDNA 4930562F07 gene	Multiple_Complex
TC0600002421.mm.1	8.15	7.1	2.07	0.0004	0.0186	4930597O21Rik	RIKEN cDNA 4930597O21 gene	Multiple_Complex
TC0800000626.mm.1	7.56	8.69	-2.18	1.17e-05	0.002	5033428I22Rik	RIKEN cDNA 5033428I22 gene [Source:MGI Symbol;Acc:MGI:1923246]	NonCoding
TC0600001308.mm.1	7.51	9.11	-3.04	2e-05	0.0029	8430408G22Rik	RIKEN cDNA 8430408G22 gene	Coding
TC0600001103.mm.1	8	6.65	2.54	0.004	0.0778	9530026P05Rik	RIKEN cDNA 9530026P05 gene	NonCoding
TC0600001372.mm.1	8.35	9.79	-2.72	8.18e-05	0.0072	A2m	alpha-2-macroglobulin	Multiple_Complex
TC0100002772.mm.1	10.17	11.37	-2.3	1.01e-06	0.0004	A730008H23Rik; Hjurp; 6430706D22Rik	RIKEN cDNA A730008H23 gene; Holliday junction recognition protein; RIKEN cDNA 6430706D22 gene; RIKEN cDNA 6430706D22 gene (6430706D22Rik), non-coding RNA.	Multiple_Complex
TC1100003999.mm.1	9.71	8.31	2.63	0.0008	0.0298	Abca8a	ATP-binding cassette, sub-family A (ABC1), member 8a; Synthetic construct Mus musculus clone IMAGE:100069476, MGC:199378 ATP-binding cassette, sub-family A (ABC1), member 8a (Abca8a) mRNA, encodes complete protein.	Multiple_Complex
TC0800002523.mm.1	13.45	14.64	-2.28	0.001	0.035	Abce1	ATP-binding cassette, sub-family E (OABP), member 1	Coding
TC1600000746.mm.1	12.3	10.15	4.45	0.0002	0.0134	Abi3bp	ABI gene family, member 3 (NESH) binding protein; Synthetic construct Mus musculus clone IMAGE:100068085, MGC:195702 ABI gene family, member 3 (NESH) binding protein (Abi3bp) mRNA, encodes complete protein.	Multiple_Complex
TC0900002307.mm.1	11.04	12.05	-2.01	6.53e-05	0.0062	Acat1	acetyl-Coenzyme A acetyltransferase 1	Multiple_Complex
TC0700004431.mm.1	9.32	10.69	-2.57	7.65e-05	0.0069	Adam12	a disintegrin and metallopeptidase domain 12 (meltrin alpha); Synthetic construct Mus musculus clone IMAGE:100066320, MGC:195457 a disintegrin and metallopeptidase domain 12 (meltrin alpha) (Adam12) mRNA, encodes complete protein.	Multiple_Complex
TC0600002756.mm.1	11.29	12.32	-2.04	0.0025	0.0594	Adamts9	a disintegrin-like and metallopeptidase (reprolysin type) with thrombospondin type 1 motif, 9	Multiple_Complex
TC0300001409.mm.1	13.63	11.23	5.27	0.0004	0.0193	Adh1	alcohol dehydrogenase 1 (class I)	Multiple_Complex
TC1600000331.mm.1	7.74	6.19	2.95	0.0228	0.2044	Adipoq	adiponectin, C1Q and collagen domain containing	Coding
TC0200004953.mm.1	10.09	11.46	-2.57	2.45e-07	0.0001	Ahcy; Gm4737	S-adenosylhomocysteine hydrolase; predicted gene 4737	Multiple_Complex
TC1300000016.mm.1	11.21	8.58	6.22	3.41e-05	0.0042	Akr1c14	aldo-keto reductase family 1, member C14	Multiple_Complex
TC1600001722.mm.1	10.93	9.25	3.2	0.0028	0.0628	Alcam	activated leukocyte cell adhesion molecule	Multiple_Complex
TC0900000950.mm.1	9.23	10.78	-2.94	1.05e-07	9.01e-05	Aldh1a2	aldehyde dehydrogenase family 1, subfamily A2	Coding
TC1900001490.mm.1	9.74	10.79	-2.06	0.0008	0.0297	Aldh18a1	aldehyde dehydrogenase 18 family, member A1	Multiple_Complex
TC1600001349.mm.1	9.05	10.23	-2.25	0.0011	0.0368	Alg3	asparagine-linked glycosylation 3 (alpha-1,3-mannosyltransferase)	Multiple_Complex
TC0700001348.mm.1	8.88	9.98	-2.14	3.07e-05	0.0039	Alg8	asparagine-linked glycosylation 8 (alpha-1,3-glucosyltransferase)	Multiple_Complex
TC1100003093.mm.1	11.46	10.31	2.21	0.0178	0.18	Alox15	arachidonate 15-lipoxygenase	Multiple_Complex
TC1800001460.mm.1	10.34	11.43	-2.13	0.0014	0.0432	Amd-ps3	S-adenosylmethionine decarboxylase, pseudogene 3 [Source:MGI Symbol;Acc:MGI:3704487]	Multiple_Complex
TC0700001631.mm.1	12.14	9.95	4.57	0.0005	0.021	Ampd3	adenosine monophosphate deaminase 3	Multiple_Complex
TC0200000603.mm.1	9.18	8.18	2	0.0015	0.0444	Angptl2	angiopoietin-like 2	Multiple_Complex
TC0400004023.mm.1	13.75	10.3	10.98	4.67e-05	0.005	Angptl7	angiopoietin-like 7	Coding
TC0900001908.mm.1	8.7	11.41	-6.56	1.52e-08	2.72e-05	Anln	anillin, actin binding protein	Multiple_Complex
TC1000002653.mm.1	8.68	6.76	3.8	4.65e-05	0.005	Ano4	anoctamin 4; Synthetic construct Mus musculus clone IMAGE:100068097, MGC:195714 anoctamin 4 (Ano4) mRNA, encodes complete protein.	Multiple_Complex
TC0700000912.mm.1	7.14	5.87	2.4	1.64e-06	0.0005	Ano5	anoctamin 5; anoctamin 5 (Ano5), mRNA.	Multiple_Complex
TC0700003570.mm.1	15.74	13.04	6.48	3.8e-07	0.0002	Anpep	alanyl (membrane) aminopeptidase	Multiple_Complex
TC0100000428.mm.1	11.78	10.11	3.19	0.0004	0.0196	Aox3	aldehyde oxidase 3	Multiple_Complex
TC0800003243.mm.1	5.33	6.96	-3.1	1.85e-06	0.0006	Apela	apelin receptor early endogenous ligand (Apela), long non-coding RNA.; apelin receptor early endogenous ligand	NonCoding
TC0200004366.mm.1	8.52	10.26	-3.35	1.02e-06	0.0004	Arhgap11a	Rho GTPase activating protein 11A	Multiple_Complex
TC1900001510.mm.1	7.71	9.2	-2.81	5.12e-07	0.0002	Arhgap19	Rho GTPase activating protein 19	Coding
TC0900000621.mm.1	8.91	10.15	-2.36	3.03e-07	0.0002	Arhgap20	Rho GTPase activating protein 20	Multiple_Complex
TC0700004165.mm.1	11.05	12.38	-2.52	1.47e-06	0.0005	Arl6ip1	ADP-ribosylation factor-like 6 interacting protein 1	Coding
TC0800000937.mm.1	7.12	8.32	-2.29	2.17e-06	0.0006	Asf1b	anti-silencing function 1B histone chaperone; ASF1 anti-silencing function 1 homolog B (S. cerevisiae)	Multiple_Complex
TC1100003353.mm.1	8.12	7.01	2.16	0.0015	0.0443	Asic2	acid-sensing (proton-gated) ion channel 2	Coding
TC0100001303.mm.1	7.54	10.37	-7.11	4.79e-08	5.17e-05	Aspm	asp (abnormal spindle)-like, microcephaly associated (Drosophila)	Multiple_Complex
TC1300000566.mm.1	11.08	9.94	2.21	0.0089	0.1211	Aspn	asporin	Coding
TC0200000551.mm.1	6.65	8.32	-3.18	5.93e-05	0.0059	Ass1; Gm5424	argininosuccinate synthetase 1; argininosuccinate synthase pseudogene	Multiple_Complex
TC0400002822.mm.1	8.48	7.45	2.04	3.75e-06	0.0009	Astn2	astrotactin 2	Coding
TC1500001568.mm.1	9.51	11.27	-3.38	1.55e-06	0.0005	Atad2	ATPase family, AAA domain containing 2	Multiple_Complex
TC0100003566.mm.1	10.46	8.94	2.88	2.59e-05	0.0034	Atp1a2	ATPase, Na+/K+ transporting, alpha 2 polypeptide	Multiple_Complex
TC0600002936.mm.1	8.42	7.05	2.58	4.07e-05	0.0046	Atp2b2	ATPase, Ca++ transporting, plasma membrane 2	Multiple_Complex
TC0400002275.mm.1	10.06	13.36	-9.87	5.42e-05	0.0055	Atp6v0d2	ATPase, H+ transporting, lysosomal V0 subunit D2	Coding
TC0500002528.mm.1	13.21	10.63	5.98	6.43e-06	0.0013	Atp8a1	ATPase, aminophospholipid transporter (APLT), class I, type 8A, member 1	Multiple_Complex
TC1800001463.mm.1	15.5	14.38	2.17	0.0006	0.0239	Atp8b1	ATPase, class I, type 8B, member 1	Coding
TC0200005271.mm.1	8.16	9.92	-3.39	3.86e-07	0.0002	Aurka	aurora kinase A	Multiple_Complex
TC1100000892.mm.1	6.57	8.25	-3.21	1.65e-07	0.0001	Aurkb	aurora kinase B	Multiple_Complex
TC1500000297.mm.1	5.99	7.08	-2.14	0.0009	0.0313	Baalc	brain and acute leukemia, cytoplasmic; Synthetic construct Mus musculus clone IMAGE:100063898, MGC:193365 brain and acute leukemia, cytoplasmic (Baalc) mRNA, encodes complete protein.; brain and acute leukemia, cytoplasmic (Baalc), mRNA.	Multiple_Complex
TC1800000008.mm.1	6.24	7.69	-2.74	1.93e-05	0.0028	Bambi	BMP and activin membrane-bound inhibitor	Coding
TC0100003416.mm.1	7.66	8.96	-2.46	1.51e-05	0.0024	BC055324	cDNA sequence BC055324	Multiple_Complex
TC0600003412.mm.1	10.91	9.19	3.31	0.0097	0.128	Bcat1	branched chain aminotransferase 1, cytosolic	Multiple_Complex
TC1100001973.mm.1	5.95	6.96	-2.01	9.44e-07	0.0004	Birc5	baculoviral IAP repeat-containing 5	Multiple_Complex
TC0700004655.mm.1	7.39	9.06	-3.2	7.31e-06	0.0014	Blm	Bloom syndrome, RecQ helicase-like	Multiple_Complex
TC0200002052.mm.1	5.56	6.56	-2.01	0.0221	0.2011	Bmp2	bone morphogenetic protein 2	Coding
TC0900000226.mm.1	6.61	7.62	-2.01	0.0008	0.0302	Bmper	BMP-binding endothelial regulator	Multiple_Complex
TC1400001152.mm.1	7.93	9.27	-2.53	1.54e-06	0.0005	Bora	bora, aurora kinase A activator	Multiple_Complex
TC1100003808.mm.1	6.61	8.24	-3.1	6.87e-06	0.0014	Brca1	breast cancer 1, early onset; breast cancer 1	Multiple_Complex
TC1100003434.mm.1	7.18	9.1	-3.79	1.91e-06	0.0006	Brip1	BRCA1 interacting protein C-terminal helicase 1	Multiple_Complex
TC0200004568.mm.1	7.53	10.43	-7.43	1.24e-07	9.76e-05	Bub1	budding uninhibited by benzimidazoles 1 homolog (S. cerevisiae)	Multiple_Complex
TC0200001741.mm.1	8.53	11.09	-5.89	1.6e-09	9.62e-06	Bub1b	budding uninhibited by benzimidazoles 1 homolog, beta (S. cerevisiae)	Multiple_Complex
TC0100000433.mm.1	12.71	13.97	-2.39	7.09e-05	0.0065	Bzw1	basic leucine zipper and W2 domains 1	Multiple_Complex
TC0600003108.mm.1	13.94	12.92	2.02	8.01e-06	0.0015	C1s1	complement component 1, s subcomponent 1	Multiple_Complex
TC0600003109.mm.1	13.63	12.6	2.03	6.12e-05	0.0059	C1s2	complement component 1, s subcomponent 2	Coding
TC1700002352.mm.1	14.82	13.45	2.58	0.0019	0.0504	C3	complement component 3	Multiple_Complex
TC1600000700.mm.1	7.49	9.8	-4.94	4.83e-08	5.17e-05	C330027C09Rik	RIKEN cDNA C330027C09 gene	Multiple_Complex
TC0100003351.mm.1	9.83	11.01	-2.26	1.55e-05	0.0025	Cacybp	calcyclin binding protein	Coding
TC0500000307.mm.1	7.44	8.79	-2.55	2.83e-07	0.0002	Cad; Mir6369	carbamoyl-phosphate synthetase 2, aspartate transcarbamylase, and dihydroorotase; microRNA mir-6369 (Mir6369), microRNA.	Multiple_Complex
TC0400000138.mm.1	7.97	5.91	4.17	8.53e-05	0.0073	Calb1	calbindin 1	Multiple_Complex
TC0300000095.mm.1	10.88	7.56	9.98	0.0333	0.2485	Car3	carbonic anhydrase 3	Multiple_Complex
TC0900000871.mm.1	13.19	11.06	4.38	0.0034	0.0706	Car12	carbonic anyhydrase 12	Multiple_Complex
TC0200001757.mm.1	8.36	11.28	-7.59	4.31e-07	0.0002	Casc5	cancer susceptibility candidate 5	Multiple_Complex
TC1100004229.mm.1	8.45	7.11	2.54	0.0124	0.1474	Cbr2	carbonyl reductase 2	Multiple_Complex
TC0500001096.mm.1	7.09	8.09	-2	1.54e-06	0.0005	Ccdc18	coiled-coil domain containing 18	Multiple_Complex
TC1600000667.mm.1	11.93	10.76	2.24	0.0001	0.0086	Ccdc80	coiled-coil domain containing 80; Synthetic construct Mus musculus clone IMAGE:100068102, MGC:195719 coiled-coil domain containing 80 (Ccdc80) mRNA, encodes complete protein.	Multiple_Complex
TC1100001221.mm.1	9.59	7.42	4.52	3.64e-05	0.0043	Ccl11	chemokine (C-C motif) ligand 11	Coding
TC0300001856.mm.1	9.32	12.14	-7.04	1.37e-08	2.68e-05	Ccna2	cyclin A2	Multiple_Complex
TC1300002543.mm.1	7.2	9.92	-6.58	3.78e-08	5.02e-05	Ccnb1	cyclin B1	Multiple_Complex
TC0900002593.mm.1	7.51	9.91	-5.28	9.18e-08	8.3e-05	Ccnb2	cyclin B2	Coding
TC1700001622.mm.1	6.71	8.67	-3.88	3.69e-09	1.43e-05	Ccnf; Mir5134	cyclin F; microRNA 5134	Multiple_Complex
TC1100002550.mm.1	11.81	13.14	-2.52	4.25e-05	0.0047	Ccng1	cyclin G1	Multiple_Complex
TC0300000721.mm.1	11.01	12.07	-2.08	3.64e-05	0.0043	Cct3	chaperonin containing Tcp1, subunit 3 (gamma); chaperonin containing Tcp1, subunit 3 (gamma) (Cct3), mRNA.	Multiple_Complex
TC0500001512.mm.1	12.42	13.72	-2.48	0.0001	0.009	Cct6a; Snora15	chaperonin containing Tcp1, subunit 6a (zeta); small nucleolar RNA, H/ACA box 15; chaperonin containing Tcp1, subunit 6a (zeta) (Cct6a), mRNA.	Multiple_Complex
TC0600000963.mm.1	10.63	11.86	-2.34	2.35e-06	0.0007	Cct7	chaperonin containing Tcp1, subunit 7 (eta)	Multiple_Complex
TC1600001986.mm.1	11.03	12.24	-2.32	9.66e-05	0.0079	Cct8	chaperonin containing Tcp1, subunit 8 (theta)	Multiple_Complex
TC1000000402.mm.1	14.25	12.82	2.7	0.0005	0.0209	Cd24a	CD24a antigen	Coding
TC0900001056.mm.1	8.68	10.1	-2.67	1.67e-06	0.0005	Cd109	CD109 antigen	Multiple_Complex
TC1100001586.mm.1	6.1	7.16	-2.09	1.99e-05	0.0029	Cdc6	cell division cycle 6	Multiple_Complex
TC0500001066.mm.1	8.99	10.07	-2.11	0.0002	0.0123	Cdc7	cell division cycle 7 (S. cerevisiae)	Multiple_Complex
TC0400003390.mm.1	6.33	8.3	-3.92	8.55e-10	9.62e-06	Cdc20	cell division cycle 20	Multiple_Complex
TC1800001156.mm.1	5.4	7.35	-3.87	1.51e-09	9.62e-06	Cdc25c	cell division cycle 25C	Coding
TC1600001320.mm.1	7.49	8.72	-2.34	6.76e-07	0.0003	Cdc45	cell division cycle 45	Coding
TC1400002290.mm.1	7.6	9.6	-4.01	1.32e-07	9.87e-05	Cdca2	cell division cycle associated 2	Multiple_Complex
TC1900000099.mm.1	6.15	7.51	-2.56	1.08e-09	9.62e-06	Cdca5	cell division cycle associated 5	Multiple_Complex
TC1000002341.mm.1	7.12	9.27	-4.44	1.84e-08	2.9e-05	Cdk1	cyclin-dependent kinase 1	Multiple_Complex
TC1000001546.mm.1	10.4	11.58	-2.27	1.49e-05	0.0024	Cdk4	cyclin-dependent kinase 4	Multiple_Complex
TC1200001875.mm.1	9.21	7.24	3.92	5.48e-05	0.0056	Cdkl1	cyclin-dependent kinase-like 1 (CDC2-related kinase)	Coding
TC1400000501.mm.1	7.62	9.58	-3.87	5.03e-10	9.62e-06	Cdkn3	cyclin-dependent kinase inhibitor 3	Coding
TC1800001307.mm.1	10.39	9.27	2.16	0.0381	0.2645	Cdo1	cysteine dioxygenase 1, cytosolic	Coding
TC0500000298.mm.1	7.17	8.44	-2.4	1.53e-08	2.72e-05	Cenpa	centromere protein A	Multiple_Complex
TC0300001364.mm.1	8.67	11.77	-8.58	1.14e-07	9.13e-05	Cenpe	centromere protein E	Coding
TC0100003783.mm.1	8.22	10.85	-6.18	1.4e-08	2.68e-05	Cenpf	centromere protein F	Multiple_Complex
TC1300002542.mm.1	6.89	8.57	-3.22	8.67e-07	0.0003	Cenph	centromere protein H	Multiple_Complex
TC0X00001276.mm.1	6.46	8.41	-3.88	5.11e-07	0.0002	Cenpi	centromere protein I	Multiple_Complex
TC1300001171.mm.1	6.55	7.71	-2.24	8.07e-07	0.0003	Cenpk	centromere protein K; Synthetic construct Mus musculus clone IMAGE:100015025, MGC:180340 centromere protein K (Cenpk) mRNA, encodes complete protein.; centromere protein K (Cenpk), transcript variant 2, mRNA.; centromere protein K (Cenpk), transcript variant 1, mRNA.	Multiple_Complex
TC1500001940.mm.1	6.61	7.96	-2.53	4.12e-07	0.0002	Cenpm	centromere protein M	Coding
TC0800001390.mm.1	6.96	8.62	-3.16	1.53e-09	9.62e-06	Cenpn	centromere protein N	Coding
TC1000001941.mm.1	5.9	7.01	-2.16	0.0003	0.0148	Cenpw	centromere protein W	Coding
TC1900000543.mm.1	7.1	9.18	-4.24	1.22e-08	2.67e-05	Cep55	centrosomal protein 55	Multiple_Complex
TC1800000712.mm.1	8.88	10.15	-2.41	2.41e-06	0.0007	Cep192	centrosomal protein 192	Multiple_Complex
TC1000000824.mm.1	10.79	6.93	14.53	0.015	0.1635	Cfd	complement factor D (adipsin)	Coding
TC1400000301.mm.1	8.94	7.63	2.49	0.0115	0.1409	Chdh	choline dehydrogenase	Multiple_Complex
TC0900002036.mm.1	6.63	7.99	-2.55	1.88e-06	0.0006	Chek1	checkpoint kinase 1	Multiple_Complex
TC0X00003113.mm.1	9.22	7.98	2.37	0.0341	0.2518	Chrdl1	chordin-like 1	Coding
TC1000000937.mm.1	11.21	9.68	2.89	0.0011	0.0368	Chst11	carbohydrate sulfotransferase 11	Multiple_Complex
TC0600002920.mm.1	8.52	6.23	4.9	0.0128	0.1499	Cidec	cell death-inducing DFFA-like effector c	Coding
TC0500001270.mm.1	6.85	8.02	-2.25	2.16e-08	3.23e-05	Cit	citron	Multiple_Complex
TC0800001863.mm.1	7.63	10.38	-6.71	2.24e-08	3.28e-05	Ckap2	cytoskeleton associated protein 2	Coding
TC0200004598.mm.1	7.25	9.51	-4.78	2.55e-07	0.0001	Ckap2l	cytoskeleton associated protein 2-like	Multiple_Complex
TC0200001378.mm.1	10.44	11.81	-2.59	1.06e-06	0.0004	Ckap5; Snord67	cytoskeleton associated protein 5; small nucleolar RNA, C/D box 67	Multiple_Complex
TC0900001658.mm.1	7.55	6.24	2.47	8.77e-05	0.0074	Clec3b	C-type lectin domain family 3, member b	Coding
TC0400001465.mm.1	7.3	8.56	-2.4	3.89e-06	0.0009	Clspn	claspin	Multiple_Complex
TC0900003000.mm.1	12.42	9.53	7.38	4.07e-06	0.001	Col6a4	collagen, type VI, alpha 4; dual von Willebrand factor A domains	Multiple_Complex
TC0900002735.mm.1	10.81	12.42	-3.05	0.0255	0.2166	Col12a1	collagen, type XII, alpha 1	Multiple_Complex
TC1500000395.mm.1	10.75	12.69	-3.81	0.0001	0.01	Col14a1	collagen, type XIV, alpha 1	Coding
TC0500001253.mm.1	9.49	10.54	-2.07	0.0004	0.0186	Coq5	coenzyme Q5 homolog, methyltransferase (yeast)	Multiple_Complex
TC0800002310.mm.1	12.35	10.93	2.68	0.001	0.0346	Cpe	carboxypeptidase E	Multiple_Complex
TC0700004403.mm.1	8.9	7.75	2.21	0.0001	0.0099	Cpxm2	carboxypeptidase X 2 (M14 family)	Multiple_Complex
TC0600000637.mm.1	9.3	8.27	2.04	0.001	0.0345	Creb5; 9430076C15Rik	cAMP responsive element binding protein 5; RIKEN cDNA 9430076C15 gene; RIKEN cDNA 9430076C15 gene (9430076C15Rik), non-coding RNA.	Multiple_Complex
TC1500000852.mm.1	9.33	10.57	-2.37	8.31e-05	0.0072	Creld2	cysteine-rich with EGF-like domains 2	Coding
TC0200002577.mm.1	11.26	12.74	-2.8	4.85e-05	0.0052	Cse1l	chromosome segregation 1-like (S. cerevisiae)	Multiple_Complex
TC1900000046.mm.1	8.95	7.92	2.05	0.0003	0.0159	Ctsf	cathepsin F	Coding
TC0500000688.mm.1	7.57	9.29	-3.29	0.0025	0.0597	Cwh43	cell wall biogenesis 43 C-terminal homolog (S. cerevisiae)	Multiple_Complex
TC0500000850.mm.1	5.05	6.17	-2.18	0.0065	0.1015	Cxcl2	chemokine (C-X-C motif) ligand 2	Coding
TC1300002079.mm.1	9.25	10.84	-3	2.44e-05	0.0033	Cxcl14	chemokine (C-X-C motif) ligand 14	Coding
TC0700002633.mm.1	9.07	7.76	2.48	0.006	0.0972	Cxcl17	chemokine (C-X-C motif) ligand 17	Coding
TC1700002571.mm.1	7.18	9.44	-4.81	0.0004	0.0179	Cyp1b1	cytochrome P450, family 1, subfamily b, polypeptide 1	Coding
TC0700002023.mm.1	10.38	7.58	6.96	0.0047	0.0842	Cyp2e1	cytochrome P450, family 2, subfamily e, polypeptide 1	Coding
TC0700000447.mm.1	9.04	6.69	5.13	0.0363	0.2592	Cyp2f2	cytochrome P450, family 2, subfamily f, polypeptide 2	Multiple_Complex
TC0500001773.mm.1	8.42	6.91	2.83	0.0024	0.0585	Cyp3a57	cytochrome P450, family 3, subfamily a, polypeptide 57	Coding
TC0100000469.mm.1	10.6	11.6	-2.01	0.0018	0.0486	Cyp20a1	cytochrome P450, family 20, subfamily a, polypeptide 1	Coding
TC1900000538.mm.1	9.86	11.31	-2.73	0.0012	0.0389	Cyp26a1	cytochrome P450, family 26, subfamily a, polypeptide 1	Coding
TC0100000642.mm.1	10.67	9.13	2.9	0.0005	0.0226	Cyp27a1	cytochrome P450, family 27, subfamily a, polypeptide 1	Coding
TC0500001894.mm.1	8.44	9.54	-2.14	0.0001	0.0084	Cyp51	cytochrome P450, family 51	Multiple_Complex
TC1700001938.mm.1	10.9	11.97	-2.09	1.57e-07	0.0001	D17H6S56E-5	DNA segment, Chr 17, human D6S56E 5	Coding
TC0100000221.mm.1	12.86	11.72	2.2	0.0027	0.0626	D630036G22Rik	RIKEN cDNA D630036G22 gene	NonCoding
TC0500001931.mm.1	7.36	8.98	-3.07	1.08e-07	9.01e-05	Dbf4	DBF4 homolog (S. cerevisiae)	Multiple_Complex
TC0700000861.mm.1	9.58	7.63	3.86	0.0005	0.022	Dbp	D site albumin promoter binding protein	Multiple_Complex
TC0700003743.mm.1	6.97	8.91	-3.84	6.36e-07	0.0003	Ddias	DNA damage-induced apoptosis suppressor	Coding
TC1200001436.mm.1	12.17	13.29	-2.18	4.95e-05	0.0052	Ddx1	DEAD (Asp-Glu-Ala-Asp) box polypeptide 1	Coding
TC0300001587.mm.1	7.29	9.94	-6.26	4.2e-08	5.14e-05	Depdc1a	DEP domain containing 1a	Coding
TC0700003793.mm.1	11.41	9.02	5.24	0.0002	0.0141	Dgat2	diacylglycerol O-acyltransferase 2	Multiple_Complex
TC1300001033.mm.1	7.39	8.76	-2.59	1.31e-06	0.0004	Dhfr	dihydrofolate reductase	Multiple_Complex
TC0100003279.mm.1	13.23	14.3	-2.09	0.0007	0.0262	Dhx9	DEAH (Asp-Glu-Ala-His) box polypeptide 9	Multiple_Complex
TC1400002515.mm.1	8.05	10.2	-4.44	5.21e-08	5.3e-05	Diaph3	diaphanous related formin 3	Multiple_Complex
TC1400001935.mm.1	7.8	10.05	-4.76	8.48e-09	2.11e-05	Dlgap5	discs, large (Drosophila) homolog-associated protein 5	Multiple_Complex
TC0600001834.mm.1	8.67	7.43	2.36	0.0003	0.0151	Dlx5	distal-less homeobox 5; Synthetic construct Mus musculus clone IMAGE:100014646, MGC:175458 distal-less homeobox 5 (Dlx5) mRNA, encodes complete protein.	Coding
TC0700001914.mm.1	7.32	5.74	2.99	6.65e-06	0.0013	Dmbt1	deleted in malignant brain tumors 1	Coding
TC0X00000808.mm.1	11.33	10.04	2.45	9.06e-06	0.0017	Dmd	dystrophin, muscular dystrophy	Multiple_Complex
TC1400001533.mm.1	8.32	9.53	-2.31	6.52e-06	0.0013	Dnajc9	DnaJ (Hsp40) homolog, subfamily C, member 9	Coding
TC0900001851.mm.1	10.29	11.86	-2.97	3.76e-07	0.0002	Dnmt1	DNA methyltransferase (cytosine-5) 1	Coding
TC0300001221.mm.1	9.69	7.99	3.25	7.5e-07	0.0003	Dpyd	dihydropyrimidine dehydrogenase	Multiple_Complex
TC1800001043.mm.1	8.62	6.97	3.14	9.82e-05	0.008	Dsc2	desmocollin 2	Coding
TC1300000442.mm.1	10.02	8.97	2.08	0.0104	0.1329	Dsp	desmoplakin	Multiple_Complex
TC0100003814.mm.1	7.31	9.35	-4.13	2.64e-06	0.0007	Dtl	denticleless homolog (Drosophila)	Multiple_Complex
TC0700003075.mm.1	7.61	10.42	-7.03	1.58e-06	0.0005	E2f8	E2F transcription factor 8	Multiple_Complex
TC1300000565.mm.1	9.88	8.16	3.3	6.42e-07	0.0003	Ecm2	extracellular matrix protein 2, female organ and adipocyte specific	Multiple_Complex
TC0300001757.mm.1	9.05	11.66	-6.09	4.5e-08	5.17e-05	Ect2	ect2 oncogene	Multiple_Complex
TC1100000284.mm.1	13.98	12.04	3.82	5.21e-06	0.0011	Efemp1	epidermal growth factor-containing fibulin-like extracellular matrix protein 1	Multiple_Complex
TC0100000813.mm.1	7.57	8.93	-2.56	3.18e-05	0.0039	Efhd1	EF hand domain containing 1	Multiple_Complex
TC1100003855.mm.1	9.58	10.62	-2.06	1.72e-05	0.0026	Eftud2	elongation factor Tu GTP binding domain containing 2; elongation factor Tu GTP binding domain containing 2 (Eftud2), transcript variant 2, mRNA.	Multiple_Complex
TC1100000161.mm.1	11.54	12.57	-2.05	0.0002	0.0135	Egfr	epidermal growth factor receptor	Multiple_Complex
TC0200004224.mm.1	9.58	8.06	2.88	0.0009	0.0326	Ehf	ets homologous factor	Multiple_Complex
TC1100003076.mm.1	10.46	11.54	-2.11	0.0005	0.0221	Eif5a	eukaryotic translation initiation factor 5A	Coding
TC0500000831.mm.1	11.1	12.82	-3.3	0.0008	0.0284	Eif5al3-ps	eukaryotic translation initiation factor 5A-like 3, pseudogene	Pseudogene
TC1300001859.mm.1	6.56	7.74	-2.25	0.0077	0.111	Elovl2	elongation of very long chain fatty acids (FEN1/Elo2, SUR4/Elo3, yeast)-like 2	Coding
TC0300001306.mm.1	9.89	11.15	-2.4	0.0026	0.0605	Elovl6	ELOVL family member 6, elongation of long chain fatty acids (yeast)	Coding
TC0600001606.mm.1	11.53	12.69	-2.24	9.15e-05	0.0077	Emp1	epithelial membrane protein 1	Coding
TC0400001974.mm.1	10.59	11.69	-2.15	1.17e-05	0.002	Eno1; Eno1b	enolase 1, alpha non-neuron; enolase 1B, retrotransposed	Multiple_Complex
TC1800000498.mm.1	7.99	9.18	-2.3	0.0019	0.0498	Eno1b	enolase 1B, retrotransposed	Multiple_Complex
TC1500001531.mm.1	9.58	8.27	2.48	0.0117	0.1425	Enpp2	ectonucleotide pyrophosphatase/phosphodiesterase 2	Multiple_Complex
TC1700000842.mm.1	9.47	8.33	2.2	0.0006	0.026	Enpp5	ectonucleotide pyrophosphatase/phosphodiesterase 5	Coding
TC1600001827.mm.1	6.29	7.33	-2.07	0.0012	0.0392	Epha3	Eph receptor A3	Multiple_Complex
TC0400004224.mm.1	9.05	10.48	-2.71	6.53e-06	0.0013	Ephb2	Eph receptor B2; Synthetic construct Mus musculus clone IMAGE:100062018, MGC:190326 Eph receptor B2 (Ephb2) mRNA, encodes complete protein.	Multiple_Complex
TC0100001787.mm.1	11.64	12.74	-2.15	0.0003	0.0148	Eprs	glutamyl-prolyl-tRNA synthetase	Multiple_Complex
TC1100003925.mm.1	10.68	9.64	2.06	0.0413	0.2756	Ern1	endoplasmic reticulum (ER) to nucleus signalling 1; Synthetic construct Mus musculus clone IMAGE:100063594, MGC:191098 endoplasmic reticulum (ER) to nucleus signalling 1 (Ern1) mRNA, encodes complete protein.	Multiple_Complex
TC1400002260.mm.1	6.86	8.18	-2.5	1.73e-05	0.0026	Esco2	establishment of cohesion 1 homolog 2 (S. cerevisiae)	Multiple_Complex
TC1500001095.mm.1	6.56	7.83	-2.41	1.27e-07	9.77e-05	Espl1	extra spindle pole bodies 1, separase; extra spindle poles-like 1 (S. cerevisiae)	Coding
TC0100001656.mm.1	6.45	7.93	-2.79	1.12e-05	0.002	Exo1	exonuclease 1	Multiple_Complex
TC0300000269.mm.1	9.01	10.03	-2.03	4.39e-05	0.0048	Exosc9	exosome component 9	Multiple_Complex
TC1700001390.mm.1	11.44	10.39	2.07	0.003	0.0655	Ezr	ezrin	Multiple_Complex
TC1300002462.mm.1	11.16	13.49	-5.03	1.17e-06	0.0004	F2r	coagulation factor II (thrombin) receptor	Coding
TC0300001236.mm.1	12.78	11.45	2.52	0.0353	0.2564	F3	coagulation factor III	Coding
TC0100001498.mm.1	11.47	9.41	4.15	0.0067	0.1034	F5	coagulation factor V; Synthetic construct Mus musculus clone IMAGE:100069458, MGC:199360 coagulation factor V (F5) mRNA, encodes complete protein.	Coding
TC1800000609.mm.1	9.02	8	2.03	0.0005	0.0218	F830016B08Rik	RIKEN cDNA F830016B08 gene	Coding
TC1300000275.mm.1	10.67	9.12	2.93	0.0012	0.0378	Fam65b	family with sequence similarity 65, member B; family with sequence similarity 65, member B (Fam65b), transcript variant 3, mRNA.	Multiple_Complex
TC0200002442.mm.1	6.45	8.5	-4.15	3.67e-10	9.62e-06	Fam83d	family with sequence similarity 83, member D	Multiple_Complex
TC1900000247.mm.1	7.75	8.97	-2.33	9.08e-05	0.0076	Fam111a	family with sequence similarity 111, member A	Multiple_Complex
TC0900001005.mm.1	11.26	9.93	2.51	0.0007	0.0267	Fam214a	family with sequence similarity 214, member A	Coding
TC0600001254.mm.1	6.66	8.83	-4.5	8.96e-09	2.11e-05	Fancd2	Fanconi anemia, complementation group D2	Multiple_Complex
TC0700001122.mm.1	6.19	7.68	-2.81	4.3e-08	5.16e-05	Fanci	Fanconi anemia, complementation group I	Coding
TC1800001384.mm.1	7.7	9.41	-3.27	1.12e-05	0.002	Fbn2	fibrillin 2	Multiple_Complex
TC1500001570.mm.1	13.45	11.42	4.08	8.6e-05	0.0073	Fbxo32	F-box protein 32	Multiple_Complex
TC1100000164.mm.1	6.29	7.39	-2.15	3.14e-06	0.0008	Fbxo48	F-box protein 48	Coding
TC0700000484.mm.1	7.31	6.29	2.03	5.79e-05	0.0058	Fcgbp	Fc fragment of IgG binding protein	Multiple_Complex
TC0200004684.mm.1	8.65	7.62	2.05	0.0015	0.0438	Fermt1	fermitin family homolog 1 (Drosophila)	Multiple_Complex
TC1100002224.mm.1	6.88	8.04	-2.22	8.85e-06	0.0017	Fignl1	fidgetin-like 1	Multiple_Complex
TC1900001033.mm.1	8.14	6.81	2.51	1.51e-05	0.0024	Flrt1	fibronectin leucine rich transmembrane protein 1	Multiple_Complex
TC0600001508.mm.1	6.72	8.09	-2.59	1.8e-07	0.0001	Foxm1; 4933413G19Rik	forkhead box M1; RIKEN cDNA 4933413G19 gene	Multiple_Complex
TC0500001724.mm.1	9.19	10.84	-3.14	2.13e-08	3.23e-05	Fscn1	fascin homolog 1, actin bundling protein (Strongylocentrotus purpuratus)	Multiple_Complex
TC1300002711.mm.1	8.19	10.27	-4.22	6.12e-06	0.0013	Fst	follistatin	Coding
TC1200000415.mm.1	9.27	10.59	-2.49	5.96e-07	0.0003	G2e3	G2/M-phase specific E3 ubiquitin ligase	Multiple_Complex
TC1400000336.mm.1	10.06	8.52	2.91	0.0103	0.1322	Galnt15	UDP-N-acetyl-alpha-D-galactosamine:polypeptide N-acetylgalactosaminyltransferase 15	Coding
TC0600000661.mm.1	11.7	12.82	-2.19	0.0002	0.0114	Gars	glycyl-tRNA synthetase	Coding
TC1000002655.mm.1	7.49	9.29	-3.46	1.05e-08	2.38e-05	Gas2l3	growth arrest-specific 2 like 3	Multiple_Complex
TC0800001737.mm.1	15.13	14.09	2.05	4.63e-06	0.0011	Gas6	growth arrest specific 6	Coding
TC1400000363.mm.1	11.59	14.45	-7.26	3.66e-07	0.0002	Gdf10	growth differentiation factor 10	Coding
TC1200001420.mm.1	6.82	8.58	-3.39	1.7e-06	0.0005	Gen1	Gen homolog 1, endonuclease (Drosophila)	Multiple_Complex
TC0400000169.mm.1	8.36	9.52	-2.22	0.0002	0.0116	Ggh	gamma-glutamyl hydrolase	Coding
TC0200002232.mm.1	6.21	7.3	-2.14	4.92e-06	0.0011	Gins1	GINS complex subunit 1 (Psf1 homolog)	Multiple_Complex
TC1100000185.mm.1	14.79	13.67	2.16	0.0022	0.0548	Glns-ps1	glutamine synthetase pseudogene 1	Pseudogene
TC0800001480.mm.1	10.22	8.47	3.37	4.15e-05	0.0047	Gm22	predicted gene 22	Coding
TC1600001656.mm.1	7.32	6.02	2.45	4.98e-05	0.0053	Gm609	predicted gene 609	Multiple_Complex
TC0X00002886.mm.1	10.64	11.79	-2.21	0.0005	0.0235	Gm1866	predicted gene 1866 [Source:MGI Symbol;Acc:MGI:3037724]	Pseudogene
TC0400002506.mm.1	12.53	10.12	5.34	4.38e-05	0.0048	Gm1987; Ccl21a	predicted gene 1987; chemokine (C-C motif) ligand 21A (serine) (Ccl21a), mRNA.; chemokine (C-C motif) ligand 21A, mRNA (cDNA clone MGC:47896 IMAGE:3372243), complete cds.; chemokine (C-C motif) ligand 21A (serine)	Coding
TC4_JH584294_random00000009.mm.1	12.25	10	4.78	8.78e-05	0.0074	Gm1987; Ccl21a	predicted gene 1987 (Gm1987), mRNA.; chemokine (C-C motif) ligand 21A (serine); chemokine (C-C motif) ligand 21A, mRNA (cDNA clone MGC:13831 IMAGE:4208773), complete cds.; chemokine (C-C motif) ligand 21A, mRNA (cDNA clone MGC:40994 IMAGE:1196234), complete cds.; chemokine (C-C motif) ligand 21A, mRNA (cDNA clone MGC:47896 IMAGE:3372243), complete cds.; predicted gene 1987	Coding
TC0X00000292.mm.1	7.18	8.24	-2.08	0.0044	0.0818	Gm2223	predicted pseudogene 2223	Pseudogene
TC1500000163.mm.1	8.61	9.63	-2.03	0.0043	0.0808	Gm2862	predicted gene 2862 [Source:MGI Symbol;Acc:MGI:3781038]	Multiple_Complex
TC0100001078.mm.1	16.43	17.52	-2.13	0.0003	0.0145	Gm3851	predicted gene 3851 [Source:MGI Symbol;Acc:MGI:3782023]	Multiple_Complex
TC1300001807.mm.1	13.06	14.21	-2.22	0.0011	0.0369	Gm4024	PREDICTED: predicted pseudogene 4024 (Gm4024), mRNA.	Coding
TC0200001182.mm.1	11.02	12.59	-2.96	2.34e-06	0.0007	Gm4735	predicted gene 4735	Multiple_Complex
TC1000000578.mm.1	6.41	8.92	-5.69	1.84e-05	0.0027	Gm5424	predicted gene 5424 [Source:MGI Symbol;Acc:MGI:3643173]	Coding
TC0100002647.mm.1	8.56	9.76	-2.3	1.88e-05	0.0028	Gm5529	predicted pseudogene 5529 [Source:MGI Symbol;Acc:MGI:3646377]	Pseudogene
TC0300002040.mm.1	11.71	13.65	-3.83	3.32e-06	0.0008	Gm5537	predicted gene 5537 [Source:MGI Symbol;Acc:MGI:3643179]	Pseudogene
TC0500000512.mm.1	11.67	12.71	-2.05	0.0037	0.0745	Gm5555	predicted pseudogene 5555 [Source:MGI Symbol;Acc:MGI:3648970]	Pseudogene
TC0500000938.mm.1	10.9	12.39	-2.79	0.0003	0.0148	Gm5560	predicted pseudogene 5560	Pseudogene
TC0600003265.mm.1	12.46	13.52	-2.09	0.0039	0.0767	Gm5582	predicted gene 5582 [Source:MGI Symbol;Acc:MGI:3643463]	Pseudogene
TC0700002918.mm.1	7.37	10.67	-9.88	2.44e-08	3.5e-05	Gm5593	predicted gene 5593	Multiple_Complex
TC0900001162.mm.1	12.79	14.12	-2.5	0.0002	0.0134	Gm5620	predicted gene 5620	Pseudogene
TC0X00002916.mm.1	6.25	8.8	-5.85	4.42e-08	5.17e-05	Gm5648	predicted pseudogene 5648 [Source:MGI Symbol;Acc:MGI:3647868]	Pseudogene
TC1600000310.mm.1	7.02	8.69	-3.19	3.16e-05	0.0039	Gm5809	predicted pseudogene 5809 [Source:MGI Symbol;Acc:MGI:3647324]	Pseudogene
TC0100000834.mm.1	7.94	9.6	-3.15	0.0001	0.0081	Gm5832	predicted gene 5832 [Source:MGI Symbol;Acc:MGI:3643737]	Pseudogene
TC0300000117.mm.1	13.8	15.37	-2.98	2.37e-05	0.0032	Gm5844	predicted gene 5844 [Source:MGI Symbol;Acc:MGI:3645252]	Pseudogene
TC0800003190.mm.1	8.35	9.7	-2.56	8.6e-05	0.0073	Gm6091	predicted pseudogene 6091 [Source:MGI Symbol;Acc:MGI:3648068]	Pseudogene
TC1800000336.mm.1	12.15	13.37	-2.32	0.0035	0.0717	Gm6542	predicted gene 6542 [Source:MGI Symbol;Acc:MGI:3644649]	Pseudogene
TC1600001396.mm.1	6.47	7.48	-2.02	0.0099	0.1292	Gm6640	predicted gene 6640 [Source:MGI Symbol;Acc:MGI:3646353]	Pseudogene
TC0100002359.mm.1	8.76	9.8	-2.05	0.0008	0.0307	Gm6644	predicted gene 6644	Pseudogene
TC1200000033.mm.1	17.51	18.8	-2.45	0.0014	0.0417	Gm6682	predicted gene 6682 (Gm6682), non-coding RNA.; predicted gene 6682; tubulin, alpha 1C pseudogene	Multiple_Complex
TC1200002500.mm.1	13.92	15.34	-2.69	0.0001	0.0094	Gm6750	PREDICTED: predicted gene 6750 (Gm6750), mRNA.	Coding
TC0800002003.mm.1	8.81	9.83	-2.03	0.0025	0.0591	Gm6877	predicted pseudogene 6877 [Source:MGI Symbol;Acc:MGI:3644703]	Pseudogene
TC1200001535.mm.1	13.82	12.41	2.66	0.0192	0.1869	Gm6969	predicted pseudogene 6969 [Source:MGI Symbol;Acc:MGI:3645320]	Pseudogene
TC1500000501.mm.1	12.34	13.66	-2.5	0.0041	0.0784	Gm7125	predicted pseudogene 7125 [Source:MGI Symbol;Acc:MGI:3645829]	Multiple_Complex
TC0100003267.mm.1	7.96	9.11	-2.22	0.0003	0.0159	Gm7278	predicted gene 7278 [Source:MGI Symbol;Acc:MGI:3645261]	Pseudogene
TC0500000470.mm.1	7.53	8.61	-2.12	0.0007	0.0283	Gm7879; Gm17748	predicted pseudogene 7879 [Source:MGI Symbol;Acc:MGI:3645078]; predicted gene, 17748 [Source:MGI Symbol;Acc:MGI:5009826]	Pseudogene
TC0500000496.mm.1	12.28	13.8	-2.87	7.9e-05	0.007	Gm7931	predicted pseudogene 7931	Multiple_Complex
TC0600001292.mm.1	11.72	13.08	-2.57	0.005	0.0878	Gm8203	predicted pseudogene 8203	Multiple_Complex
TC0X00000739.mm.1	7.73	8.87	-2.21	0.0204	0.1931	Gm8503	predicted gene 8503 [Source:MGI Symbol;Acc:MGI:3646324]	Pseudogene
TC0100003064.mm.1	10.8	9.43	2.57	0.0036	0.0725	Gm8532	predicted gene 8532 [Source:MGI Symbol;Acc:MGI:3645219]	Pseudogene
TC1900000574.mm.1	13.03	14.1	-2.1	0.0046	0.0836	Gm8783	predicted pseudogene 8783 [Source:MGI Symbol;Acc:MGI:3646027]	Pseudogene
TC1200002280.mm.1	6.89	5.82	2.1	0.0067	0.1034	Gm8893	predicted gene 8893 [Source:MGI Symbol;Acc:MGI:3779818]	Pseudogene
TC0300001653.mm.1	11.39	12.82	-2.71	7.98e-05	0.007	Gm8910	predicted gene 8910	Multiple_Complex
TC0X00002757.mm.1	9.85	11.42	-2.97	1.31e-05	0.0022	Gm9115	predicted gene 9115 [Source:MGI Symbol;Acc:MGI:3648181]	Pseudogene
TC0900001075.mm.1	14.97	16.02	-2.07	0.0006	0.0249	Gm9531	predicted gene 9531 [Source:MGI Symbol;Acc:MGI:3779940]	Multiple_Complex
TC0100000702.mm.1	7.26	6.22	2.06	0.0206	0.1937	Gm9747	predicted gene 9747 [Source:MGI Symbol;Acc:MGI:3710571]	Coding
TC0300002809.mm.1	14.09	15.16	-2.1	0.0126	0.1485	Gm9761	predicted gene 9761 [Source:MGI Symbol;Acc:MGI:3708640]	Pseudogene
TC0100000030.mm.1	7.41	8.54	-2.18	2.45e-07	0.0001	Gm9826	predicted gene 9826 [Source:MGI Symbol;Acc:MGI:3642725]	Pseudogene
TC1900000398.mm.1	9.67	10.73	-2.09	0.0086	0.1191	Gm10053	predicted gene 10053 [Source:MGI Symbol;Acc:MGI:3704493]	Coding
TC0700001629.mm.1	8.26	9.55	-2.43	0.0003	0.0146	Gm10087	predicted gene 10087	Multiple_Complex
TC1700001186.mm.1	12.51	13.6	-2.13	0.0009	0.0327	Gm10093	predicted pseudogene 10093 [Source:MGI Symbol;Acc:MGI:3704479]	Pseudogene
TC0900001219.mm.1	14.9	15.9	-2	0.0027	0.062	Gm10123	predicted pseudogene 10123	Pseudogene
TC0800002022.mm.1	11.66	12.88	-2.33	0.0001	0.0099	Gm10131	predicted pseudogene 10131 [Source:MGI Symbol;Acc:MGI:3704308]	Pseudogene
TC0200000485.mm.1	9.38	8.11	2.42	2.64e-07	0.0001	Gm10134	predicted gene 10134 [Source:MGI Symbol;Acc:MGI:3642322]	Coding
TC0700001584.mm.1	13.56	14.6	-2.04	0.0031	0.0671	Gm10156	predicted gene 10156 [Source:MGI Symbol;Acc:MGI:3642344]	Pseudogene
TC0700002739.mm.1	8.31	9.62	-2.48	0.0283	0.2284	Gm10169	predicted pseudogene 10169	Pseudogene
TC0900001906.mm.1	11.07	12.82	-3.37	4.21e-06	0.001	Gm10182	predicted pseudogene 10182 [Source:MGI Symbol;Acc:MGI:3704327]	Multiple_Complex
TC1700002723.mm.1	10.55	12.42	-3.63	1.75e-05	0.0026	Gm10184	predicted pseudogene 10184 [Source:MGI Symbol;Acc:MGI:3704480]	Pseudogene
TC0800000072.mm.1	17.22	16.19	2.03	0.0308	0.239	Gm10217	predicted gene 10217 [Source:MGI Symbol;Acc:MGI:3642099]	Coding
TC1400000943.mm.1	10.44	11.57	-2.19	0.0059	0.0958	Gm10233	predicted pseudogene 10233 [Source:MGI Symbol;Acc:MGI:3704447]	Pseudogene
TC0300001725.mm.1	9.93	11.88	-3.86	6.93e-05	0.0064	Gm10259	predicted pseudogene 10259 [Source:MGI Symbol;Acc:MGI:3704211]	Pseudogene
TC0800002456.mm.1	10.05	11.73	-3.2	9.84e-06	0.0018	Gm10282	predicted pseudogene 10282 [Source:MGI Symbol;Acc:MGI:3704312]	Pseudogene
TC1500001103.mm.1	9.21	8.15	2.09	0.0105	0.1342	Gm10337	predicted gene 10337 [Source:MGI Symbol;Acc:MGI:3704459]	Coding
TC1300001407.mm.1	13.66	15.16	-2.82	2.65e-05	0.0035	Gm10357	predicted gene 10357	Pseudogene
TC1700002430.mm.1	9.84	10.85	-2.01	0.0033	0.0697	Gm10495	PREDICTED: predicted gene 10495 (Gm10495), mRNA.	Coding
TC1200001926.mm.1	10.27	9.03	2.37	0.008	0.1143	Gm11042	predicted gene 11042 [Source:MGI Symbol;Acc:MGI:3779266]	Coding
TC0400002845.mm.1	9.52	11.89	-5.19	7.85e-06	0.0015	Gm11223	predicted gene 11223	Pseudogene
TC1300000199.mm.1	9.33	11.13	-3.48	0.014	0.1573	Gm11295	predicted gene 11295 [Source:MGI Symbol;Acc:MGI:3651595]	Pseudogene
TC1300001643.mm.1	14.57	15.78	-2.31	2.22e-05	0.0031	Gm11336	predicted gene 11336 [Source:MGI Symbol;Acc:MGI:3651860]	Pseudogene
TC1100000414.mm.1	10.64	12.64	-3.98	0.0001	0.0081	Gm12141; Hspd1-ps3	predicted gene 12141; heat shock protein 1 (chaperonin), pseudogene 3 [Source:MGI Symbol;Acc:MGI:3651246]	Pseudogene
TC1100002971.mm.1	10.87	9.36	2.84	0.0024	0.0579	Gm12291	predicted gene 12291 [Source:MGI Symbol;Acc:MGI:3649312]	Multiple_Complex
TC1100001118.mm.1	14.34	15.98	-3.1	9.87e-07	0.0004	Gm12346	predicted gene 12346 [Source:MGI Symbol;Acc:MGI:3649810]	Multiple_Complex
TC0400000538.mm.1	12.08	10.77	2.49	0.0482	0.2969	Gm12437; RP23-141C15.4	predicted gene 12437; novel pseudogene	Pseudogene
TC0400003408.mm.1	5.79	7.15	-2.57	1.75e-05	0.0026	Gm12856	predicted gene 12856 [Source:MGI Symbol;Acc:MGI:3649664]	Pseudogene
TC0400001384.mm.1	6.81	9.04	-4.71	5.39e-07	0.0002	Gm12891	predicted gene 12891 [Source:MGI Symbol;Acc:MGI:3649646]	Multiple_Complex
TC0400001336.mm.1	8.44	10.6	-4.48	0.0017	0.0473	Gm12957	predicted gene 12957 [Source:MGI Symbol;Acc:MGI:3649304]	Multiple_Complex
TC0400003982.mm.1	9.3	11.01	-3.26	7.81e-05	0.0069	Gm13160	predicted gene 13160 [Source:MGI Symbol;Acc:MGI:3649984]	Pseudogene
TC0400003973.mm.1	11.53	13.51	-3.95	8.02e-05	0.0071	Gm13167	predicted gene 13167 [Source:MGI Symbol;Acc:MGI:3650208]	Pseudogene
TC0200002864.mm.1	6.12	7.79	-3.19	2.94e-06	0.0008	Gm13176	predicted gene 13176 [Source:MGI Symbol;Acc:MGI:3651289]	Pseudogene
TC0400003968.mm.1	10.8	12.72	-3.79	6.99e-05	0.0064	Gm13232	predicted gene 13232 [Source:MGI Symbol;Acc:MGI:3649252]	Pseudogene
TC0400003976.mm.1	11.12	13.11	-3.98	8.07e-05	0.0071	Gm13237	predicted gene 13237 [Source:MGI Symbol;Acc:MGI:3649924]	Pseudogene
TC0400000388.mm.1	11.69	9.45	4.7	3.98e-05	0.0046	Gm13304; Gm10591; Gm21541; Ccl21b; Ccl21c	predicted gene 13304; predicted gene 10591 (Gm10591), mRNA.; predicted gene, 21541; chemokine (C-C motif) ligand 21B (leucine) (Ccl21b), mRNA.; chemokine (C-C motif) ligand 21C (leucine) (Ccl21c), mRNA.; chemokine (C-C motif) ligand 21B (leucine)	Coding
TC0400000394.mm.1	11.69	9.45	4.7	3.98e-05	0.0046	Gm13304; Gm10591; Gm21541; Ccl21b; Ccl21c; Ccl21a	predicted gene 13304 (Gm13304), mRNA.; predicted gene 10591 (Gm10591), mRNA.; predicted gene, 21541 (Gm21541), mRNA.; chemokine (C-C motif) ligand 21B (leucine) (Ccl21b), mRNA.; chemokine (C-C motif) ligand 21C (leucine) (Ccl21c), mRNA.; chemokine (C-C motif) ligand 21A, mRNA (cDNA clone MGC:47896 IMAGE:3372243), complete cds.; chemokine (C-C motif) ligand 21C (leucine), mRNA (cDNA clone MGC:1076…	Coding
TC0400000403.mm.1	11.93	9.76	4.51	6.15e-05	0.0059	Gm13304; Gm10591; Gm21541; Ccl21b; Ccl21c; Ccl21a	predicted gene 13304 (Gm13304), mRNA.; predicted gene 10591 (Gm10591), mRNA.; predicted gene, 21541 (Gm21541), mRNA.; chemokine (C-C motif) ligand 21B (leucine) (Ccl21b), mRNA.; chemokine (C-C motif) ligand 21C (leucine) (Ccl21c), mRNA.; chemokine (C-C motif) ligand 21A, mRNA (cDNA clone MGC:47896 IMAGE:3372243), complete cds.; chemokine (C-C motif) ligand 21C (leucine), mRNA (cDNA clone MGC:1076…	Coding
TC0400000411.mm.1	11.93	9.76	4.51	6.15e-05	0.0059	Gm13304; Gm10591; Gm21541; Ccl21b; Ccl21c; Ccl21a	predicted gene 13304 (Gm13304), mRNA.; predicted gene 10591 (Gm10591), mRNA.; predicted gene, 21541 (Gm21541), mRNA.; chemokine (C-C motif) ligand 21B (leucine) (Ccl21b), mRNA.; chemokine (C-C motif) ligand 21C (leucine) (Ccl21c), mRNA.; chemokine (C-C motif) ligand 21A, mRNA (cDNA clone MGC:47896 IMAGE:3372243), complete cds.; chemokine (C-C motif) ligand 21C (leucine), mRNA (cDNA clone MGC:1076…	Coding
TC4_GL456350_random00000004.mm.1	11.92	9.78	4.39	7.31e-05	0.0066	Gm13304; Gm10591; Gm21541; Ccl21b; Ccl21c; Ccl21a	predicted gene 13304 (Gm13304), mRNA.; predicted gene 10591 (Gm10591), mRNA.; predicted gene, 21541 (Gm21541), mRNA.; chemokine (C-C motif) ligand 21B (leucine); chemokine (C-C motif) ligand 21C (leucine) (Ccl21c), mRNA.; chemokine (C-C motif) ligand 21A, mRNA (cDNA clone MGC:47896 IMAGE:3372243), complete cds.; chemokine (C-C motif) ligand 21C (leucine), mRNA (cDNA clone MGC:107632 IMAGE:6750979…	Coding
TC4_GL456350_random00000012.mm.1	11.69	9.45	4.7	3.98e-05	0.0046	Gm13304; Gm10591; Gm21541; Ccl21b; Ccl21c; Ccl21a	predicted gene 13304 (Gm13304), mRNA.; predicted gene 10591; predicted gene, 21541 (Gm21541), mRNA.; chemokine (C-C motif) ligand 21B (leucine) (Ccl21b), mRNA.; chemokine (C-C motif) ligand 21C (leucine) (Ccl21c), mRNA.; chemokine (C-C motif) ligand 21A, mRNA (cDNA clone MGC:47896 IMAGE:3372243), complete cds.; chemokine (C-C motif) ligand 21C (leucine), mRNA (cDNA clone MGC:107632 IMAGE:6750979)…	Coding
TC4_JH584293_random00000009.mm.1	11.93	9.76	4.51	6.15e-05	0.0059	Gm13304; Gm10591; Gm21541; Ccl21b; Ccl21c; Ccl21a	predicted gene 13304 (Gm13304), mRNA.; predicted gene 10591 (Gm10591), mRNA.; predicted gene, 21541 (Gm21541), mRNA.; chemokine (C-C motif) ligand 21B (leucine) (Ccl21b), mRNA.; chemokine (C-C motif) ligand 21C (leucine); chemokine (C-C motif) ligand 21A, mRNA (cDNA clone MGC:47896 IMAGE:3372243), complete cds.; chemokine (C-C motif) ligand 21C (leucine), mRNA (cDNA clone MGC:107632 IMAGE:6750979…	Coding
TC0200000322.mm.1	12.81	13.82	-2.02	0.0053	0.0904	Gm13363	predicted gene 13363 [Source:MGI Symbol;Acc:MGI:3651407]	Pseudogene
TC0200003455.mm.1	11.15	12.67	-2.86	0.0019	0.0506	Gm13461	predicted gene 13461 [Source:MGI Symbol;Acc:MGI:3650103]	Pseudogene
TC0200003548.mm.1	8.96	10.18	-2.32	0.0004	0.0188	Gm13502	predicted gene 13502	Pseudogene
TC0200001110.mm.1	7.22	8.74	-2.85	6.81e-05	0.0064	Gm13659; RP23-180A8.1	predicted gene 13659; novel transcript	NonCoding
TC0200003785.mm.1	6.27	7.56	-2.45	4.52e-06	0.0011	Gm13660	predicted gene 13660	NonCoding
TC0200004100.mm.1	11.43	12.44	-2.01	0.0008	0.0288	Gm13772	predicted gene 13772 [Source:MGI Symbol;Acc:MGI:3650155]	Multiple_Complex
TC0200001467.mm.1	9.15	10.26	-2.16	0.0032	0.0682	Gm13798	predicted gene 13798 [Source:MGI Symbol;Acc:MGI:3652036]	Pseudogene
TC0200001469.mm.1	11.5	9.85	3.15	0.0446	0.2859	Gm13800; RP23-246E11.1	predicted gene 13800; novel pseudogene	Pseudogene
TC0200002098.mm.1	8.89	7.77	2.17	0.0385	0.2663	Gm14079; RP23-139H14.3	predicted gene 14079; novel pseudogene	Multiple_Complex
TC0700001759.mm.1	9.78	10.8	-2.03	0.0002	0.013	Gm14388	predicted gene 14388 [Source:MGI Symbol;Acc:MGI:3650926]	Pseudogene
TC0X00000864.mm.1	8	9.12	-2.18	0.0011	0.0368	Gm14788	predicted gene 14788 [Source:MGI Symbol;Acc:MGI:3705584]	Pseudogene
TC0X00001170.mm.1	6.72	7.85	-2.18	7.1e-06	0.0014	Gm14926	predicted gene 14926 [Source:MGI Symbol;Acc:MGI:3705617]	Pseudogene
TC0X00001177.mm.1	9.48	10.77	-2.45	1.4e-05	0.0023	Gm14928	predicted gene 14928 [Source:MGI Symbol;Acc:MGI:3648477]	Pseudogene
TC0X00001395.mm.1	7.04	8.35	-2.49	0.0067	0.1033	Gm15268	predicted gene 15268 [Source:MGI Symbol;Acc:MGI:3708116]	Multiple_Complex
TC0800000113.mm.1	8.85	7.81	2.06	0.0058	0.0948	Gm15352	predicted gene 15352 [Source:MGI Symbol;Acc:MGI:3641922]	Multiple_Complex
TC0100001424.mm.1	7.64	9.57	-3.81	1.8e-05	0.0027	Gm15428	predicted pseudogene 15428 [Source:MGI Symbol;Acc:MGI:3642670]	Multiple_Complex
TC0100001246.mm.1	8.31	7.13	2.27	0.0134	0.1536	Gm15445; AC133097.2	predicted gene 15445 [Source:MGI Symbol;Acc:MGI:3707341]; putative novel transcript	NonCoding
TC0100001937.mm.1	8.07	9.98	-3.75	1.91e-05	0.0028	Gm15452	predicted gene 15452 [Source:MGI Symbol;Acc:MGI:3768636]	Multiple_Complex
TC0500003467.mm.1	8.99	10	-2.02	0.0093	0.1246	Gm15502	predicted gene 15502 [Source:MGI Symbol;Acc:MGI:3782949]	Multiple_Complex
TC0600001773.mm.1	9.63	8.24	2.63	0.0003	0.0146	Gm15786	predicted gene 15786 [Source:MGI Symbol;Acc:MGI:3783228]	Multiple_Complex
TC1900001492.mm.1	13.03	14.1	-2.1	0.0046	0.0836	Gm15801	predicted gene 15801 [Source:MGI Symbol;Acc:MGI:3779625]	Pseudogene
TC0800002277.mm.1	5.81	6.88	-2.09	0.0198	0.1898	Gm15881	predicted gene 15881; predicted gene 15881 (Gm15881), mRNA.	Multiple_Complex
TC0500002821.mm.1	6.1	4.99	2.15	4.17e-05	0.0047	Gm16227; AC122348.1	predicted gene 16227 [Source:MGI Symbol;Acc:MGI:3801791]; novel transcript	NonCoding
TC0700001632.mm.1	8.59	7.19	2.64	0.0457	0.2894	Gm16336	predicted gene 16336	NonCoding
TC0900001778.mm.1	10.48	11.71	-2.35	0.004	0.0776	Gm16379	predicted pseudogene 16379 [Source:MGI Symbol;Acc:MGI:3647120]	Pseudogene
TC1700002201.mm.1	10.35	11.72	-2.57	2.76e-06	0.0007	Gm16494	predicted gene 16494 [Source:MGI Symbol;Acc:MGI:3641930]	Coding
TC0100003438.mm.1	11.13	12.39	-2.39	0.0023	0.0564	Gm16550	predicted gene 16550 [Source:MGI Symbol;Acc:MGI:4414970]	Pseudogene
TC1200001097.mm.1	7.66	9.66	-3.98	3.62e-05	0.0043	Gm17052	predicted gene 17052 [Source:MGI Symbol;Acc:MGI:4937879]	Multiple_Complex
TC1800000867.mm.1	16.02	17.16	-2.21	0.0011	0.0361	Gm17383	predicted gene, 17383 [Source:MGI Symbol;Acc:MGI:4937017]	Pseudogene
TC0900001764.mm.1	17.68	16.58	2.13	0.0168	0.1746	Gm17571	predicted gene, 17571 [Source:MGI Symbol;Acc:MGI:4937205]	Coding
TC0800003064.mm.1	9.98	11.1	-2.18	0.0002	0.0111	Gm17709	predicted gene, 17709	Pseudogene
TC1900000996.mm.1	6.84	7.95	-2.16	0.0004	0.0205	Gm19505	PREDICTED: predicted gene, 19505 (Gm19505), mRNA.	Coding
TC0X00001692.mm.1	17.26	14.32	7.71	0.0419	0.2776	Gm19528	PREDICTED: predicted gene, 19528, transcript variant 1 (Gm19528), miscRNA.	NonCoding
TC0100002668.mm.1	10.64	9.51	2.19	0.0007	0.0262	Gm19537	PREDICTED: predicted gene, 19537 (Gm19537), miscRNA.	NonCoding
TC1400001254.mm.1	6.24	9.25	-8.03	2.2e-09	1.11e-05	Gm19845	PREDICTED: predicted gene, 19845 (Gm19845), miscRNA.	NonCoding
TC1500000578.mm.1	7.95	9.89	-3.82	6.03e-06	0.0013	Gm19945	PREDICTED: predicted gene, 19945 (Gm19945), mRNA.	Coding
TC1400002289.mm.1	5.7	7.42	-3.29	3.78e-05	0.0044	Gm20667; RP23-358B23.3	predicted gene 20667 [Source:MGI Symbol;Acc:MGI:5313114]; novel transcript, sense overlapping to Cdca2	NonCoding
TC1500001642.mm.1	11.73	10.34	2.62	0.0007	0.0276	Gm21961	predicted gene, 21961 [Source:MGI Symbol;Acc:MGI:5439430]	Coding
TC0900001554.mm.1	7.38	6.24	2.2	0.0041	0.0789	Gm22008	predicted gene, 22008 [Source:MGI Symbol;Acc:MGI:5451785]	Precursor_microRNA
TC0800002514.mm.1	14.98	13.52	2.75	0.0339	0.2509	Gm22044	predicted gene, 22044 [Source:MGI Symbol;Acc:MGI:5451821]	Small_RNA
TC0500000772.mm.1	13.02	11.83	2.28	0.0044	0.0819	Gm22048	predicted gene, 22048	Precursor_microRNA
TC0200005398.mm.1	11.84	10.59	2.39	0.0043	0.0803	Gm22071	predicted gene, 22071 [Source:MGI Symbol;Acc:MGI:5451848]	Precursor_microRNA
TC0100003503.mm.1	14.03	12.92	2.16	0.0426	0.2793	Gm22114	predicted gene, 22114 [Source:MGI Symbol;Acc:MGI:5451891]	Small_RNA
TC1400001962.mm.1	7.94	6.86	2.11	0.0189	0.1856	Gm22116	predicted gene, 22116 [Source:MGI Symbol;Acc:MGI:5451893]	Small_RNA
TC0Y00000239.mm.1	11.49	10.47	2.03	0.007	0.1052	Gm22119	predicted gene, 22119 [Source:MGI Symbol;Acc:MGI:5451896]	Precursor_microRNA
TC1200002174.mm.1	12.16	11.03	2.19	0.0061	0.0976	Gm22230	predicted gene, 22230	Precursor_microRNA
TC0900003188.mm.1	13.97	12.57	2.64	0.0038	0.0755	Gm22243	predicted gene, 22243 [Source:MGI Symbol;Acc:MGI:5452020]	Precursor_microRNA
TC1200000135.mm.1	14.1	15.24	-2.2	0.0166	0.1732	Gm22303	predicted gene, 22303 [Source:MGI Symbol;Acc:MGI:5452080]	Small_RNA
TC0200000684.mm.1	18.57	17.44	2.2	0.0433	0.2817	Gm22306	predicted gene, 22306 [Source:MGI Symbol;Acc:MGI:5452083]	Small_RNA
TC0500002446.mm.1	17.38	16.04	2.54	0.0481	0.2966	Gm22308	predicted gene, 22308 [Source:MGI Symbol;Acc:MGI:5452085]	Small_RNA
TC1300001668.mm.1	14.74	15.88	-2.21	0.0152	0.1652	Gm22358	predicted gene, 22358 [Source:MGI Symbol;Acc:MGI:5452135]	Small_RNA
TC1400001208.mm.1	12.61	11.43	2.27	0.0255	0.2166	Gm22406	predicted gene, 22406 [Source:MGI Symbol;Acc:MGI:5452183]	Precursor_microRNA
TC1000000738.mm.1	12.78	11.49	2.45	0.0131	0.152	Gm22441	predicted gene, 22441	Precursor_microRNA
TC0200000400.mm.1	7.26	5.82	2.71	0.0021	0.0532	Gm22572	predicted gene, 22572 [Source:MGI Symbol;Acc:MGI:5452349]	Small_RNA
TC0500001149.mm.1	8.95	7.67	2.44	0.0239	0.2099	Gm22583	predicted gene, 22583 [Source:MGI Symbol;Acc:MGI:5452360]	Small_RNA
TC1200001721.mm.1	8.97	7.73	2.37	0.0318	0.2427	Gm22663	predicted gene, 22663 [Source:MGI Symbol;Acc:MGI:5452440]	Small_RNA
TC0400000544.mm.1	16.76	15.49	2.41	0.0474	0.2949	Gm22685	predicted gene, 22685 [Source:MGI Symbol;Acc:MGI:5452462]	Small_RNA
TC0400002252.mm.1	9.46	8.44	2.02	0.0074	0.1088	Gm22690	predicted gene, 22690 [Source:MGI Symbol;Acc:MGI:5452467]	Precursor_microRNA
TC0800002782.mm.1	12.47	11.4	2.1	0.009	0.1222	Gm22715	predicted gene, 22715 [Source:MGI Symbol;Acc:MGI:5452492]	Precursor_microRNA
TC0500002996.mm.1	10.88	9.77	2.17	0.0317	0.2426	Gm22716	predicted gene, 22716 [Source:MGI Symbol;Acc:MGI:5452493]	Small_RNA
TC0500001491.mm.1	12.16	10.87	2.44	0.0018	0.0476	Gm22735	predicted gene, 22735	Precursor_microRNA
TC1100002363.mm.1	8.27	7.19	2.11	0.0465	0.292	Gm22753	predicted gene, 22753 [Source:MGI Symbol;Acc:MGI:5452530]	Small_RNA
TC0200004407.mm.1	14.69	13.64	2.07	0.0315	0.2418	Gm22800	predicted gene, 22800 [Source:MGI Symbol;Acc:MGI:5452577]	Precursor_microRNA
TC1400001234.mm.1	18.1	16.91	2.29	0.0433	0.2816	Gm22802	predicted gene, 22802 [Source:MGI Symbol;Acc:MGI:5452579]	Precursor_microRNA
TC1300000601.mm.1	8.36	11.03	-6.36	1.32e-06	0.0004	Gm22806	predicted gene, 22806 [Source:MGI Symbol;Acc:MGI:5452583]	Small_RNA
TC0200000489.mm.1	12.45	11.04	2.65	0.0023	0.0572	Gm22824	predicted gene, 22824 [Source:MGI Symbol;Acc:MGI:5452601]	Precursor_microRNA
TC0900001803.mm.1	12.7	11.23	2.76	0.0055	0.0916	Gm22854	predicted gene, 22854 [Source:MGI Symbol;Acc:MGI:5452631]	Precursor_microRNA
TC1100003474.mm.1	7.17	5.93	2.36	0.0007	0.0271	Gm22883	predicted gene, 22883 [Source:MGI Symbol;Acc:MGI:5452660]	Small_RNA
TC0300003098.mm.1	11.61	10.55	2.1	0.0085	0.1181	Gm22901	predicted gene, 22901 [Source:MGI Symbol;Acc:MGI:5452678]	Precursor_microRNA
TC1600000852.mm.1	8.05	7	2.06	0.0025	0.0592	Gm22923	predicted gene, 22923 [Source:MGI Symbol;Acc:MGI:5452700]	Precursor_microRNA
TC0X00001963.mm.1	11.13	9.78	2.55	0.0018	0.0479	Gm22930	predicted gene, 22930	Precursor_microRNA
TC1700000590.mm.1	6.58	5.56	2.03	0.0091	0.123	Gm22943	predicted gene, 22943 [Source:MGI Symbol;Acc:MGI:5452720]	Small_RNA
TC0500001647.mm.1	9.15	7.91	2.37	0.0385	0.2663	Gm22956	predicted gene, 22956 [Source:MGI Symbol;Acc:MGI:5452733]	Small_RNA
TC1100002330.mm.1	10.19	9.04	2.22	0.0195	0.1884	Gm22990	predicted gene, 22990 [Source:MGI Symbol;Acc:MGI:5452767]	Precursor_microRNA
TC1300000952.mm.1	17.01	15.83	2.27	0.0084	0.1178	Gm23019	predicted gene, 23019	Precursor_microRNA
TC0X00001133.mm.1	12.62	11.21	2.66	0.0085	0.1182	Gm23029	predicted gene, 23029	Precursor_microRNA
TC1000002845.mm.1	9.92	8.55	2.59	0.0279	0.2272	Gm23041	predicted gene, 23041 [Source:MGI Symbol;Acc:MGI:5452818]	Small_RNA
TC1000001888.mm.1	13.14	11.65	2.8	0.0102	0.1314	Gm23051	predicted gene, 23051	Precursor_microRNA
TC0600002071.mm.1	17.67	16.57	2.14	0.0342	0.2523	Gm23053	predicted gene, 23053 [Source:MGI Symbol;Acc:MGI:5452830]	Precursor_microRNA
TC1300000570.mm.1	12.83	11.31	2.87	0.0041	0.0786	Gm23086	predicted gene, 23086 [Source:MGI Symbol;Acc:MGI:5452863]	Precursor_microRNA
TC1800001591.mm.1	10.83	9.37	2.75	0.0376	0.2632	Gm23119	predicted gene, 23119 [Source:MGI Symbol;Acc:MGI:5452896]	Small_RNA
TC0200005024.mm.1	11.06	9.88	2.26	0.0023	0.0562	Gm23134	predicted gene, 23134 [Source:MGI Symbol;Acc:MGI:5452911]	Precursor_microRNA
TC0500003277.mm.1	13.3	12.07	2.34	0.0295	0.2333	Gm23151	predicted gene, 23151 [Source:MGI Symbol;Acc:MGI:5452928]	Small_RNA
TC0200001130.mm.1	7.27	6.06	2.31	0.0121	0.1457	Gm23164	predicted gene, 23164 [Source:MGI Symbol;Acc:MGI:5452941]	Precursor_microRNA
TC1400002285.mm.1	11.46	10.3	2.23	0.0088	0.1203	Gm23178	predicted gene, 23178 [Source:MGI Symbol;Acc:MGI:5452955]	Precursor_microRNA
TC1200002494.mm.1	14.68	13.57	2.15	0.0116	0.1414	Gm23190	predicted gene, 23190 [Source:MGI Symbol;Acc:MGI:5452967]	Precursor_microRNA
TC0300000006.mm.1	12.49	11.44	2.07	0.0228	0.2044	Gm23237	predicted gene, 23237 [Source:MGI Symbol;Acc:MGI:5453014]	Precursor_microRNA
TC1800001359.mm.1	12.37	11.24	2.19	0.0093	0.1249	Gm23335	predicted gene, 23335 [Source:MGI Symbol;Acc:MGI:5453112]	Precursor_microRNA
TC0600001014.mm.1	12.62	11.37	2.37	0.0066	0.1021	Gm23401	predicted gene, 23401	Precursor_microRNA
TC1300001435.mm.1	16.05	14.96	2.13	0.0362	0.2588	Gm23415	predicted gene, 23415 [Source:MGI Symbol;Acc:MGI:5453192]	Precursor_microRNA
TC1800000425.mm.1	12.46	11.22	2.37	0.0041	0.0782	Gm23425	predicted gene, 23425	Precursor_microRNA
TC1400000089.mm.1	11.69	10.28	2.65	0.016	0.17	Gm23438	predicted gene, 23438 [Source:MGI Symbol;Acc:MGI:5453215]	Precursor_microRNA
TC0700004305.mm.1	13.23	12.05	2.26	0.0288	0.2301	Gm23445	predicted gene, 23445 [Source:MGI Symbol;Acc:MGI:5453222]	Small_RNA
TC0200001457.mm.1	12.39	11.36	2.04	0.0009	0.0322	Gm23487	predicted gene, 23487	Precursor_microRNA
TC1000000546.mm.1	12.72	11.46	2.39	0.0112	0.1393	Gm23488	predicted gene, 23488	Precursor_microRNA
TC0200003270.mm.1	13.11	11.58	2.9	0.0252	0.2154	Gm23489	predicted gene, 23489	Precursor_microRNA
TC0100003514.mm.1	15.88	14.65	2.33	0.0213	0.1971	Gm23523	predicted gene, 23523 [Source:MGI Symbol;Acc:MGI:5453300]	Small_RNA
TC0600001546.mm.1	8.99	7.96	2.04	0.027	0.2231	Gm23552	predicted gene, 23552 [Source:MGI Symbol;Acc:MGI:5453329]	Small_RNA
TC1300000606.mm.1	16.2	15.01	2.29	0.0279	0.2273	Gm23566	predicted gene, 23566 [Source:MGI Symbol;Acc:MGI:5453343]	Precursor_microRNA
TC0700001755.mm.1	13.72	12.13	3.01	0.0263	0.2203	Gm23614	predicted gene, 23614 [Source:MGI Symbol;Acc:MGI:5453391]	Small_RNA
TC0500002529.mm.1	11.47	10.38	2.13	0.0194	0.188	Gm23617	predicted gene, 23617 [Source:MGI Symbol;Acc:MGI:5453394]	Precursor_microRNA
TC0700004433.mm.1	13.48	12.42	2.08	0.0092	0.124	Gm23631	predicted gene, 23631 [Source:MGI Symbol;Acc:MGI:5453408]	Precursor_microRNA
TC1800000967.mm.1	14.72	13.31	2.66	0.0092	0.1238	Gm23637	predicted gene, 23637 [Source:MGI Symbol;Acc:MGI:5453414]	Precursor_microRNA
TC1100003690.mm.1	6.95	5.91	2.05	0.013	0.151	Gm23640	predicted gene, 23640 [Source:MGI Symbol;Acc:MGI:5453417]	Small_RNA
TC0900002597.mm.1	12.16	11.1	2.08	0.0319	0.2432	Gm23730	predicted gene, 23730 [Source:MGI Symbol;Acc:MGI:5453507]	Small_RNA
TC0200003589.mm.1	13.09	11.65	2.72	0.0042	0.0792	Gm23842	predicted gene, 23842	Precursor_microRNA
TC0200004732.mm.1	9.59	8.2	2.62	0.0294	0.233	Gm23846	predicted gene, 23846 [Source:MGI Symbol;Acc:MGI:5453623]	Small_RNA
TC1200001476.mm.1	12.52	11.29	2.35	0.0027	0.0622	Gm23913	predicted gene, 23913	Precursor_microRNA
TC1800000476.mm.1	11.87	10.49	2.59	0.0117	0.1423	Gm23914	predicted gene, 23914	Precursor_microRNA
TC1400002514.mm.1	11.06	9.82	2.37	0.0286	0.2296	Gm23926	predicted gene, 23926 [Source:MGI Symbol;Acc:MGI:5453703]	Small_RNA
TC0500002548.mm.1	8.35	7.23	2.18	0.0125	0.1479	Gm23932	predicted gene, 23932 [Source:MGI Symbol;Acc:MGI:5453709]	Small_RNA
TC0300000012.mm.1	12.86	11.57	2.45	0.0076	0.1104	Gm23937	predicted gene, 23937	Precursor_microRNA
TC0100001208.mm.1	6.62	7.63	-2.02	0.0166	0.1731	Gm23939	predicted gene, 23939 [Source:MGI Symbol;Acc:MGI:5453716]	Small_RNA
TC0600001924.mm.1	11.91	10.84	2.11	0.0353	0.2564	Gm23961	predicted gene, 23961 [Source:MGI Symbol;Acc:MGI:5453738]	Precursor_microRNA
TC1700000527.mm.1	17.11	15.71	2.63	0.0145	0.161	Gm24026	predicted gene, 24026 [Source:MGI Symbol;Acc:MGI:5453803]	Precursor_microRNA
TC0600001547.mm.1	8.99	7.96	2.04	0.027	0.2231	Gm24072	predicted gene, 24072 [Source:MGI Symbol;Acc:MGI:5453849]	Small_RNA
TC1300002167.mm.1	10.04	11.1	-2.08	0.0003	0.0148	Gm24095	predicted gene, 24095 [Source:MGI Symbol;Acc:MGI:5453872]	Small_RNA
TC1100003982.mm.1	14.78	13.18	3.04	0.0193	0.1874	Gm24149	predicted gene, 24149 [Source:MGI Symbol;Acc:MGI:5453926]	Small_RNA
TC0800001961.mm.1	9.75	8.21	2.9	0.0411	0.275	Gm24202	predicted gene, 24202 [Source:MGI Symbol;Acc:MGI:5453979]	Small_RNA
TC0500001744.mm.1	14.59	13.56	2.05	0.0408	0.2741	Gm24311	predicted gene, 24311 [Source:MGI Symbol;Acc:MGI:5454088]	Small_RNA
TC0800003073.mm.1	13.1	11.55	2.92	0.0084	0.1169	Gm24366	predicted gene, 24366 [Source:MGI Symbol;Acc:MGI:5454143]	Precursor_microRNA
TC1400001230.mm.1	17.86	16.78	2.12	0.0283	0.2284	Gm24369	predicted gene, 24369 [Source:MGI Symbol;Acc:MGI:5454146]	Precursor_microRNA
TC0600002813.mm.1	11.71	10.48	2.35	0.0097	0.128	Gm24387	predicted gene, 24387 [Source:MGI Symbol;Acc:MGI:5454164]	Precursor_microRNA
TC1800001106.mm.1	10.25	9.01	2.35	0.0003	0.016	Gm24396	predicted gene, 24396 [Source:MGI Symbol;Acc:MGI:5454173]	Precursor_microRNA
TC1800000381.mm.1	9.21	7.95	2.4	0.0125	0.1477	Gm24401	predicted gene, 24401 [Source:MGI Symbol;Acc:MGI:5454178]	Small_RNA
TC0100003773.mm.1	15.22	14.09	2.18	0.0353	0.2564	Gm24557	predicted gene, 24557 [Source:MGI Symbol;Acc:MGI:5454334]	Precursor_microRNA
TC1200001147.mm.1	8.92	7.55	2.59	0.0123	0.1463	Gm24564	predicted gene, 24564 [Source:MGI Symbol;Acc:MGI:5454341]	Small_RNA
TC0100002852.mm.1	16.38	14.93	2.73	0.0068	0.1039	Gm24586	predicted gene, 24586 [Source:MGI Symbol;Acc:MGI:5454363]	Precursor_microRNA
TC0600003040.mm.1	15.94	14.4	2.89	0.0422	0.2781	Gm24592	predicted gene, 24592 [Source:MGI Symbol;Acc:MGI:5454369]	Small_RNA
TC1300000740.mm.1	6.73	5.66	2.1	6.53e-05	0.0062	Gm24594	predicted gene, 24594 [Source:MGI Symbol;Acc:MGI:5454371]	Small_RNA
TC0200001831.mm.1	11.36	10.16	2.29	0.0122	0.1458	Gm24603	predicted gene, 24603	Precursor_microRNA
TC0200003113.mm.1	13.16	11.85	2.47	0.0144	0.1605	Gm24604	predicted gene, 24604	Precursor_microRNA
TC1100003365.mm.1	7.27	6.23	2.05	0.0072	0.1065	Gm24612	predicted gene, 24612 [Source:MGI Symbol;Acc:MGI:5454389]	Small_RNA
TC0900002210.mm.1	9.15	7.84	2.48	0.0034	0.0703	Gm24646	predicted gene, 24646 [Source:MGI Symbol;Acc:MGI:5454423]	Small_RNA
TC0X00001155.mm.1	11.6	10.42	2.27	0.0098	0.1289	Gm24683	predicted gene, 24683 [Source:MGI Symbol;Acc:MGI:5454460]	Precursor_microRNA
TC0600001545.mm.1	8.99	7.96	2.04	0.027	0.2231	Gm24712	predicted gene, 24712 [Source:MGI Symbol;Acc:MGI:5454489]	Small_RNA
TC0700000697.mm.1	10.28	8.86	2.67	0.0146	0.1618	Gm24797	predicted gene, 24797 [Source:MGI Symbol;Acc:MGI:5454574]	Small_RNA
TC0300002823.mm.1	15.67	14.61	2.08	0.0213	0.1971	Gm24811	predicted gene, 24811 [Source:MGI Symbol;Acc:MGI:5454588]	Precursor_microRNA
TC1500001669.mm.1	14.77	13.64	2.2	0.0396	0.2702	Gm24834	predicted gene, 24834	Precursor_microRNA
TC1600001411.mm.1	15.58	14.3	2.43	0.0448	0.2865	Gm24928	predicted gene, 24928 [Source:MGI Symbol;Acc:MGI:5454705]	Small_RNA
TC1300002136.mm.1	16.74	15.24	2.83	0.0049	0.0864	Gm25000	predicted gene, 25000 [Source:MGI Symbol;Acc:MGI:5454777]	Precursor_microRNA
TC0100000998.mm.1	13.34	11.81	2.9	0.0042	0.0793	Gm25003	predicted gene, 25003	Precursor_microRNA
TC0600000360.mm.1	12.07	10.69	2.59	0.007	0.1056	Gm25062	predicted gene, 25062	Precursor_microRNA
TC1700001180.mm.1	10.25	9.24	2.01	0.0027	0.0618	Gm25069	predicted gene, 25069 [Source:MGI Symbol;Acc:MGI:5454846]	Precursor_microRNA
TC1900001300.mm.1	14.7	13.17	2.88	0.0432	0.2815	Gm25176	predicted gene, 25176 [Source:MGI Symbol;Acc:MGI:5454953]	Small_RNA
TC0700003416.mm.1	10.27	9.19	2.12	0.0349	0.2551	Gm25249	predicted gene, 25249 [Source:MGI Symbol;Acc:MGI:5455026]	Precursor_microRNA
TC0900002684.mm.1	6.51	5.51	2	0.0013	0.0404	Gm25300	predicted gene, 25300 [Source:MGI Symbol;Acc:MGI:5455077]	Small_RNA
TC1000001604.mm.1	10.45	9.39	2.08	0.0269	0.2231	Gm25361	predicted gene, 25361 [Source:MGI Symbol;Acc:MGI:5455138]	Precursor_microRNA
TC1900000229.mm.1	15.26	13.8	2.74	0.0234	0.2075	Gm25443	predicted gene, 25443 [Source:MGI Symbol;Acc:MGI:5455220]	Small_RNA
TC0500003389.mm.1	16.58	15.17	2.66	0.0394	0.2695	Gm25492	predicted gene, 25492 [Source:MGI Symbol;Acc:MGI:5455269]	Small_RNA
TC1700001162.mm.1	12.85	11.53	2.51	0.0055	0.0918	Gm25508	predicted gene, 25508	Precursor_microRNA
TC0900002069.mm.1	12.1	11.08	2.03	0.013	0.1517	Gm25529	predicted gene, 25529 [Source:MGI Symbol;Acc:MGI:5455306]	Precursor_microRNA
TC1800001022.mm.1	10.68	9.51	2.26	0.0106	0.1347	Gm25567	predicted gene, 25567	Precursor_microRNA
TC0100002027.mm.1	11.86	10.56	2.46	0.0011	0.0368	Gm25568	predicted gene, 25568	Precursor_microRNA
TC0100001318.mm.1	6.27	7.42	-2.23	0.0002	0.0125	Gm25663	predicted gene, 25663 [Source:MGI Symbol;Acc:MGI:5455440]	Multiple_Complex
TC1100002537.mm.1	17.77	16.4	2.57	0.0194	0.1879	Gm25693	predicted gene, 25693 [Source:MGI Symbol;Acc:MGI:5455470]	Precursor_microRNA
TC0600002573.mm.1	14.26	12.85	2.65	0.0218	0.1995	Gm25738	predicted gene, 25738	Precursor_microRNA
TC0700004114.mm.1	10.21	9.2	2.01	0.0044	0.0814	Gm25787	predicted gene, 25787 [Source:MGI Symbol;Acc:MGI:5455564]	Precursor_microRNA
TC1100000373.mm.1	15.21	13.75	2.76	0.0375	0.2626	Gm25799	predicted gene, 25799 [Source:MGI Symbol;Acc:MGI:5455576]	Small_RNA
TC0700002442.mm.1	13.02	11.75	2.42	0.023	0.2055	Gm25815	predicted gene, 25815 [Source:MGI Symbol;Acc:MGI:5455592]	Small_RNA
TC1200000867.mm.1	9.41	8.34	2.11	0.0112	0.1391	Gm25847	predicted gene, 25847 [Source:MGI Symbol;Acc:MGI:5455624]	Precursor_microRNA
TC1600000624.mm.1	11.55	10.39	2.24	0.0369	0.2609	Gm25873	predicted gene, 25873 [Source:MGI Symbol;Acc:MGI:5455650]	Small_RNA
TC1600001984.mm.1	6.98	8.15	-2.25	0.0002	0.0117	Gm25896	predicted gene, 25896 [Source:MGI Symbol;Acc:MGI:5455673]	Small_RNA
TC1500002224.mm.1	9.63	8.32	2.48	0.0046	0.0831	Gm25897	predicted gene, 25897 [Source:MGI Symbol;Acc:MGI:5455674]	Small_RNA
TC1100000602.mm.1	14.86	13.33	2.89	0.0265	0.2214	Gm25930	predicted gene, 25930 [Source:MGI Symbol;Acc:MGI:5455707]	Small_RNA
TC0500000921.mm.1	10.65	9.61	2.04	0.0459	0.2903	Gm25937	predicted gene, 25937 [Source:MGI Symbol;Acc:MGI:5455714]	Small_RNA
TC0800001597.mm.1	10.75	9.69	2.09	0.0471	0.2938	Gm26002	predicted gene, 26002 [Source:MGI Symbol;Acc:MGI:5455779]	Small_RNA
TC0500002099.mm.1	12.16	10.98	2.27	0.0045	0.0824	Gm26051	predicted gene, 26051 [Source:MGI Symbol;Acc:MGI:5455828]	Precursor_microRNA
TC1100001856.mm.1	11.33	9.84	2.81	0.013	0.1517	Gm26052	predicted gene, 26052 [Source:MGI Symbol;Acc:MGI:5455829]	Precursor_microRNA
TC1600001486.mm.1	16.68	15.48	2.3	0.003	0.0656	Gm26053	predicted gene, 26053	Precursor_microRNA
TC0300002041.mm.1	10.51	9.22	2.44	0.0157	0.168	Gm26166	predicted gene, 26166 [Source:MGI Symbol;Acc:MGI:5455943]	Small_RNA
TC0400001771.mm.1	8.13	6.99	2.21	0.0221	0.2014	Gm26226	predicted gene, 26226 [Source:MGI Symbol;Acc:MGI:5456003]	Small_RNA
TC1800000877.mm.1	11.58	10.3	2.42	0.009	0.1229	Gm26258	predicted gene, 26258	Precursor_microRNA
TC1300001392.mm.1	12.11	11.1	2.02	0.0249	0.2142	Gm26259	predicted gene, 26259 [Source:MGI Symbol;Acc:MGI:5456036]	Precursor_microRNA
TC0800002787.mm.1	7.02	8.67	-3.13	0.0003	0.0169	Gm26301	predicted gene, 26301 [Source:MGI Symbol;Acc:MGI:5456078]	Precursor_microRNA
TC0X00000250.mm.1	11.7	10.43	2.41	0.0091	0.1233	Gm26302	predicted gene, 26302 [Source:MGI Symbol;Acc:MGI:5456079]	Precursor_microRNA
TC0200002620.mm.1	15.02	13.53	2.82	0.003	0.0657	Gm26469	predicted gene, 26469 [Source:MGI Symbol;Acc:MGI:5456246]	Precursor_microRNA
TC0100003343.mm.1	12.2	10.88	2.49	0.0345	0.2535	Gm26472	predicted gene, 26472 [Source:MGI Symbol;Acc:MGI:5456249]	Precursor_microRNA
TC0600002780.mm.1	17.24	16.05	2.28	0.0408	0.2743	Gm26501	predicted gene, 26501 [Source:MGI Symbol;Acc:MGI:5456278]	Small_RNA
TC0800000203.mm.1	10.3	9.23	2.1	0.0405	0.2732	Gm26804	predicted gene, 26804 [Source:MGI Symbol;Acc:MGI:5477298]	NonCoding
TC1700000895.mm.1	15.23	14.18	2.08	0.0133	0.1532	Gm26904	predicted gene, 26904 [Source:MGI Symbol;Acc:MGI:5477398]	NonCoding
TC0800002014.mm.1	9.86	8.72	2.21	0.0051	0.0882	Gm26978; RP23-4F1.1	predicted gene, 26978 [Source:MGI Symbol;Acc:MGI:5504093]; novel transcript, sense intronic to Rbpms	NonCoding
TC0300002202.mm.1	12.42	11.03	2.62	0.0053	0.0902	Gm26984; RP24-294G11.2	predicted gene, 26984 [Source:MGI Symbol;Acc:MGI:5504099]; novel transcript, intronic to Rxfp1	NonCoding
TC0900000115.mm.1	11.87	10.54	2.52	0.0005	0.0221	Gm27450	predicted gene, 27450 [Source:MGI Symbol;Acc:MGI:5530832]	Precursor_microRNA
TC0900001915.mm.1	7.43	6.19	2.36	0.001	0.035	Gm27639	predicted gene, 27639 [Source:MGI Symbol;Acc:MGI:5531021]	Small_RNA
TC0600000775.mm.1	14.43	13.34	2.13	3.2e-05	0.004	Gng12	guanine nucleotide binding protein (G protein), gamma 12	Multiple_Complex
TC0500003479.mm.1	8.72	9.85	-2.19	6.97e-05	0.0064	Got2-ps1	glutamate oxaloacetate transaminase 2, mitochondrial, pseudogene 1; glutamatic-oxaloacetic transaminase 2, mitochondrial, pseudogene 1	Pseudogene
TC1400001253.mm.1	8.76	10.17	-2.66	6.58e-07	0.0003	Gpc6	glypican 6; glypican 6 (Gpc6), transcript variant 2, mRNA.	Multiple_Complex
TC0900000113.mm.1	6.35	7.56	-2.31	0.0035	0.0724	Gpr83	G protein-coupled receptor 83	Multiple_Complex
TC1200001461.mm.1	10.22	8.73	2.8	0.0029	0.0641	Greb1	gene regulated by estrogen in breast cancer protein; Synthetic construct Mus musculus clone IMAGE:100068132, MGC:195749 gene regulated by estrogen in breast cancer protein (Greb1) mRNA, encodes complete protein.	Multiple_Complex
TC1500000278.mm.1	9.17	7.92	2.38	0.0001	0.0081	Grhl2	grainyhead-like 2 (Drosophila)	Multiple_Complex
TC1100000654.mm.1	8.38	7.22	2.23	0.0002	0.012	Gria1	glutamate receptor, ionotropic, AMPA1 (alpha 1)	Multiple_Complex
TC0200000636.mm.1	12.36	11.28	2.11	0.0014	0.0433	Gsn	gelsolin	Multiple_Complex
TC0300002725.mm.1	13.21	11.76	2.72	0.0002	0.0126	Gstm1	glutathione S-transferase, mu 1	Coding
TC1900000727.mm.1	9.47	8.16	2.49	0.0106	0.1349	Gsto1	glutathione S-transferase omega 1	Multiple_Complex
TC1500000826.mm.1	6.19	7.39	-2.28	3.43e-09	1.43e-05	Gtse1	G two S phase expressed protein 1	Coding
TC1400002120.mm.1	6.56	8.56	-4	1.39e-05	0.0023	Gzmb	granzyme B	Coding
TC1400002866.mm.1	5.83	7.34	-2.85	0.0001	0.0098	Gzmc	granzyme C	Coding
TC0900000505.mm.1	9.35	11.42	-4.21	1.18e-07	9.38e-05	H2afx	H2A histone family, member X	Coding
TC0300001398.mm.1	10.35	11.36	-2.02	0.008	0.1141	H2afz	H2A histone family, member Z	Multiple_Complex
TC0800000625.mm.1	8.79	10.19	-2.64	2.6e-06	0.0007	Hand2	heart and neural crest derivatives expressed transcript 2; Synthetic construct Mus musculus clone IMAGE:100069447, MGC:199349 heart and neural crest derivatives expressed transcript 2 (Hand2) mRNA, encodes complete protein.	Coding
TC1800001200.mm.1	9.31	10.31	-2.01	6.65e-06	0.0013	Hars	histidyl-tRNA synthetase	Coding
TC1500001548.mm.1	8.19	9.28	-2.13	0.0001	0.0101	Has2	hyaluronan synthase 2	Multiple_Complex
TC0400002977.mm.1	8.74	10.07	-2.51	4.04e-05	0.0046	Haus6	HAUS augmin-like complex, subunit 6	Multiple_Complex
TC0200004539.mm.1	11.63	9.33	4.92	0.0053	0.0905	Hdc	histidine decarboxylase	Multiple_Complex
TC1900000560.mm.1	8.17	9.75	-2.99	6.46e-06	0.0013	Hells	helicase, lymphoid specific	Multiple_Complex
TC0300001616.mm.1	10.73	9.32	2.66	0.0015	0.0445	Hey1	hairy/enhancer-of-split related with YRPW motif 1	Coding
TC1300000262.mm.1	7.53	9.67	-4.41	0.001	0.0338	Hist1h1a	histone cluster 1, H1a	Coding
TC1300001560.mm.1	7.63	9.7	-4.21	0.0014	0.0431	Hist1h1b	histone cluster 1, H1b; Synthetic construct Mus musculus clone IMAGE:100015049, MGC:180350 histone cluster 1, H1b (Hist1h1b) mRNA, encodes complete protein.	Coding
TC1300000260.mm.1	9.38	11.21	-3.55	0.0002	0.0117	Hist1h2ab	histone cluster 1, H2ab; Synthetic construct Mus musculus clone IMAGE:100016348, MGC:184531 histone cluster 1, H2ab (Hist1h2ab) mRNA, encodes complete protein.	Coding
TC1300001634.mm.1	6.33	7.61	-2.44	0.0004	0.0206	Hist1h2ae	histone cluster 1, H2ae	Coding
TC1300000245.mm.1	15.84	18.18	-5.07	2.52e-05	0.0034	Hist1h2af	histone cluster 1, H2af	Coding
TC1300001576.mm.1	9.78	11.76	-3.93	9.2e-06	0.0017	Hist1h2ag; Hist1h2ai	histone cluster 1, H2ag; histone cluster 1, H2ai, mRNA (cDNA clone MGC:144310 IMAGE:40100893), complete cds.	Coding
TC1300001574.mm.1	5.08	6.3	-2.32	2.18e-05	0.003	Hist1h2ah	histone cluster 1, H2ah	Coding
TC1300000173.mm.1	8.28	9.55	-2.41	2.32e-06	0.0007	Hist1h2ai	histone cluster 1, H2ai	Coding
TC1300001556.mm.1	16.96	19.13	-4.51	2.04e-05	0.0029	Hist1h2aj	histone cluster 1, H2aj	Multiple_Complex
TC1300001558.mm.1	9.97	11.75	-3.44	0.0041	0.0787	Hist1h2ak	histone cluster 1, H2ak	Coding
TC1300001562.mm.1	16.86	18.8	-3.82	6.55e-05	0.0062	Hist1h2an	histone cluster 1, H2an	Coding
TC1300001635.mm.1	8.61	10.24	-3.08	0.0003	0.0163	Hist1h2bf	histone cluster 1, H2bf; Synthetic construct Mus musculus clone IMAGE:100064051, MGC:193422 histone cluster 1, H2bf (Hist1h2bf) mRNA, encodes complete protein.	Coding
TC1300000249.mm.1	8.74	10.14	-2.63	5.35e-05	0.0055	Hist1h2bg	histone cluster 1, H2bg	Coding
TC1300001630.mm.1	5.62	6.75	-2.19	0.0061	0.0978	Hist1h2bh	histone cluster 1, H2bh	Coding
TC1300000192.mm.1	7.91	9.72	-3.52	0.0002	0.0138	Hist1h2bj	histone cluster 1, H2bj	Coding
TC1300000191.mm.1	6.82	8.43	-3.05	4.02e-05	0.0046	Hist1h2bk	histone cluster 1, H2bk	Coding
TC1300001555.mm.1	14.02	16.44	-5.33	0.0005	0.021	Hist1h2bl	histone cluster 1, H2bl	Coding
TC1300000175.mm.1	7.2	8.64	-2.72	0.0007	0.0262	Hist1h2bm	histone cluster 1, H2bm	Coding
TC1300000177.mm.1	14.04	16.33	-4.88	0.0006	0.0253	Hist1h2bn	histone cluster 1, H2bn	Coding
TC1300001646.mm.1	9.57	10.84	-2.41	0.0016	0.0452	Hist1h3a	histone cluster 1, H3a	Coding
TC1300001642.mm.1	6.32	8.02	-3.26	1.49e-05	0.0024	Hist1h3c	histone cluster 1, H3c	Coding
TC1300001633.mm.1	10.54	12.36	-3.54	0.0003	0.0156	Hist1h3e	histone cluster 1, H3e; Synthetic construct Mus musculus clone IMAGE:100062267, MGC:190441 histone cluster 1, H3e (Hist1h3e) mRNA, encodes complete protein.	Coding
TC1300000246.mm.1	5.73	7.15	-2.67	0.0002	0.0121	Hist1h3g	histone cluster 1, H3g	Coding
TC1300000174.mm.1	7.04	8.41	-2.6	0.0025	0.0592	Hist1h3h	histone cluster 1, H3h	Coding
TC1300001561.mm.1	5.87	7.19	-2.5	4.05e-05	0.0046	Hist1h3i	histone cluster 1, H3i	Coding
TC1300001640.mm.1	13.17	14.74	-2.98	0.0062	0.0991	Hist1h4c	histone cluster 1, H4c	Coding
TC1300000250.mm.1	14.44	15.55	-2.17	0.0371	0.2614	Hist1h4d	histone cluster 1, H4d; Synthetic construct Mus musculus clone IMAGE:100062062, MGC:190341 histone cluster 1, H4d (Hist1h4d) mRNA, encodes complete protein.	Coding
TC1300001631.mm.1	6.66	8.16	-2.83	0.0003	0.0178	Hist1h4f	histone cluster 1, H4f; Synthetic construct Mus musculus clone IMAGE:100062238, MGC:190425 histone cluster 1, H4f (Hist1h4f) mRNA, encodes complete protein.	Coding
TC1300000182.mm.1	8.01	9.48	-2.77	0.0007	0.0278	Hist1h4m; Hist1h4n	histone cluster 1, H4m; histone cluster 1, H4n	Coding
TC1300001564.mm.1	7.62	8.98	-2.56	0.0006	0.0257	Hist1h4n; Hist1h4m	histone cluster 1, H4n (Hist1h4n), mRNA.; histone cluster 1, H4m, mRNA (cDNA clone MGC:144215 IMAGE:40099764), complete cds.; histone cluster 1, H4m, mRNA (cDNA clone MGC:171137 IMAGE:40099768), complete cds.; histone cluster 1, H4n	Coding
TC0300000929.mm.1	7.46	8.55	-2.12	2.09e-06	0.0006	Hist2h2ab	histone cluster 2, H2ab	Coding
TC0300002499.mm.1	10.33	11.92	-3	8.97e-06	0.0017	Hist2h2ac	histone cluster 2, H2ac	Coding
TC0300000935.mm.1	9.25	11.46	-4.62	5.36e-05	0.0055	Hist2h2bb	histone cluster 2, H2bb	Coding
TC1100003529.mm.1	7.81	6.47	2.52	0.0007	0.028	Hlf	hepatic leukemia factor	Multiple_Complex
TC0200000550.mm.1	8.98	7.67	2.47	5.09e-06	0.0011	Hmcn2	hemicentin 2	Multiple_Complex
TC0800000629.mm.1	9.82	11.19	-2.59	2.19e-05	0.0031	Hmgb2	high mobility group box 2	Coding
TC0500000778.mm.1	13.84	15.25	-2.65	2.1e-05	0.003	Hmgn2-ps1	high mobility group nucleosomal binding domain 2, pseudogene 1	Multiple_Complex
TC0X00002853.mm.1	8.93	9.94	-2.03	0.0005	0.021	Hmgn5	high-mobility group nucleosome binding domain 5	Coding
TC1100002549.mm.1	8.51	11.73	-9.33	5.59e-09	1.74e-05	Hmmr	hyaluronan mediated motility receptor (RHAMM)	Multiple_Complex
TC1700001648.mm.1	9.33	10.43	-2.15	6.27e-05	0.006	Hn1l	hematological and neurological expressed 1-like	Coding
TC0X00000471.mm.1	9.2	10.22	-2.03	2.51e-05	0.0034	Hprt	hypoxanthine guanine phosphoribosyl transferase	Coding
TC1200002389.mm.1	13.34	14.71	-2.59	3.54e-06	0.0009	Hsp90aa1	heat shock protein 90, alpha (cytosolic), class A member 1; heat shock protein 90, alpha (cytosolic), class A member 1 (Hsp90aa1), mRNA.	Multiple_Complex
TC1000002627.mm.1	14.35	15.66	-2.47	0.0001	0.0094	Hsp90b1	heat shock protein 90, beta (Grp94), member 1	Multiple_Complex
TC0200000620.mm.1	11.81	13.28	-2.76	0.0005	0.0209	Hspa5	heat shock protein 5; heat shock 70kD protein 5 (glucose-regulated protein)	Multiple_Complex
TC0100002354.mm.1	11.89	13.5	-3.07	2.98e-05	0.0038	Hspd1	heat shock protein 1 (chaperonin)	Coding
TC0500002252.mm.1	10.9	8.78	4.37	4.91e-06	0.0011	Htra3	HtrA serine peptidase 3	Multiple_Complex
TC0900000508.mm.1	10.03	11.38	-2.55	6.11e-05	0.0059	Hyou1	hypoxia up-regulated 1	Multiple_Complex
TC1300000551.mm.1	8.45	7.43	2.04	0.0197	0.1895	Id4	inhibitor of DNA binding 4; Synthetic construct Mus musculus clone IMAGE:100069483, MGC:199385 inhibitor of DNA binding 4 (Id4) mRNA, encodes complete protein.	Coding
TC1700000703.mm.1	10.3	8.69	3.06	0.0069	0.1045	Ier3	immediate early response 3	Coding
TC1100002195.mm.1	11.46	13.7	-4.71	0.0003	0.0165	Igfbp3	insulin-like growth factor binding protein 3	Coding
TC0100002562.mm.1	13.02	11.87	2.23	0.025	0.2144	Igfbp5	insulin-like growth factor binding protein 5	Multiple_Complex
TC1500001089.mm.1	9.51	8.3	2.31	1.93e-05	0.0028	Igfbp6	insulin-like growth factor binding protein 6	Coding
TC1200002613.mm.1	8.45	6.62	3.57	0.0193	0.1873	Ighv1-20	immunoglobulin heavy variable V1-20	Coding
TC1200002620.mm.1	11.53	8.81	6.6	0.0267	0.2221	Ighv1-34	immunoglobulin heavy variable 1-34	Coding
TC1200002621.mm.1	8.08	6.51	2.98	0.0191	0.1864	Ighv1-36	immunoglobulin heavy variable 1-36	Coding
TC1200002624.mm.1	9.37	8.32	2.07	0.0321	0.2438	Ighv1-42	immunoglobulin heavy variable V1-42	Coding
TC1200002633.mm.1	10.04	8.93	2.15	0.0123	0.1462	Ighv1-56	immunoglobulin heavy variable 1-56	Coding
TC1200002639.mm.1	9.46	8.41	2.07	0.0157	0.168	Ighv1-62-1	Ighv1-62-1 immunoglobulin heavy variable 1-62-1	Coding
TC1200002644.mm.1	8.09	6.09	4	0.0192	0.1872	Ighv1-66	immunoglobulin heavy variable 1-66	Coding
TC1200002648.mm.1	7.7	6.66	2.05	0.0285	0.2289	Ighv1-70	Ighv1-70 immunoglobulin heavy variable 1-70	Unassigned
TC1200002571.mm.1	11.03	6.77	19.13	0.0201	0.1917	Ighv5-16	immunoglobulin heavy variable 5-16	Coding
TC0600003526.mm.1	8.36	5.79	5.9	0.0073	0.1079	Igkv6-25	immunoglobulin kappa chain variable 6-25	Coding
TC0200004599.mm.1	5.88	7.43	-2.93	5.11e-06	0.0011	Il1a	interleukin 1 alpha	Coding
TC0200000376.mm.1	5.52	6.84	-2.5	0.0154	0.1661	Il1f9	interleukin 1 family, member 9	Coding
TC0100000295.mm.1	11.14	12.91	-3.39	0.0003	0.016	Il1r1	interleukin 1 receptor, type I	Coding
TC1500001833.mm.1	8.26	9.31	-2.07	0.002	0.0513	Il2rb	interleukin 2 receptor, beta chain	Coding
TC0700001793.mm.1	13.45	11.69	3.38	9.72e-05	0.0079	Il4ra	interleukin 4 receptor, alpha	Coding
TC0800002542.mm.1	8.31	10.36	-4.16	1.6e-08	2.72e-05	Il15	interleukin 15	Coding
TC1400001655.mm.1	8.37	7.03	2.53	0.0192	0.1871	Il17rb	interleukin 17 receptor B	Coding
TC1900001089.mm.1	8.55	9.63	-2.11	2.27e-06	0.0007	Incenp	inner centromere protein	Multiple_Complex
TC0100002945.mm.1	10.39	7.75	6.2	2.04e-05	0.0029	Inhbb	inhibin beta-B; Synthetic construct Mus musculus clone IMAGE:100064059, MGC:193430 inhibin beta-B (Inhbb) mRNA, encodes complete protein.	Coding
TC0600002326.mm.1	9.75	7.78	3.9	0.0063	0.0997	Inmt	indolethylamine N-methyltransferase	Multiple_Complex
TC1100003437.mm.1	8.45	9.62	-2.25	8.72e-05	0.0074	Ints2	integrator complex subunit 2	Multiple_Complex
TC1400001314.mm.1	12.19	13.3	-2.16	0.0001	0.0084	Ipo5	importin 5	Multiple_Complex
TC0100003128.mm.1	10.02	11.05	-2.03	0.0002	0.0141	Ipo9	importin 9	Multiple_Complex
TC1300002617.mm.1	10.11	11.23	-2.17	0.0005	0.0217	Ipo11	importin 11	Coding
TC0300000714.mm.1	6.56	7.7	-2.2	3.55e-09	1.43e-05	Iqgap3	IQ motif containing GTPase activating protein 3; Synthetic construct Mus musculus clone IMAGE:100069512, MGC:199414 IQ motif containing GTPase activating protein 3 (Iqgap3) mRNA, encodes complete protein.	Coding
TC1400001182.mm.1	8.15	11.81	-12.63	2.64e-08	3.71e-05	Irg1	immunoresponsive gene 1	Coding
TC1800000590.mm.1	13.21	14.85	-3.12	0.0003	0.017	Isoc1	isochorismatase domain containing 1	Multiple_Complex
TC1200002511.mm.1	9.45	10.69	-2.35	0.0003	0.0158	Itgb8	integrin beta 8	Multiple_Complex
TC1400002392.mm.1	14.18	13.05	2.19	0.0006	0.0251	Itm2b	integral membrane protein 2B	Coding
TC0400003152.mm.1	13.18	14.58	-2.63	5.86e-06	0.0013	Jak1	Janus kinase 1	Multiple_Complex
TC1900000439.mm.1	13.56	12.42	2.21	0.001	0.0342	Jak2	Janus kinase 2	Multiple_Complex
TC1300002435.mm.1	13.13	11.96	2.25	9.48e-05	0.0078	Jmy	junction-mediating and regulatory protein	Multiple_Complex
TC1800001012.mm.1	10.77	9.58	2.28	9.68e-05	0.0079	Kctd1	potassium channel tetramerisation domain containing 1	Coding
TC1400002632.mm.1	11.41	12.52	-2.17	0.0007	0.0279	Kctd12; Mir5130	potassium channel tetramerisation domain containing 12; microRNA 5130; Synthetic construct Mus musculus clone IMAGE:100064065, MGC:193436 potassium channel tetramerisation domain containing 12 (Kctd12) mRNA, encodes complete protein.	Multiple_Complex
TC0500001732.mm.1	14.82	15.86	-2.06	0.0032	0.0689	Kdelr2	KDEL (Lys-Asp-Glu-Leu) endoplasmic reticulum protein retention receptor 2	Coding
TC0600002116.mm.1	11.88	10.15	3.32	4.32e-07	0.0002	Kdm7a	lysine (K)-specific demethylase 7A	Multiple_Complex
TC0400003366.mm.1	7.27	9.63	-5.13	1.85e-08	2.9e-05	Kif2c	kinesin family member 2C	Multiple_Complex
TC0X00000958.mm.1	7.42	10.05	-6.21	6.13e-09	1.74e-05	Kif4	kinesin family member 4	Multiple_Complex
TC1900000529.mm.1	9.92	13.21	-9.77	1.48e-07	0.0001	Kif11	kinesin family member 11	Coding
TC0100001271.mm.1	7	8.84	-3.57	3.81e-08	5.02e-05	Kif14	kinesin family member 14	Coding
TC0900001652.mm.1	7.9	10.36	-5.47	5.47e-09	1.74e-05	Kif15	kinesin family member 15	Multiple_Complex
TC0200001620.mm.1	6.96	8.74	-3.44	1.03e-07	9.01e-05	Kif18a	kinesin family member 18A	Multiple_Complex
TC1100003857.mm.1	7	8.32	-2.49	1.65e-08	2.72e-05	Kif18b	kinesin family member 18B	Multiple_Complex
TC1800000291.mm.1	9.05	12.07	-8.1	9.5e-10	9.62e-06	Kif20a	kinesin family member 20A	Coding
TC1900000508.mm.1	8.21	10.51	-4.95	4.74e-08	5.17e-05	Kif20b	kinesin family member 20B	Coding
TC0700004310.mm.1	7.23	9.3	-4.21	1.21e-09	9.62e-06	Kif22	kinesin family member 22	Coding
TC0900002451.mm.1	8.37	10.53	-4.47	1.39e-08	2.68e-05	Kif23	kinesin family member 23	Coding
TC1900000373.mm.1	11.97	10.89	2.11	0.0283	0.2284	Klf9	Kruppel-like factor 9	Coding
TC1500001410.mm.1	10.08	9.07	2.02	0.0135	0.1539	Klf10	Kruppel-like factor 10	Coding
TC1500001571.mm.1	7.47	6.4	2.1	0.001	0.0351	Klhl38	kelch-like 38	Coding
TC0200001748.mm.1	8.21	10.4	-4.56	1.64e-08	2.72e-05	Knstrn	kinetochore-localized astrin/SPAG5 binding	Coding
TC0500001428.mm.1	7.34	9.71	-5.15	7e-08	6.69e-05	Kntc1	kinetochore associated 1	Coding
TC1100003941.mm.1	9.91	11.8	-3.72	6.69e-06	0.0013	Kpna2	karyopherin (importin) alpha 2	Multiple_Complex
TC1100003640.mm.1	13.13	14.32	-2.28	2.63e-05	0.0035	Kpnb1	karyopherin (importin) beta 1	Multiple_Complex
TC1500002282.mm.1	10.7	9.44	2.41	0.0001	0.01	Krt8	keratin 8	Coding
TC1100003758.mm.1	8.58	7.2	2.61	0.0002	0.013	Krt19	keratin 19	Multiple_Complex
TC1800001255.mm.1	9.99	11.03	-2.06	5.62e-05	0.0056	Lars	leucyl-tRNA synthetase	Coding
TC0300001330.mm.1	8.08	10.19	-4.33	9.34e-05	0.0078	Lef1	lymphoid enhancer binding factor 1; lymphoid enhancer binding factor 1 (Lef1), mRNA.	Multiple_Complex
TC0100003119.mm.1	8.14	6.76	2.59	0.0038	0.0753	Lgr6	leucine-rich repeat-containing G protein-coupled receptor 6	Multiple_Complex
TC0700000161.mm.1	8.14	9.45	-2.48	2.39e-07	0.0001	Lig1	ligase I, DNA, ATP-dependent	Multiple_Complex
TC1800000568.mm.1	8.73	10.52	-3.48	1.42e-07	0.0001	Lmnb1	lamin B1	Multiple_Complex
TC0600002013.mm.1	11.01	9.99	2.03	0.0053	0.0903	Lncpint	long non-protein coding RNA, Trp53 induced transcript	Multiple_Complex
TC0200003725.mm.1	7.13	8.24	-2.17	0.0071	0.1063	LOC100861681	PREDICTED: uncharacterized LOC100861681 (LOC100861681), miscRNA.	NonCoding
TC0X00002229.mm.1	7.68	8.99	-2.48	0.0019	0.0503	LOC100861729	PREDICTED: uncharacterized LOC100861729, transcript variant 1 (LOC100861729), miscRNA.; PREDICTED: uncharacterized LOC100861729, transcript variant 2 (LOC100861729), miscRNA.	NonCoding
TC1200001213.mm.1	9.65	10.9	-2.39	0.0056	0.0928	LOC100861856	PREDICTED: uncharacterized LOC100861856 (LOC100861856), miscRNA.	NonCoding
TC0100003286.mm.1	12.12	10.18	3.83	0.0181	0.1814	LOC100861882	PREDICTED: uncharacterized LOC100861882, transcript variant 1 (LOC100861882), miscRNA.; PREDICTED: uncharacterized LOC100861882, transcript variant 2 (LOC100861882), miscRNA.	NonCoding
TC1100001423.mm.1	6.92	9.15	-4.69	0.0001	0.0092	LOC100862001	PREDICTED: uncharacterized LOC100862001 (LOC100862001), miscRNA.	NonCoding
TC0800002254.mm.1	9.38	10.49	-2.15	0.006	0.0963	LOC100862010	PREDICTED: uncharacterized LOC100862010 (LOC100862010), miscRNA.	NonCoding
TC0100000686.mm.1	7.22	6.17	2.07	0.0157	0.1681	LOC100862182	PREDICTED: uncharacterized LOC100862182 (LOC100862182), miscRNA.	NonCoding
TC0100000690.mm.1	8.31	10.49	-4.55	0.001	0.0337	LOC100862198	PREDICTED: uncharacterized LOC100862198 (LOC100862198), miscRNA.	NonCoding
TC1300000890.mm.1	5.73	7.16	-2.69	0.0002	0.0117	LOC100862265	PREDICTED: uncharacterized LOC100862265 (LOC100862265), miscRNA.	NonCoding
TC0300001323.mm.1	9.17	10.28	-2.16	0.0279	0.2273	LOC100862291	PREDICTED: uncharacterized LOC100862291 (LOC100862291), miscRNA.	NonCoding
TC1000002087.mm.1	11.09	8.79	4.93	1.58e-05	0.0025	LOC100862325	PREDICTED: uncharacterized LOC100862325 (LOC100862325), miscRNA.	NonCoding
TC1000002188.mm.1	8.39	9.91	-2.88	0.0017	0.0471	LOC100862378	PREDICTED: uncharacterized LOC100862378 (LOC100862378), miscRNA.	NonCoding
TC0200003699.mm.1	7.57	6.32	2.38	0.0147	0.1622	Lrp2	low density lipoprotein receptor-related protein 2	Multiple_Complex
TC0300001582.mm.1	9.38	10.52	-2.2	3.16e-05	0.0039	Lrrc40	leucine rich repeat containing 40; leucine rich repeat containing 40 (Lrrc40), mRNA.	Multiple_Complex
TC1100001442.mm.1	11.17	12.39	-2.32	0.0002	0.0105	Lrrc59	leucine rich repeat containing 59	Multiple_Complex
TC0700002663.mm.1	11.21	10.13	2.11	0.0001	0.0081	Ltbp4	latent transforming growth factor beta binding protein 4	Multiple_Complex
TC1500001728.mm.1	12.68	13.91	-2.34	0.0003	0.0168	Ly6a	lymphocyte antigen 6 complex, locus A; lymphocyte antigen 6 complex, locus A (Ly6a), mRNA.	Multiple_Complex
TC0200003601.mm.1	6.96	7.96	-2	0.006	0.0969	Ly75	lymphocyte antigen 75	Coding
TC0600000772.mm.1	9.46	10.46	-2.01	2.68e-05	0.0035	Mad2l1	MAD2 mitotic arrest deficient-like 1	Multiple_Complex
TC0X00002825.mm.1	11.01	12.19	-2.26	0.0002	0.0111	Magt1	magnesium transporter 1	Multiple_Complex
TC1900001266.mm.1	12.75	11.53	2.32	2.68e-05	0.0035	Mamdc2	MAM domain containing 2	Coding
TC0X00001892.mm.1	11.36	12.91	-2.92	0.0033	0.0699	Maob	monoamine oxidase B	Coding
TC0600002690.mm.1	7.87	9.54	-3.19	5.22e-08	5.3e-05	Mcm2	minichromosome maintenance deficient 2 mitotin (S. cerevisiae)	Coding
TC0100002033.mm.1	7.94	9.72	-3.44	8.24e-07	0.0003	Mcm3	minichromosome maintenance deficient 3 (S. cerevisiae)	Coding
TC1600001254.mm.1	8.93	10.71	-3.44	1.87e-07	0.0001	Mcm4	minichromosome maintenance deficient 4 homolog (S. cerevisiae)	Coding
TC0800000846.mm.1	8.2	10.56	-5.13	1.07e-07	9.01e-05	Mcm5	minichromosome maintenance deficient 5, cell division cycle 46 (S. cerevisiae)	Coding
TC0100003026.mm.1	8.81	10.89	-4.24	2.79e-07	0.0002	Mcm6	minichromosome maintenance deficient 6 (MIS5 homolog, S. pombe) (S. cerevisiae)	Coding
TC0500003472.mm.1	9.23	10.4	-2.25	2.18e-07	0.0001	Mcm7; Mir93; Mir25	minichromosome maintenance deficient 7 (S. cerevisiae); microRNA 93; microRNA 25	Multiple_Complex
TC0400000464.mm.1	6.49	8.69	-4.6	6.21e-08	6.11e-05	Melk	maternal embryonic leucine zipper kinase	Multiple_Complex
TC0600000277.mm.1	7.14	8.66	-2.87	2.32e-07	0.0001	Mest	mesoderm specific transcript	Multiple_Complex
TC1500001040.mm.1	11.54	9.48	4.18	4.17e-06	0.001	Mettl7a1	methyltransferase like 7A1	Coding
TC1100000780.mm.1	10.38	9.23	2.23	0.0004	0.0198	Mfap4	microfibrillar-associated protein 4	Multiple_Complex
TC1000002388.mm.1	9.92	11.23	-2.47	0.0012	0.0392	Mif	macrophage migration inhibitory factor	Coding
TC1800001424.mm.1	13	11.51	2.8	0.0011	0.0357	Mir143hg	Mir143 and Mir145 host gene (non-protein coding); Mir143 and Mir145 host gene (non-coding RNA)	NonCoding
TC1700001894.mm.1	5.59	6.61	-2.02	0.018	0.1812	Mir219a-1	microRNA 219a-1	Multiple_Complex
TC1400001733.mm.1	17.46	16.14	2.49	0.0102	0.1318	Mir297-1	microRNA 297-1	Precursor_microRNA
TC0200000192.mm.1	9.24	8.13	2.15	0.0012	0.0376	Mir466d	microRNA 466d [Source:MGI Symbol;Acc:MGI:3718531]	Precursor_microRNA
TC0200000091.mm.1	11.94	10.42	2.88	0.0008	0.0298	Mir466f-1	microRNA 466f-1 [Source:MGI Symbol;Acc:MGI:3718533]	Precursor_microRNA
TC1900000238.mm.1	11.44	10.22	2.33	0.0034	0.071	Mir466f-1	microRNA 466f-1	Multiple_Complex
TC0200000097.mm.1	7.52	6.44	2.12	0.0022	0.0552	Mir466f-2	microRNA 466f-2 [Source:MGI Symbol;Acc:MGI:3718534]	Precursor_microRNA
TC0200000100.mm.1	10.89	9.49	2.64	0.0011	0.0357	Mir466f-3	microRNA 466f-3 [Source:MGI Symbol;Acc:MGI:3718535]	Precursor_microRNA
TC1400002413.mm.1	15.02	13.63	2.62	0.0094	0.1251	Mir466f-3	microRNA 466f-3	Precursor_microRNA
TC1300000868.mm.1	12.73	11.48	2.37	0.0179	0.1802	Mir466f-4	microRNA 466f-4 [Source:MGI Symbol;Acc:MGI:3783374]	Precursor_microRNA
TC1000000556.mm.1	13.77	12.31	2.75	0.0031	0.0667	Mir466j	microRNA 466j [Source:MGI Symbol;Acc:MGI:3783376]	Precursor_microRNA
TC0300000667.mm.1	13.68	12.39	2.44	0.0178	0.1798	Mir466k	microRNA 466k [Source:MGI Symbol;Acc:MGI:3783377]	Precursor_microRNA
TC0200000090.mm.1	8.87	7.48	2.62	0.0009	0.0317	Mir466m	microRNA 466m [Source:MGI Symbol;Acc:MGI:4834277]	Precursor_microRNA
TC1200000586.mm.1	12.6	11.29	2.48	0.0019	0.0499	Mir466o	microRNA 466o	Precursor_microRNA
TC0300000177.mm.1	9.08	7.92	2.23	0.0044	0.0818	Mir466q	microRNA 466q [Source:MGI Symbol;Acc:MGI:4950412]	Precursor_microRNA
TC0200000177.mm.1	11.12	10.03	2.13	0.0034	0.0703	Mir467e	microRNA 467e [Source:MGI Symbol;Acc:MGI:3718541]	Precursor_microRNA
TC0900001532.mm.1	12.76	11.56	2.29	0.0219	0.2004	Mir467h	microRNA 467h [Source:MGI Symbol;Acc:MGI:3783381]	Precursor_microRNA
TC0500000603.mm.1	9.98	8.92	2.08	0.0003	0.0173	Mir574	microRNA 574	Precursor_microRNA
TC0200000099.mm.1	8.45	7.28	2.25	0.0001	0.0081	Mir669d-2	microRNA 669d-2 [Source:MGI Symbol;Acc:MGI:4834278]	Precursor_microRNA
TC0800002101.mm.1	18.18	17.06	2.18	0.0379	0.2641	Mir669e	microRNA 669e	Multiple_Complex
TC0200000092.mm.1	9.67	8.66	2.03	0.0012	0.0377	Mir669f	microRNA 669f [Source:MGI Symbol;Acc:MGI:3783384]	Precursor_microRNA
TC1000001320.mm.1	12.04	10.66	2.59	0.0023	0.0572	Mir669h	microRNA 669h	Multiple_Complex
TC0200000195.mm.1	8.05	6.86	2.28	0.0175	0.1782	Mir669m-2	microRNA 669m-2 [Source:MGI Symbol;Acc:MGI:3837027]	Precursor_microRNA
TC0X00002497.mm.1	16.36	14.9	2.74	0.024	0.2103	Mir669m-2	microRNA 669m-2	Precursor_microRNA
TC0300001184.mm.1	11.86	10.77	2.12	0.0179	0.1804	Mir669n	microRNA 669n [Source:MGI Symbol;Acc:MGI:3837039]	Precursor_microRNA
TC1600001896.mm.1	7.26	8.59	-2.52	7.29e-06	0.0014	Mir691	microRNA 691; microRNA 691 (Mir691), microRNA.	Multiple_Complex
TC0700004220.mm.1	15.91	14.89	2.03	0.0397	0.2711	Mir1196	microRNA 1196 (Mir1196), microRNA.	NonCoding
TC1300001568.mm.1	7.32	8.42	-2.14	0.007	0.1057	Mir1983	microRNA 1983	Precursor_microRNA
TC1700001799.mm.1	11.71	10.43	2.42	0.0021	0.054	Mir6412	microRNA 6412	Precursor_microRNA
TC0200003193.mm.1	6.85	5.68	2.25	0.0001	0.0097	Mir6996	microRNA 6996	Precursor_microRNA
TC0200000553.mm.1	9.65	8.6	2.07	0.0052	0.0898	Mir6998	microRNA 6998	Precursor_microRNA
TC0400001466.mm.1	8.4	7.3	2.15	0.0033	0.0691	Mir7119	microRNA 7119	Precursor_microRNA
TC1200001834.mm.1	8.1	10.45	-5.12	1.85e-07	0.0001	Mis18bp1	MIS18 binding protein 1	Multiple_Complex
TC0700004451.mm.1	12.63	15.65	-8.09	2.73e-06	0.0007	Mki67	antigen identified by monoclonal antibody Ki 67	Multiple_Complex
TC0800001077.mm.1	14.41	15.76	-2.54	2.38e-06	0.0007	Mmp2	matrix metallopeptidase 2	Coding
TC0400000207.mm.1	7.18	8.66	-2.78	2.03e-06	0.0006	Mms22l	MMS22-like, DNA repair protein	Multiple_Complex
TC0900000966.mm.1	7.33	8.57	-2.36	2.88e-06	0.0008	Mns1	meiosis-specific nuclear structural protein 1	Coding
TC0900002374.mm.1	8.13	9.31	-2.26	2.46e-07	0.0001	Mpi	mannose phosphate isomerase	Multiple_Complex
TC0600000591.mm.1	9.98	11.22	-2.35	6.03e-05	0.0059	Mpp6	membrane protein, palmitoylated 6 (MAGUK p55 subfamily member 6)	Multiple_Complex
TC0400002637.mm.1	9.46	10.57	-2.15	0.0059	0.0953	Mrpl50	mitochondrial ribosomal protein L50	Coding
TC0700004105.mm.1	11.08	9.76	2.51	0.0018	0.0493	Mrvi1	MRV integration site 1; Synthetic construct Mus musculus clone IMAGE:100062235, MGC:190423 MRV integration site 1 (Mrvi1) mRNA, encodes complete protein.; MRV integration site 1 (Mrvi1), transcript variant 2, mRNA.	Multiple_Complex
TC1900000226.mm.1	10.6	9.24	2.58	0.002	0.0517	Ms4a4d	membrane-spanning 4-domains, subfamily A, member 4D	Coding
TC1500000398.mm.1	7.94	9.02	-2.12	8.47e-05	0.0073	Mtbp	Mdm2, transformed 3T3 cell double minute p53 binding protein	Multiple_Complex
TC1000000158.mm.1	6.58	7.72	-2.21	1.59e-05	0.0025	Mtfr2	mitochondrial fission regulator 2	Coding
TC1200000675.mm.1	9.89	11.14	-2.37	1.72e-05	0.0026	Mthfd1	methylenetetrahydrofolate dehydrogenase (NADP+ dependent), methenyltetrahydrofolate cyclohydrolase, formyltetrahydrofolate synthase	Coding
TC1000000015.mm.1	7.5	8.51	-2.01	2.23e-06	0.0006	Mthfd1l	methylenetetrahydrofolate dehydrogenase (NADP+ dependent) 1-like	Multiple_Complex
TC0600002565.mm.1	7.2	8.42	-2.33	5.33e-05	0.0055	Mthfd2	methylenetetrahydrofolate dehydrogenase (NAD+ dependent), methenyltetrahydrofolate cyclohydrolase	Multiple_Complex
TC0800001320.mm.1	10.1	8.91	2.27	0.0005	0.0221	Mtss1l	metastasis suppressor 1-like	Multiple_Complex
TC0M00000021.mm.1	13.52	11.48	4.12	0.0451	0.2874	mt-Ta	mitochondrially encoded tRNA alanine [Source:MGI Symbol;Acc:MGI:102491]	tRNA
TC0M00000023.mm.1	11.83	9.11	6.56	0.0085	0.1185	mt-Tc	mitochondrially encoded tRNA cysteine [Source:MGI Symbol;Acc:MGI:102490]	tRNA
TC0M00000025.mm.1	18.33	16.16	4.5	0.0019	0.0499	mt-Ts1	mitochondrially encoded tRNA serine 1 [Source:MGI Symbol;Acc:MGI:102475]	tRNA
TC0M00000024.mm.1	13.38	9.63	13.45	0.0045	0.0824	mt-Ty	mitochondrially encoded tRNA tyrosine [Source:MGI Symbol;Acc:MGI:102470]	tRNA
TC0600000656.mm.1	9.35	8.34	2.02	0.0006	0.0239	Mturn	maturin, neural progenitor differentiation regulator homolog (Xenopus)	Multiple_Complex
TC1100000995.mm.1	10.21	11.33	-2.17	2.08e-05	0.003	Mybbp1a	MYB binding protein (P160) 1a	Multiple_Complex
TC1100000880.mm.1	11.1	12.19	-2.13	5.02e-06	0.0011	Myh10	myosin, heavy polypeptide 10, non-muscle	Multiple_Complex
TC0900001011.mm.1	8.98	7.64	2.54	3.09e-05	0.0039	Myo5c	myosin VC	Multiple_Complex
TC1300002533.mm.1	8.57	6.96	3.04	9.87e-05	0.008	Naip3	NLR family, apoptosis inhibitory protein 3	Pseudogene
TC1300002531.mm.1	10.01	7.34	6.41	6.67e-06	0.0013	Naip5	NLR family, apoptosis inhibitory protein 5	Coding
TC1300002532.mm.1	11.8	8.39	10.63	9.22e-07	0.0003	Naip6; Naip7	NLR family, apoptosis inhibitory protein 6; NLR family, apoptosis inhibitory protein 7; Synthetic construct Mus musculus clone IMAGE:100069502, MGC:199404 NLR family, apoptosis inhibitory protein 7 (Naip7) mRNA, encodes complete protein.	Coding
TC1000002846.mm.1	7.13	8.44	-2.47	1.48e-05	0.0024	Nav3	neuron navigator 3	Multiple_Complex
TC0600003136.mm.1	8.8	11.43	-6.19	2.13e-09	1.11e-05	Ncapd2	non-SMC condensin I complex, subunit D2	Coding
TC0500000494.mm.1	7.48	9.79	-4.98	7.72e-08	7.17e-05	Ncapg	non-SMC condensin I complex, subunit G; on-SMC condensin I complex, subunit G	Multiple_Complex
TC1200001306.mm.1	8.04	10.17	-4.39	2.11e-07	0.0001	Ncapg2	non-SMC condensin II complex, subunit G2	Multiple_Complex
TC0200004547.mm.1	7.76	9.35	-3	4.8e-07	0.0002	Ncaph	non-SMC condensin I complex, subunit H	Multiple_Complex
TC0400001129.mm.1	9.16	11.13	-3.92	1.13e-05	0.002	Ndc1	NDC1 transmembrane nucleoporin	Multiple_Complex
TC1700002497.mm.1	7.72	9.54	-3.53	5.38e-08	5.38e-05	Ndc80	NDC80 homolog, kinetochore complex component (S. cerevisiae)	Multiple_Complex
TC0X00001893.mm.1	5.55	6.68	-2.18	0.0088	0.1205	Ndp	Norrie disease (pseudoglioma) (human)	Coding
TC1500001657.mm.1	9.72	10.76	-2.05	0.0009	0.0322	Ndrg1	N-myc downstream regulated gene 1	Multiple_Complex
TC1400002017.mm.1	12.7	10.57	4.38	3.29e-06	0.0008	Ndrg2	N-myc downstream regulated gene 2	Coding
TC0800002235.mm.1	7.3	8.38	-2.12	2.01e-06	0.0006	Neil3	nei like 3 (E. coli)	Multiple_Complex
TC0100001858.mm.1	6.94	8.37	-2.68	4.2e-08	5.14e-05	Nek2	NIMA (never in mitosis gene a)-related expressed kinase 2	Multiple_Complex
TC1100003593.mm.1	10.62	9.06	2.94	0.0065	0.1017	Ngfr	nerve growth factor receptor (TNFR superfamily, member 16)	Coding
TC1100002789.mm.1	9.99	7.57	5.36	0.0002	0.0137	Nmur2	neuromedin U receptor 2	Coding
TC0700000870.mm.1	9.96	11.15	-2.28	3.13e-05	0.0039	Nomo1	nodal modulator 1	Multiple_Complex
TC1100003688.mm.1	11.29	9.37	3.78	9.18e-05	0.0077	Nr1d1	nuclear receptor subfamily 1, group D, member 1	Multiple_Complex
TC1400001499.mm.1	12.67	11.38	2.45	4.9e-05	0.0052	Nr1d2	nuclear receptor subfamily 1, group D, member 2	Multiple_Complex
TC0100001836.mm.1	7.19	8.69	-2.82	1.43e-06	0.0005	Nsl1	NSL1, MIND kinetochore complex component, homolog (S. cerevisiae)	Coding
TC1400000322.mm.1	9.84	13.32	-11.15	1.3e-07	9.83e-05	Nt5dc2	5-nucleotidase domain containing 2; 5'-nucleotidase domain containing 2	Coding
TC0100001178.mm.1	11.9	13.41	-2.84	1.27e-05	0.0022	Nucks1	nuclear casein kinase and cyclin-dependent kinase substrate 1	Multiple_Complex
TC1500001465.mm.1	8.52	9.56	-2.05	0.0002	0.0123	Nudcd1	NudC domain containing 1	Multiple_Complex
TC0100003500.mm.1	7.58	10.33	-6.72	7.19e-09	1.9e-05	Nuf2	NUF2, NDC80 kinetochore complex component, homolog (S. cerevisiae)	Multiple_Complex
TC1000001074.mm.1	8.01	9.23	-2.34	0.0002	0.0121	Nup37	nucleoporin 37	Multiple_Complex
TC0800001097.mm.1	8.76	10.47	-3.29	4.28e-06	0.001	Nup93	nucleoporin 93	Coding
TC1000002944.mm.1	8.8	10.3	-2.82	4.46e-05	0.0049	Nup107	nucleoporin 107	Coding
TC1500000053.mm.1	10.33	11.52	-2.28	0.0002	0.0121	Nup155	nucleoporin 155	Multiple_Complex
TC0600000344.mm.1	9.2	10.62	-2.68	7.69e-06	0.0015	Nup205	nucleoporin 205	Multiple_Complex
TC0200001776.mm.1	7.36	9.56	-4.6	1.44e-09	9.62e-06	Nusap1	nucleolar and spindle associated protein 1	Multiple_Complex
TC1200000142.mm.1	10.53	11.99	-2.75	1.15e-06	0.0004	Odc1	ornithine decarboxylase, structural 1	Coding
TC1300000569.mm.1	15.57	13.44	4.37	3.65e-05	0.0043	Ogn	osteoglycin	Coding
TC0200000714.mm.1	9.12	7.56	2.95	0.0001	0.0081	Olfml2a	olfactomedin-like 2A	Multiple_Complex
TC0100001570.mm.1	7.82	8.99	-2.26	6.88e-07	0.0003	Olfml2b	olfactomedin-like 2B	Multiple_Complex
TC0300002944.mm.1	10.16	11.36	-2.29	0.0074	0.1086	Ostc	oligosaccharyltransferase complex subunit	Coding
TC0600002901.mm.1	9.32	7.45	3.64	0.0063	0.0999	Oxtr	oxytocin receptor	Coding
TC0300002051.mm.1	7.54	6.38	2.23	0.0001	0.0081	P2ry14; F630111L10Rik	purinergic receptor P2Y, G-protein coupled, 14; RIKEN cDNA F630111L10 gene; RIKEN cDNA F630111L10 gene (F630111L10Rik), non-coding RNA.; purinergic receptor P2Y, G-protein coupled, 14 (P2ry14), transcript variant 1, mRNA.; purinergic receptor P2Y, G-protein coupled, 14 (P2ry14), transcript variant 2, mRNA.	Multiple_Complex
TC1000003152.mm.1	13.69	14.85	-2.23	6.19e-06	0.0013	Pa2g4	proliferation-associated 2G4	Multiple_Complex
TC0400003867.mm.1	10.69	8.01	6.42	4.13e-06	0.001	Padi1	peptidyl arginine deiminase, type I; Synthetic construct Mus musculus clone IMAGE:100062840, MGC:190970 peptidyl arginine deiminase, type I (Padi1) mRNA, encodes complete protein.	Coding
TC0400001770.mm.1	8.78	7.33	2.73	0.0005	0.0225	Padi2	peptidyl arginine deiminase, type II	Multiple_Complex
TC0200001523.mm.1	9.94	7.81	4.38	0.0017	0.0472	Pamr1	peptidase domain containing associated with muscle regeneration 1	Multiple_Complex
TC1000002639.mm.1	7.61	10.48	-7.31	4.74e-08	5.17e-05	Parpbp	PARP1 binding protein	Coding
TC1400000940.mm.1	6.64	8.46	-3.54	7.68e-05	0.0069	Pbk	PDZ binding kinase	Multiple_Complex
TC0200004671.mm.1	10.14	11.84	-3.24	3.8e-06	0.0009	Pcna	proliferating cell nuclear antigen	Multiple_Complex
TC1900000175.mm.1	10.99	13	-4.04	6.57e-07	0.0003	Pcna-ps2	proliferating cell nuclear antigen pseudogene 2 [Source:MGI Symbol;Acc:MGI:97505]	Pseudogene
TC1600002175.mm.1	13.92	12.58	2.52	0.0003	0.0161	Pcp4	Purkinje cell protein 4	Coding
TC1900001219.mm.1	7.99	10.64	-6.27	7.95e-07	0.0003	Pcsk5	proprotein convertase subtilisin/kexin type 5	Coding
TC0300000631.mm.1	10.13	12.12	-3.97	1.28e-06	0.0004	Pdgfc	platelet-derived growth factor, C polypeptide	Coding
TC0600002212.mm.1	13.37	14.89	-2.85	0.0001	0.0086	Pdia4; Mir704	protein disulfide isomerase associated 4; microRNA 704	Multiple_Complex
TC1200000139.mm.1	12.67	14.09	-2.66	0.0003	0.0148	Pdia6	protein disulfide isomerase associated 6	Multiple_Complex
TC1100003583.mm.1	9.65	8.52	2.18	0.0006	0.0239	Pdk2	pyruvate dehydrogenase kinase, isoenzyme 2	Multiple_Complex
TC1400000524.mm.1	11.61	10.24	2.59	0.0002	0.013	Peli2	pellino 2	Coding
TC0100002801.mm.1	9.14	7.55	3.01	1.41e-05	0.0023	Per2	period circadian clock 2; Synthetic construct Mus musculus clone IMAGE:100068136, MGC:195753 period homolog 2 (Drosophila) (Per2) mRNA, encodes complete protein.	Coding
TC0400004074.mm.1	8.95	7.35	3.03	0.0002	0.0114	Per3	period circadian clock 3; period homolog 3 (Drosophila) (Per3), mRNA.	Multiple_Complex
TC0200002961.mm.1	9.05	8.04	2.01	0.0015	0.0436	Pfkfb3	6-phosphofructo-2-kinase/fructose-2,6-biphosphatase 3	Multiple_Complex
TC1900000600.mm.1	11.22	12.32	-2.14	0.0001	0.01	Pgam1	phosphoglycerate mutase 1	Coding
TC0700002665.mm.1	11.22	12.76	-2.91	4.54e-06	0.0011	Pgam1-ps2	phosphoglycerate mutase 1, pseudogene 2	Multiple_Complex
TC0X00001071.mm.1	10.43	11.88	-2.73	4.77e-07	0.0002	Pgk1	phosphoglycerate kinase 1	Multiple_Complex
TC1200001415.mm.1	11.83	13.66	-3.55	2.78e-06	0.0007	Pgk1-rs7	phosphoglycerate kinase-1, related sequence-7 [Source:MGI Symbol;Acc:MGI:97562]	Coding
TC0900002779.mm.1	7.59	8.68	-2.13	9.91e-06	0.0018	Pgm3	phosphoglucomutase 3	Coding
TC0X00000470.mm.1	9.41	10.51	-2.14	3.08e-05	0.0039	Phf6	PHD finger protein 6	Multiple_Complex
TC0300002549.mm.1	8	9.64	-3.13	1.69e-06	0.0005	Phgdh	3-phosphoglycerate dehydrogenase	Multiple_Complex
TC1300000033.mm.1	11.76	12.91	-2.22	1.51e-06	0.0005	Pitrm1	pitrilysin metallepetidase 1	Coding
TC1700001236.mm.1	8.09	9.99	-3.74	5.71e-09	1.74e-05	Pkdcc	protein kinase domain containing, cytoplasmic	Multiple_Complex
TC1500000353.mm.1	8.5	9.88	-2.6	0.0003	0.0169	Pkhd1l1	polycystic kidney and hepatic disease 1-like 1	Coding
TC0900000751.mm.1	11.47	12.58	-2.16	0.0002	0.0111	Pkm	pyruvate kinase, muscle	Multiple_Complex
TC0100001204.mm.1	8.67	7.28	2.62	2.8e-06	0.0007	Plekha6	pleckstrin homology domain containing, family A member 6	Multiple_Complex
TC1900000800.mm.1	10.13	6.9	9.37	2.75e-06	0.0007	Plekhs1	pleckstrin homology domain containing, family S member 1	Coding
TC0900000598.mm.1	13.93	9.8	17.56	9.65e-07	0.0004	Plet1	placenta expressed transcript 1	Coding
TC1700002313.mm.1	7.83	6.68	2.22	0.0008	0.0289	Plin4	perilipin 4	Coding
TC0700004624.mm.1	9.42	12.3	-7.36	3.67e-07	0.0002	Plk1	polo-like kinase 1	Coding
TC0300000308.mm.1	8.08	9.44	-2.57	3.36e-08	4.61e-05	Plk4	polo-like kinase 4	Multiple_Complex
TC0900001175.mm.1	11.27	12.35	-2.11	0.001	0.034	Plod2	procollagen lysine, 2-oxoglutarate 5-dioxygenase 2	Multiple_Complex
TC0400001091.mm.1	14.26	13.19	2.1	0.0053	0.0904	Plpp3	phospholipid phosphatase 3	Multiple_Complex
TC0200005136.mm.1	11.19	9.88	2.47	0.0022	0.0548	Pltp	phospholipid transfer protein	Multiple_Complex
TC0200000274.mm.1	11.53	10.52	2.01	0.0093	0.1246	Plxdc2	plexin domain containing 2	Multiple_Complex
TC0300002310.mm.1	6.99	8.07	-2.12	2.39e-05	0.0033	Pmf1	polyamine-modulated factor 1	Coding
TC1100002251.mm.1	7.75	9.24	-2.82	0.0004	0.019	Pno1	partner of NOB1 homolog (S. cerevisiae)	Multiple_Complex
TC0700002053.mm.1	9.07	7.89	2.26	0.002	0.0523	Pnpla2	patatin-like phospholipase domain containing 2	Multiple_Complex
TC0X00002872.mm.1	7.23	8.63	-2.65	0.0006	0.0245	Pof1b	premature ovarian failure 1B	Multiple_Complex
TC0X00002631.mm.1	8.92	10.75	-3.57	5.18e-07	0.0002	Pola1	polymerase (DNA directed), alpha 1	Multiple_Complex
TC1900000993.mm.1	8.38	9.92	-2.91	4.86e-08	5.17e-05	Pola2	polymerase (DNA directed), alpha 2	Multiple_Complex
TC0500001139.mm.1	7.43	9.46	-4.07	6.89e-08	6.68e-05	Pole	polymerase (DNA directed), epsilon	Multiple_Complex
TC1200001861.mm.1	7.19	8.33	-2.2	0.0001	0.0086	Pole2	polymerase (DNA directed), epsilon 2 (p59 subunit)	Coding
TC1700002167.mm.1	9.53	11	-2.78	1.47e-06	0.0005	Polh	polymerase (DNA directed), eta (RAD 30 related)	Coding
TC1600000530.mm.1	6.6	7.94	-2.54	3.18e-06	0.0008	Polq	polymerase (DNA directed), theta	Multiple_Complex
TC1000000571.mm.1	8.65	9.95	-2.46	0.0001	0.0081	Ppa1	pyrophosphatase (inorganic) 1	Multiple_Complex
TC1900000033.mm.1	13.91	14.97	-2.07	0.0003	0.0171	Ppp1ca	protein phosphatase 1, catalytic subunit, alpha isoform	Multiple_Complex
TC0500000417.mm.1	7.96	6.63	2.53	7.49e-06	0.0015	Ppp2r2c	protein phosphatase 2, regulatory subunit B, gamma; protein phosphatase 2 (formerly 2A), regulatory subunit B (PR 52), gamma isoform	Multiple_Complex
TC0700001151.mm.1	9.19	11.62	-5.38	2.47e-07	0.0001	Prc1	protein regulator of cytokinesis 1; protein regulator of cytokinesis 1 (Prc1), mRNA.	Multiple_Complex
TC1000002099.mm.1	9.27	10.63	-2.56	1.53e-06	0.0005	Prdm1	PR domain containing 1, with ZNF domain; Synthetic construct Mus musculus clone IMAGE:100069466, MGC:199368 Prdm1 protein (Prdm1) mRNA, encodes complete protein.	Multiple_Complex
TC0100003099.mm.1	12.89	11.09	3.49	0.0017	0.0474	Prelp	proline arginine-rich end leucine-rich repeat	Multiple_Complex
TC1000000422.mm.1	12.14	13.2	-2.09	0.0008	0.0295	Prep	prolyl endopeptidase	Coding
TC1000001579.mm.1	7.14	8.24	-2.15	2.56e-05	0.0034	Prim1	DNA primase, p49 subunit; DNA primase, p49 subunit (Prim1), mRNA.	Multiple_Complex
TC0100002136.mm.1	8.55	9.98	-2.69	1e-06	0.0004	Prim2	DNA primase, p58 subunit	Multiple_Complex
TC1700001289.mm.1	9.64	8.6	2.05	0.0002	0.0106	Prkce	protein kinase C, epsilon; Synthetic construct Mus musculus clone IMAGE:100066248, MGC:195385 protein kinase C, epsilon (Prkce) mRNA, encodes complete protein.	Multiple_Complex
TC1500002327.mm.1	8.32	7.27	2.07	0.0215	0.1983	Prlr	prolactin receptor	Multiple_Complex
TC0700002980.mm.1	9.09	10.19	-2.16	9.91e-06	0.0018	Prmt1	protein arginine N-methyltransferase 1	Multiple_Complex
TC1100003470.mm.1	7.62	10.34	-6.58	6.68e-07	0.0003	Prr11	proline rich 11	Coding
TC0300001256.mm.1	6.83	7.88	-2.06	0.0006	0.0253	Prss12	protease, serine 12 neurotrypsin (motopsin); protease, serine, 12 neurotrypsin (motopsin)	Coding
TC1700000372.mm.1	8.49	12.24	-13.41	3.29e-05	0.0041	Prss28	protease, serine 28; protease, serine, 28; protease, serine, 28 (Prss28), mRNA.	Coding
TC1700000373.mm.1	9.64	12.49	-7.18	0.0003	0.0173	Prss29	protease, serine 29; protease, serine, 29	Coding
TC1900001203.mm.1	8.13	9.31	-2.27	0.0002	0.0106	Psat1	phosphoserine aminotransferase 1	Multiple_Complex
TC1600000286.mm.1	11.52	12.57	-2.07	4.6e-06	0.0011	Psmd2	proteasome (prosome, macropain) 26S subunit, non-ATPase, 2	Multiple_Complex
TC0900001299.mm.1	8.79	7.6	2.28	0.0007	0.0262	Rab6b	RAB6B, member RAS oncogene family	Coding
TC1500002217.mm.1	7.28	9.06	-3.44	4.05e-08	5.14e-05	Racgap1	Rac GTPase-activating protein 1	Multiple_Complex
TC0200001760.mm.1	6.5	7.85	-2.56	4.75e-06	0.0011	Rad51	RAD51 homolog	Multiple_Complex
TC0400003331.mm.1	6.48	7.67	-2.29	1.18e-06	0.0004	Rad54l	RAD54 like (S. cerevisiae)	Multiple_Complex
TC1100000106.mm.1	8.33	7.29	2.06	0.0055	0.0918	Ramp3	receptor (calcitonin) activity modifying protein 3	Multiple_Complex
TC1500001927.mm.1	8.85	9.89	-2.06	2.48e-06	0.0007	Rangap1	RAN GTPase activating protein 1	Coding
TC1100002865.mm.1	10.17	7.69	5.59	0.002	0.0516	Rasd1	RAS, dexamethasone-induced 1	Coding
TC0200005015.mm.1	8.7	10.16	-2.76	2.33e-07	0.0001	Rbl1	retinoblastoma-like 1 (p107)	Multiple_Complex
TC0800002012.mm.1	12.34	11.23	2.17	6.57e-05	0.0062	Rbpms	RNA binding protein gene with multiple splicing	Multiple_Complex
TC0600002194.mm.1	13.1	14.31	-2.31	0.0003	0.0165	Rbpsuh-rs3	recombining binding protein suppressor of hairless (Drosophila), related sequence 3	Pseudogene
TC0400001766.mm.1	9.73	10.93	-2.3	0.0001	0.0096	Rcc2	regulator of chromosome condensation 2	Multiple_Complex
TC1000000332.mm.1	13.61	12.37	2.36	0.0007	0.0274	Rev3l	REV3-like, catalytic subunit of DNA polymerase zeta RAD54 like (S. cerevisiae)	Multiple_Complex
TC0500001560.mm.1	8.72	9.92	-2.29	3.76e-07	0.0002	Rfc2	replication factor C (activator 1) 2	Coding
TC0800002945.mm.1	9.64	10.73	-2.13	5.68e-07	0.0002	Rfwd3	ring finger and WD repeat domain 3	Coding
TC1400002103.mm.1	6.99	8.23	-2.36	4.53e-07	0.0002	Ripk3	receptor-interacting serine-threonine kinase 3	Coding
TC0600002518.mm.1	9.31	10.7	-2.61	0.0005	0.0232	Rnf26	ring finger protein 26	Multiple_Complex
TC0X00001371.mm.1	10.73	8.9	3.57	2.61e-05	0.0035	Rnf128	ring finger protein 128	Multiple_Complex
TC0700004658.mm.1	9.52	7.8	3.29	0.0004	0.018	Rnf141	ring finger protein 141	Multiple_Complex
TC1300002015.mm.1	11.22	9.55	3.18	0.0004	0.0191	Ror2	receptor tyrosine kinase-like orphan receptor 2	Multiple_Complex
TC0600001027.mm.1	12.72	14.15	-2.69	1.31e-05	0.0022	Rpn1	ribophorin I	Coding
TC0700004132.mm.1	9.68	10.78	-2.13	0.0001	0.01	Rras2	related RAS viral (r-ras) oncogene homolog 2	Coding
TC0700001455.mm.1	10.86	13.2	-5.05	1.43e-07	0.0001	Rrm1	ribonucleotide reductase M1	Coding
TC1200000203.mm.1	6.94	9.42	-5.6	1.95e-05	0.0029	Rrm2	ribonucleotide reductase M2	Multiple_Complex
TC0300002201.mm.1	15.21	13.47	3.33	0.0008	0.0307	Rxfp1	relaxin/insulin-like family peptide receptor 1; Synthetic construct Mus musculus clone IMAGE:100069472, MGC:199374 relaxin/insulin-like family peptide receptor 1 (Rxfp1) mRNA, encodes complete protein.	Multiple_Complex
TC0300000811.mm.1	6.22	7.44	-2.32	0.0192	0.1869	S100a8	S100 calcium binding protein A8 (calgranulin A)	Coding
TC1800001590.mm.1	14.52	13.29	2.35	0.0088	0.1203	Scarna17	small Cajal body-specific RNA 17	Small_RNA
TC1900001562.mm.1	12.98	11.59	2.61	0.0342	0.2522	Scd1	stearoyl-Coenzyme A desaturase 1	Multiple_Complex
TC0200003682.mm.1	10.2	8.35	3.58	3.86e-06	0.0009	Scn7a	sodium channel, voltage-gated, type VII, alpha	Coding
TC0700004084.mm.1	9.46	8.4	2.09	0.0057	0.0938	Scube2	signal peptide, CUB domain, EGF-like 2	Multiple_Complex
TC1200001813.mm.1	10.53	11.57	-2.06	0.0001	0.0094	Sec23a	SEC23 homolog A, COPII coat complex component; SEC23A (S. cerevisiae)	Multiple_Complex
TC0500000093.mm.1	7.07	8.08	-2.02	0.0008	0.0299	Sema3e	sema domain, immunoglobulin domain (Ig), short basic domain, secreted, (semaphorin) 3E	Multiple_Complex
TC0500000888.mm.1	11.74	13.03	-2.44	0.0001	0.0096	2024-09-11	septin 11	Multiple_Complex
TC1200002285.mm.1	9.2	6.46	6.69	0.0016	0.0459	Serpina1e	serine (or cysteine) peptidase inhibitor, clade A, member 1E	Coding
TC0100002645.mm.1	9.34	11.6	-4.78	1.13e-07	9.13e-05	Serpine2	serine (or cysteine) peptidase inhibitor, clade E, member 2	Multiple_Complex
TC0200003880.mm.1	13.29	12.2	2.13	0.0014	0.0428	Serping1	serine (or cysteine) peptidase inhibitor, clade G, member 1	Multiple_Complex
TC1700002286.mm.1	7.3	9.52	-4.67	8.26e-08	7.57e-05	Sgol1	shugoshin-like 1 (S. pombe)	Multiple_Complex
TC0100000426.mm.1	6.8	8.3	-2.83	2.54e-09	1.2e-05	Sgol2a	shugoshin-like 2a (S. pombe)	Multiple_Complex
TC0800001639.mm.1	6.59	9.47	-7.38	6.14e-09	1.74e-05	Shcbp1	Shc SH2-domain binding protein 1	Multiple_Complex
TC1000003117.mm.1	8.44	9.65	-2.32	1.61e-05	0.0025	Shmt2	serine hydroxymethyltransferase 2 (mitochondrial)	Coding
TC1400002150.mm.1	6.59	8.78	-4.57	7.53e-08	7.09e-05	Ska3	spindle and kinetochore associated complex subunit 3	Coding
TC1500001192.mm.1	7.53	8.67	-2.2	2.99e-05	0.0038	Skp2	S-phase kinase-associated protein 2 (p45); S-phase kinase-associated protein 2 (p45) (Skp2), transcript variant 1, mRNA.	Multiple_Complex
TC1000000183.mm.1	8.35	9.66	-2.47	1.03e-05	0.0019	Slc2a12	solute carrier family 2 (facilitated glucose transporter), member 12	Multiple_Complex
TC0500000819.mm.1	9.51	10.59	-2.11	6.52e-06	0.0013	Slc4a4	solute carrier family 4 (anion exchanger), member 4; Synthetic construct Mus musculus clone IMAGE:100068154, MGC:195771 solute carrier family 4 (anion exchanger), member 4 (Slc4a4) mRNA, encodes complete protein.	Multiple_Complex
TC0800001080.mm.1	8.39	12.55	-17.92	5.21e-08	5.3e-05	Slc6a2	solute carrier family 6 (neurotransmitter transporter, noradrenalin), member 2	Multiple_Complex
TC0X00000229.mm.1	6.36	8	-3.12	0.0001	0.009	Slc6a14	solute carrier family 6 (neurotransmitter transporter), member 14	Multiple_Complex
TC1600001582.mm.1	8.84	7.19	3.14	0.0026	0.0611	Slc15a2	solute carrier family 15 (H+/peptide transporter), member 2	Multiple_Complex
TC0300001076.mm.1	9.27	10.61	-2.54	0.0035	0.0713	Slc16a1	solute carrier family 16 (monocarboxylic acid transporters), member 1	Coding
TC0X00000327.mm.1	11.56	12.85	-2.45	0.0003	0.0152	Slc25a5	solute carrier family 25 (mitochondrial carrier, adenine nucleotide translocator), member 5	Multiple_Complex
TC0600001813.mm.1	7.32	8.36	-2.06	0.0025	0.0595	Slc25a13	solute carrier family 25 (mitochondrial carrier, adenine nucleotide translocator), member 13	Multiple_Complex
TC1300000687.mm.1	8.23	7.03	2.3	0.0104	0.1335	Slc25a48	solute carrier family 25, member 48	Coding
TC1100001460.mm.1	9.1	10.17	-2.09	0.0001	0.0096	Slc35b1	solute carrier family 35, member B1	Multiple_Complex
TC1100003379.mm.1	8.71	9.73	-2.03	0.0002	0.0128	Slfn9	schlafen 9	Coding
TC1100000374.mm.1	10.99	12.57	-3	0.0001	0.0104	Slit3	slit homolog 3 (Drosophila)	Multiple_Complex
TC0400000567.mm.1	9.38	11.33	-3.86	1.11e-07	9.13e-05	Smc2	structural maintenance of chromosomes 2	Multiple_Complex
TC0300000574.mm.1	10.34	12.45	-4.33	2.66e-07	0.0001	Smc4	structural maintenance of chromosomes 4	Multiple_Complex
TC0100002740.mm.1	12.42	11.08	2.53	0.021	0.196	Snora75	small nucleolar RNA, H/ACA box 75	Small_RNA
TC0500000200.mm.1	9.88	10.94	-2.09	0.001	0.0338	Snord93	small nucleolar RNA, C/D box 93	Multiple_Complex
TC1100001853.mm.1	10.1	9	2.14	0.003	0.0659	Sox9	SRY (sex determining region Y)-box 9; SRY-box containing gene 9	Multiple_Complex
TC1100001155.mm.1	6.69	8.22	-2.89	4.73e-09	1.73e-05	Spag5	sperm associated antigen 5	Multiple_Complex
TC0200003697.mm.1	6.74	7.79	-2.07	2.14e-07	0.0001	Spc25	SPC25, NDC80 kinetochore complex component, homolog (S. cerevisiae)	Multiple_Complex
TC0800002236.mm.1	10.71	11.78	-2.09	0.0001	0.0094	Spcs3	signal peptidase complex subunit 3 homolog (S. cerevisiae)	Coding
TC1100002504.mm.1	6.64	8.21	-2.96	9.17e-07	0.0003	Spdl1	spindle apparatus coiled-coil protein 1	Multiple_Complex
TC1800001274.mm.1	7.16	10.68	-11.47	0.0002	0.0131	Spink1	serine peptidase inhibitor, Kazal type 1	Coding
TC1000000543.mm.1	11.52	10.16	2.56	0.0015	0.0444	Spock2	sparc/osteonectin, cwcv and kazal-like domains proteoglycan 2	Multiple_Complex
TC0400001934.mm.1	8.59	9.64	-2.08	0.0001	0.0094	Srm	spermidine synthase	Multiple_Complex
TC1300001827.mm.1	11.15	12.38	-2.34	0.0006	0.0245	Ssr1	signal sequence receptor, alpha	Multiple_Complex
TC0300000731.mm.1	12.04	13.61	-2.97	7.28e-05	0.0066	Ssr2	signal sequence receptor, beta	Coding
TC0300002094.mm.1	12.81	13.94	-2.19	0.0009	0.0318	Ssr3	signal sequence receptor, gamma	Multiple_Complex
TC0200001229.mm.1	9.96	10.97	-2.02	5.52e-07	0.0002	Ssrp1	structure specific recognition protein 1; structure specific recognition protein 1 (Ssrp1), transcript variant 1, mRNA.	Multiple_Complex
TC0400001215.mm.1	6.36	8.47	-4.29	1.26e-08	2.68e-05	Stil	Scl/Tal1 interrupting locus	Multiple_Complex
TC1900001031.mm.1	12.55	13.76	-2.32	6.41e-05	0.0061	Stip1	stress-induced phosphoprotein 1	Multiple_Complex
TC0400001639.mm.1	8.28	9.39	-2.16	3.12e-05	0.0039	Stmn1	stathmin 1	Multiple_Complex
TC0600001636.mm.1	10.46	11.47	-2.01	0.0009	0.0312	Strap	serine/threonine kinase receptor associated protein	Multiple_Complex
TC0900002037.mm.1	13.55	14.69	-2.21	0.0011	0.0368	Stt3a	STT3, subunit of the oligosaccharyltransferase complex, homolog A (S. cerevisiae)	Multiple_Complex
TC0100000064.mm.1	11.67	14.04	-5.16	8.38e-06	0.0016	Sulf1	sulfatase 1	Multiple_Complex
TC1400002025.mm.1	12.65	13.75	-2.14	0.0005	0.021	Supt16	suppressor of Ty 16	Multiple_Complex
TC0600001275.mm.1	8.41	7.13	2.42	1.18e-06	0.0004	Syn2	synapsin II; synapsin II (Syn2), transcript variant IIb, mRNA.	Multiple_Complex
TC0X00000122.mm.1	10.54	8.98	2.95	0.0003	0.0157	Sytl5	synaptotagmin-like 5	Coding
TC1000001571.mm.1	5.95	8.41	-5.53	3.53e-10	9.62e-06	Tac2	tachykinin 2	Coding
TC0500000360.mm.1	7.79	9.83	-4.11	1.42e-08	2.68e-05	Tacc3	transforming, acidic coiled-coil containing protein 3	Multiple_Complex
TC0100001617.mm.1	11.29	12.32	-2.05	0.0003	0.0157	Tagln2	transgelin 2	Multiple_Complex
TC1500001214.mm.1	10.59	11.75	-2.23	0.0006	0.024	Tars	threonyl-tRNA synthetase	Coding
TC0500000309.mm.1	14.52	13.38	2.21	0.0245	0.2125	Tcf23	transcription factor 23	Coding
TC0300002218.mm.1	5.46	7.96	-5.66	6.31e-09	1.74e-05	Tdo2	tryptophan 2,3-dioxygenase	Multiple_Complex
TC1500000731.mm.1	8.49	7.49	2	0.0004	0.0179	Tef	thyrotroph embryonic factor	Multiple_Complex
TC1100003928.mm.1	10.99	9.67	2.49	3.97e-05	0.0046	Tex2	testis expressed gene 2	Multiple_Complex
TC0800000390.mm.1	8.05	9.55	-2.83	8.58e-06	0.0016	Tex15	testis expressed gene 15	Coding
TC0800000126.mm.1	11.5	12.62	-2.16	2.02e-05	0.0029	Tfdp1	transcription factor Dp 1	Coding
TC1600000447.mm.1	8.73	10.95	-4.67	0.0003	0.0146	Tfrc	transferrin receptor	Multiple_Complex
TC0500002919.mm.1	14.03	12.79	2.36	0.0149	0.1634	Tgfbr3	transforming growth factor, beta receptor III	Multiple_Complex
TC0200001729.mm.1	12.1	10.61	2.81	0.0044	0.0814	Thbs1	thrombospondin 1	Multiple_Complex
TC0300000862.mm.1	5.9	7.04	-2.21	0.0002	0.0106	Them5	thioesterase superfamily member 5	Coding
TC0700001131.mm.1	6.69	8.5	-3.52	2.03e-07	0.0001	Ticrr	TOPBP1-interacting checkpoint and replication regulator	Coding
TC0900000819.mm.1	8.4	9.47	-2.09	0.0002	0.0121	Tipin	timeless interacting protein	Coding
TC1100004147.mm.1	6.96	8.01	-2.06	4.28e-05	0.0048	Tk1	thymidine kinase 1	Multiple_Complex
TC0800002307.mm.1	9.62	11.12	-2.81	0.0165	0.1726	Tll1	tolloid-like; Synthetic construct Mus musculus clone IMAGE:100069542, MGC:199444 tolloid-like (Tll1) mRNA, encodes complete protein.	Coding
TC1100003300.mm.1	8	9.12	-2.17	1.58e-07	0.0001	Tmem97	transmembrane protein 97	Coding
TC1100001395.mm.1	10.81	12.89	-4.25	0.0009	0.032	Tmem100	transmembrane protein 100	Coding
TC0300002203.mm.1	7.25	8.3	-2.07	0.0001	0.008	Tmem144	transmembrane protein 144	Coding
TC1800001181.mm.1	10.49	11.88	-2.63	4.69e-05	0.005	Tmem173	transmembrane protein 173	Coding
TC1000002671.mm.1	10.11	11.53	-2.69	4.2e-08	5.14e-05	Tmpo	thymopoietin; thymopoietin (Tmpo), transcript variant 3, mRNA.; thymopoietin (Tmpo), transcript variant 6, mRNA.; thymopoietin (Tmpo), transcript variant 1, mRNA.	Multiple_Complex
TC0500002683.mm.1	9.05	7.05	4	0.0017	0.0469	Tmprss11g	transmembrane protease, serine 11g	Multiple_Complex
TC0900002314.mm.1	12.36	11.05	2.47	0.0247	0.2134	Tnfaip8l3	tumor necrosis factor, alpha-induced protein 8-like 3	Coding
TC0100002576.mm.1	14.57	13.47	2.15	0.0036	0.0726	Tns1	tensin 1; tensin 1 (Tns1), mRNA.	Multiple_Complex
TC1700000645.mm.1	9.54	8.08	2.75	0.0002	0.0114	Tnxa	tenascin XA (pseudogene)	Multiple_Complex
TC1700000644.mm.1	11.09	9.25	3.58	0.0002	0.0121	Tnxb	tenascin XB	Coding
TC1100003693.mm.1	10.64	13.69	-8.28	1.12e-05	0.002	Top2a	topoisomerase (DNA) II alpha	Multiple_Complex
TC0900001302.mm.1	9.03	10.7	-3.18	5.93e-07	0.0003	Topbp1	topoisomerase (DNA) II binding protein 1	Multiple_Complex
TC0200002301.mm.1	9.12	11.63	-5.67	1.07e-07	9.01e-05	Tpx2	TPX2, microtubule-associated protein homolog (Xenopus laevis)	Multiple_Complex
TC1300002306.mm.1	7.11	9.19	-4.22	5.31e-07	0.0002	Trip13	thyroid hormone receptor interactor 13	Coding
TC1100000916.mm.1	9.54	10.54	-2	5e-06	0.0011	Trp53	transformation related protein 53	Multiple_Complex
TC1700000983.mm.1	8.51	9.82	-2.48	0.0014	0.042	Trp53-ps	transformation related protein 53, pseudogene [Source:MGI Symbol;Acc:MGI:98835]	Pseudogene
TC1900000327.mm.1	7.47	9.4	-3.82	6.58e-06	0.0013	Trpm6	transient receptor potential cation channel, subfamily M, member 6	Coding
TC1200000943.mm.1	8.97	7.48	2.81	0.0017	0.0471	Tshr	thyroid stimulating hormone receptor	Coding
TC0X00002983.mm.1	8.17	9.3	-2.18	0.0004	0.0201	Tspan6	tetraspanin 6	Multiple_Complex
TC0900001101.mm.1	6.97	9.42	-5.47	1.52e-07	0.0001	Ttk	Ttk protein kinase	Multiple_Complex
TC1100001642.mm.1	9.81	10.93	-2.17	0.0005	0.0226	Tubg1	tubulin, gamma 1	Multiple_Complex
TC1300001835.mm.1	11.65	12.72	-2.1	0.0012	0.0374	Txndc5	thioredoxin domain containing 5; thioredoxin domain containing 5 (Txndc5), mRNA.	Multiple_Complex
TC0300000949.mm.1	16.61	15.51	2.14	0.0035	0.0714	Txnip	thioredoxin interacting protein	Multiple_Complex
TC0500002152.mm.1	8.52	10.21	-3.22	1.3e-06	0.0004	Tyms	thymidylate synthase	Multiple_Complex
TC1000001068.mm.1	7.51	8.97	-2.75	4.15e-05	0.0047	Tyms-ps	thymidylate synthase, pseudogene	NonCoding
TC0200002532.mm.1	8.04	9.52	-2.79	3.78e-05	0.0044	Ube2c	ubiquitin-conjugating enzyme E2C	Coding
TC0700002173.mm.1	8.36	9.58	-2.32	0.0004	0.0184	Ube2s	ubiquitin-conjugating enzyme E2S	Coding
TC0100001317.mm.1	8.93	10.05	-2.17	4.74e-05	0.0051	Uchl5	ubiquitin carboxyl-terminal esterase L5	Coding
TC0500002486.mm.1	8.32	9.46	-2.21	0.0001	0.0088	Ugdh	UDP-glucose dehydrogenase	Multiple_Complex
TC1700001003.mm.1	7.55	9.08	-2.9	2.49e-07	0.0001	Uhrf1	ubiquitin-like, containing PHD and RING finger domains, 1	Multiple_Complex
TC1000001696.mm.1	7.68	9.09	-2.65	5.07e-06	0.0011	Ulbp1	UL16 binding protein 1	Coding
TC1700000942.mm.1	6.93	5.75	2.28	0.0003	0.0161	Unc5cl	unc-5 homolog C (C. elegans)-like	Coding
TC0400000992.mm.1	10.61	12.74	-4.38	2.75e-07	0.0002	Usp1	ubiquitin specific peptidase 1	Coding
TC1300002392.mm.1	10.36	13.23	-7.31	1.61e-05	0.0025	Vcan	versican	Multiple_Complex
TC0400002513.mm.1	12.54	13.58	-2.05	0.0002	0.0132	Vcp	valosin containing protein	Multiple_Complex
TC0X00002798.mm.1	12.54	13.82	-2.44	0.0002	0.0139	Vcp-rs	valosin containing protein, related sequence	Pseudogene
TC1700002162.mm.1	11.27	10.14	2.19	4.01e-07	0.0002	Vegfa	vascular endothelial growth factor A	Multiple_Complex
TC1600000797.mm.1	9.5	11.21	-3.28	1.66e-05	0.0026	Vgll3	vestigial like 3 (Drosophila)	Multiple_Complex
TC0300001006.mm.1	11.69	12.88	-2.29	0.0003	0.0151	Vtcn1	V-set domain containing T cell activation inhibitor 1	Coding
TC1400001931.mm.1	7.83	9.77	-3.83	5.37e-06	0.0012	Wdhd1	WD repeat and HMG-box DNA binding protein 1	Multiple_Complex
TC0200001819.mm.1	8.02	9.06	-2.07	0.0002	0.012	Wdr76	WD repeat domain 76	Multiple_Complex
TC0700001624.mm.1	9.59	11.16	-2.97	0.0002	0.0106	Wee1	WEE 1 homolog 1 (S. pombe)	Multiple_Complex
TC0500000363.mm.1	8.68	9.81	-2.18	4.64e-05	0.005	Whsc1	Wolf-Hirschhorn syndrome candidate 1 (human); Synthetic construct Mus musculus clone IMAGE:100063634, MGC:191107 Wolf-Hirschhorn syndrome candidate 1 (human) (Whsc1) mRNA, encodes complete protein.	Multiple_Complex
TC0600000190.mm.1	6.5	8.29	-3.44	2.16e-05	0.003	Wnt16	wingless-type MMTV integration site family, member 16; wingless-related MMTV integration site 16	Coding
TC1100003318.mm.1	9.95	10.96	-2.02	0.0041	0.0784	Wsb1	WD repeat and SOCS box-containing 1	Multiple_Complex
TC1100000238.mm.1	10.96	12.27	-2.47	0.0002	0.0105	Xpo1	exportin 1, CRM1 homolog (yeast)	Multiple_Complex
TC0500002110.mm.1	5.52	6.53	-2.02	2.09e-05	0.003	Xrcc2	X-ray repair complementing defective repair in Chinese hamster cells 2	Multiple_Complex
TC0900002241.mm.1	12.04	10.86	2.26	0.0035	0.0718	Zbtb16	zinc finger and BTB domain containing 16	Coding
TC0700000894.mm.1	9.73	10.82	-2.13	0.0052	0.0899	Zdhhc13	zinc finger, DHHC domain containing 13	Multiple_Complex
TC1800000029.mm.1	12.26	11.19	2.11	7.69e-05	0.0069	Zeb1	zinc finger E-box binding homeobox 1	Multiple_Complex
TC0800000343.mm.1	10.18	8.89	2.44	0.0005	0.0232	Zfp703	zinc finger protein 703	Multiple_Complex
TC0300001289.mm.1	7.11	8.35	-2.35	4.49e-05	0.0049	Zgrf1	zinc finger, GRF-type containing 1	Multiple_Complex
TC0900002489.mm.1	7.5	9.6	-4.29	6.13e-07	0.0003	Zwilch	zwilch kinetochore protein	Multiple_Complex
TC0100001287.mm.1	8.17	9.4	-2.34	0.0103	0.1324			NonCoding
TC1700001294.mm.1	10.2	8.43	3.41	5.68e-05	0.0057			NonCoding
TC0800002302.mm.1	8.25	9.45	-2.29	0.0015	0.0445			NonCoding
TC0500001563.mm.1	9.81	8.7	2.16	0.0202	0.1918			NonCoding
TC1700001293.mm.1	11.13	9.25	3.67	0.0017	0.0467			NonCoding
TC1700001292.mm.1	7.8	6.31	2.81	8.49e-05	0.0073			NonCoding
TC1600002075.mm.1	17.91	16.72	2.27	0.0025	0.0595			NonCoding
TC1700001291.mm.1	9.87	8.18	3.24	6.85e-05	0.0064			NonCoding
TC0800002283.mm.1	6.68	8.03	-2.55	0.0101	0.1304			NonCoding
TC1700001290.mm.1	10.19	8.33	3.63	2.11e-05	0.003			NonCoding
TC1700001196.mm.1	5.75	7.11	-2.56	4.97e-05	0.0052			NonCoding
TC1700000040.mm.1	8.65	6.35	4.94	0.0048	0.0855			NonCoding
TC0200002658.mm.1	9.02	7.88	2.21	0.0005	0.023			NonCoding
TC0400002508.mm.1	10.94	9.4	2.9	0.002	0.0515			NonCoding
TC0300001563.mm.1	8.6	7.36	2.37	6.12e-05	0.0059			NonCoding
TC0500001564.mm.1	13.09	11.7	2.62	0.0218	0.1995			NonCoding
TC0500001705.mm.1	8.63	7.6	2.04	0.0012	0.0381			NonCoding
TC0300001564.mm.1	8.1	6.69	2.66	0.0001	0.0096			NonCoding
TC0900001762.mm.1	15.59	13.38	4.62	0.0258	0.2181			NonCoding
TC0500002030.mm.1	9.49	8.34	2.22	0.0012	0.0392			NonCoding
TC1600001949.mm.1	7.89	5.33	5.9	9.76e-05	0.0079			NonCoding
TC0800002280.mm.1	6.05	7.15	-2.14	0.0009	0.0318			NonCoding
TC0400002995.mm.1	8.29	9.6	-2.48	0.0028	0.0637			NonCoding
TC0400001046.mm.1	13.07	11.92	2.22	0.0051	0.089			NonCoding
TC1600000612.mm.1	9.41	8.14	2.42	0.0069	0.1045			NonCoding
TC0100002006.mm.1	10.42	9.41	2.01	0.0031	0.0673			NonCoding
TC0900002265.mm.1	8.95	7.86	2.13	0.0035	0.0716			NonCoding
TC1600000136.mm.1	6.67	8.32	-3.13	0.0002	0.0128			NonCoding
TC1600000131.mm.1	9.92	8.43	2.82	0.0061	0.0976			NonCoding
TC1600000083.mm.1	11.02	9.99	2.04	0.0087	0.1202			NonCoding
TC0500002370.mm.1	6.34	5.05	2.46	0.0005	0.0221			NonCoding
TC1500002237.mm.1	10.38	8.82	2.96	0.008	0.1135			NonCoding
TC0500002372.mm.1	6.95	5.61	2.55	0.0004	0.0197			NonCoding
TC1500002103.mm.1	7.77	9.14	-2.59	0.0004	0.0196			NonCoding
TC0800002276.mm.1	6.63	7.78	-2.22	0.0128	0.1495			NonCoding
TC0500002374.mm.1	6.62	5.54	2.12	0.0005	0.0212			NonCoding
TC0900002568.mm.1	14.36	12.74	3.07	0.0466	0.2922			NonCoding
TC1500001674.mm.1	11.35	10.21	2.2	0.0409	0.2745			NonCoding
TC0500002379.mm.1	7.2	5.93	2.41	0.0036	0.0725			NonCoding
TC0200002455.mm.1	8.49	7.17	2.5	0.0007	0.0277			NonCoding
TC0500002380.mm.1	7.15	5.38	3.4	0.0002	0.0121			NonCoding
TC1500001589.mm.1	7.43	8.54	-2.16	0.0266	0.2217			NonCoding
TC0500002381.mm.1	7.45	5.15	4.92	2.61e-06	0.0007			NonCoding
TC0800002249.mm.1	10.41	12.49	-4.23	0.0001	0.0103			NonCoding
TC1600000747.mm.1	13.42	10.72	6.49	8.06e-05	0.0071			NonCoding
TC1600000798.mm.1	8.18	10.02	-3.58	3.51e-07	0.0002			NonCoding
TC1600000838.mm.1	8.22	9.33	-2.16	5.45e-05	0.0056			NonCoding
TC1600000840.mm.1	6.55	7.96	-2.66	6.12e-06	0.0013			NonCoding
TC0900002004.mm.1	14	12.97	2.04	0.0071	0.1063			NonCoding
TC1600001895.mm.1	7.55	10.1	-5.85	1.68e-05	0.0026			NonCoding
TC1600001894.mm.1	5.92	7.7	-3.44	2.72e-05	0.0036			NonCoding
TC1600001893.mm.1	7.01	8.03	-2.03	0.0016	0.0459			NonCoding
TC1600001892.mm.1	7.91	9.45	-2.91	0.0001	0.0094			NonCoding
TC1600001891.mm.1	7.72	9.22	-2.83	0.0003	0.0157			NonCoding
TC1600001889.mm.1	6.52	8.09	-2.97	0.0006	0.0257			NonCoding
TC0300001334.mm.1	7.13	9.09	-3.89	7.76e-05	0.0069			NonCoding
TC1600001729.mm.1	8.24	7.23	2.01	0.0232	0.2064			NonCoding
TC1600001728.mm.1	9.31	7.89	2.68	0.0038	0.0752			NonCoding
TC1600001726.mm.1	10.16	8.29	3.66	0.0003	0.0163			NonCoding
TC0300001404.mm.1	13.63	12.23	2.65	0.0112	0.1391			NonCoding
TC1600001723.mm.1	7.86	6.49	2.58	0.0025	0.0597			NonCoding
TC0100001391.mm.1	6.86	5.83	2.04	2.78e-05	0.0036			NonCoding
TC1600001583.mm.1	13.67	12.61	2.09	0.0347	0.2543			NonCoding
TC0900002006.mm.1	13.54	12.15	2.64	0.002	0.0513			NonCoding
TC1600001513.mm.1	12.66	10.37	4.88	0.0226	0.2038			NonCoding
TC0500002023.mm.1	9.71	8.64	2.1	0.0004	0.0183			NonCoding
TC0800002281.mm.1	7.48	8.49	-2.01	0.0029	0.0649			NonCoding
TC0100001635.mm.1	9.41	8.03	2.61	0.0438	0.283			NonCoding
TC1600001140.mm.1	7.95	6.92	2.05	3.79e-05	0.0044			NonCoding
TC0500002097.mm.1	9.63	8.51	2.17	0.0061	0.0977			NonCoding
TC1600000843.mm.1	7.03	8.47	-2.72	1.17e-05	0.002			NonCoding
TC1600000841.mm.1	6.8	7.86	-2.09	0.0001	0.01			NonCoding
TC0100001337.mm.1	7.68	6.61	2.1	0.024	0.2105			NonCoding
TC1700001295.mm.1	8.5	7.15	2.55	0.0007	0.0281			NonCoding
TC0900001705.mm.1	7.02	8.15	-2.19	0.0014	0.0428			NonCoding
TC1700001298.mm.1	9.05	7.59	2.76	1.46e-07	0.0001			NonCoding
TC0100000346.mm.1	13.93	12.3	3.1	0.05	0.3022			NonCoding
TC0900000547.mm.1	9.87	8.42	2.72	0.0027	0.0614			NonCoding
TC0200003474.mm.1	7.89	9.24	-2.55	0.0074	0.1089			NonCoding
TC0300001736.mm.1	7.65	6.48	2.25	0.0014	0.0432			NonCoding
TC0300001735.mm.1	8.21	6.93	2.43	0.0007	0.0275			NonCoding
TC0300003141.mm.1	8.55	7.4	2.21	0.0008	0.0297			NonCoding
TC1900000375.mm.1	11.55	10.28	2.4	0.0239	0.2098			NonCoding
TC0500000519.mm.1	13.56	11.96	3.04	0.0018	0.0486			Precursor_microRNA
TC0100000429.mm.1	9.4	8.04	2.56	0.01	0.1303			NonCoding
TC0900000623.mm.1	8.21	10.33	-4.34	5.92e-06	0.0013			NonCoding
TC0500000535.mm.1	13.94	12.86	2.11	0.0109	0.1375			NonCoding
TC0900000765.mm.1	10.86	9.54	2.49	5.53e-05	0.0056			NonCoding
TC0100000502.mm.1	10.94	9.39	2.93	0.0023	0.0568			NonCoding
TC1900000087.mm.1	8.45	6.75	3.27	0.0211	0.1964			NonCoding
TC1900000086.mm.1	8.17	6.89	2.42	0.025	0.2144			NonCoding
TC0100000552.mm.1	7.38	8.49	-2.16	0.0007	0.0266			NonCoding
TC0400002966.mm.1	9.57	8.5	2.09	0.0003	0.0152			NonCoding
TC1800001644.mm.1	9.7	8.65	2.07	0.0043	0.0808			NonCoding
TC0500000563.mm.1	10.99	9.89	2.14	0.0045	0.083			NonCoding
TC0200003328.mm.1	7.44	6.08	2.57	3.61e-05	0.0043			NonCoding
TC1800001484.mm.1	7.93	6.85	2.11	0.0006	0.0258			NonCoding
TC1800001465.mm.1	10.1	9.08	2.03	0.0023	0.0562			NonCoding
TC1800001464.mm.1	11.3	9.97	2.52	0.0007	0.0271			NonCoding
TC0300001744.mm.1	8.06	6.51	2.93	9.41e-05	0.0078			NonCoding
TC0100000553.mm.1	6.91	8.5	-3	0.0002	0.0134			NonCoding
TC0800002786.mm.1	10.38	11.52	-2.2	0.0023	0.056			NonCoding
TC0800002788.mm.1	10.28	11.29	-2.02	0.0002	0.013			NonCoding
TC0300002845.mm.1	10.27	8.08	4.57	0.0093	0.1243			NonCoding
TC0900000036.mm.1	5.44	6.48	-2.06	0.0098	0.1288			NonCoding
TC1_GL456221_random00000005.mm.1	12.19	10.54	3.15	0.0002	0.0123			NonCoding
TC1_GL456210_random00000009.mm.1	12.19	10.54	3.15	0.0002	0.0123			NonCoding
TC0900000070.mm.1	14.86	13.51	2.55	0.0335	0.2492			NonCoding
TC0100000032.mm.1	11.65	9.13	5.74	7.69e-06	0.0015			NonCoding
TC0500000224.mm.1	13.23	11.43	3.48	0.0169	0.1749			NonCoding
TC0900000085.mm.1	11.46	10.22	2.36	0.0004	0.018			NonCoding
TC0800002789.mm.1	11.49	12.74	-2.39	0.003	0.0657			NonCoding
TC1900001224.mm.1	8.41	12.31	-14.87	9.93e-07	0.0004			NonCoding
TC1900001223.mm.1	8.59	12.14	-11.71	2.26e-05	0.0031			NonCoding
TC1900001222.mm.1	9.01	11.91	-7.48	4.67e-06	0.0011			NonCoding
TC1900001221.mm.1	6.82	10.16	-10.15	1.13e-05	0.002			NonCoding
TC1900001220.mm.1	5.9	8.33	-5.37	6.36e-05	0.0061			NonCoding
TC0900000219.mm.1	9.66	10.83	-2.24	0.0033	0.0696			NonCoding
TC0400002967.mm.1	11.55	10.47	2.12	0.0025	0.0592			NonCoding
TC1900001088.mm.1	5.07	6.26	-2.28	5.22e-06	0.0011			NonCoding
TC0100000065.mm.1	6.54	8.24	-3.24	2.77e-05	0.0036			NonCoding
TC1900001014.mm.1	10.34	9.26	2.11	0.0016	0.0451			NonCoding
TC0900000327.mm.1	11.78	9.97	3.5	0.0195	0.1881			NonCoding
TC1900000919.mm.1	7.66	6.34	2.5	0.0023	0.056			NonCoding
TC0900000495.mm.1	6.18	7.49	-2.47	0.0004	0.0194			NonCoding
TC1900000648.mm.1	10.5	7.06	10.82	0.0233	0.2073			NonCoding
TC1900000576.mm.1	10.43	9.32	2.15	0.0023	0.0568			NonCoding
TC1700001296.mm.1	8.7	7.22	2.77	3.31e-05	0.0041			NonCoding
TC0100000555.mm.1	7.18	8.29	-2.15	0.0002	0.0113			NonCoding
TC1800001386.mm.1	7.27	8.39	-2.17	0.0002	0.012			NonCoding
TC0900001401.mm.1	9.55	8.45	2.15	0.0001	0.0088			NonCoding
TC1800000172.mm.1	11.86	10.41	2.72	0.0038	0.0758			Precursor_microRNA
TC1800000149.mm.1	13.11	11.94	2.26	0.0049	0.087			NonCoding
TC1800000033.mm.1	9.55	7.81	3.32	0.0038	0.0757			NonCoding
TC0300001571.mm.1	7.16	6.11	2.07	0.0067	0.1034			NonCoding
TC0300002607.mm.1	10.7	8.85	3.6	0.0003	0.0155			NonCoding
TC1700002670.mm.1	10.43	9.1	2.51	0.0002	0.013			NonCoding
TC0900001653.mm.1	5.78	7.11	-2.52	7.12e-05	0.0065			NonCoding
TC0200002908.mm.1	11.97	10.9	2.1	0.0132	0.1525			NonCoding
TC0500002382.mm.1	8.83	6.7	4.37	0.0002	0.0142			NonCoding
TC0900001707.mm.1	12.44	11.37	2.11	0.0011	0.0371			NonCoding
TC0300001568.mm.1	6.37	5.15	2.33	0.0001	0.0081			NonCoding
TC0900001709.mm.1	10.64	9.37	2.41	0.0015	0.0444			NonCoding
TC1700002142.mm.1	5.67	6.68	-2.01	0.0001	0.0081			NonCoding
TC1700002133.mm.1	7.4	6.1	2.46	0.0008	0.0307			NonCoding
TC0100001283.mm.1	7.56	9.08	-2.87	0.001	0.0344			NonCoding
TC0900001710.mm.1	10.71	9.65	2.07	0.0036	0.0736			NonCoding
TC1700001845.mm.1	11.28	9.65	3.08	3.16e-05	0.0039			NonCoding
TC0900001728.mm.1	5.72	6.72	-2.01	0.0017	0.0465			NonCoding
TC0300001566.mm.1	8.66	6.98	3.21	1.58e-06	0.0005			NonCoding
TC0100001284.mm.1	7.15	8.37	-2.34	0.0039	0.0768			NonCoding
TC0100001286.mm.1	6.68	7.9	-2.32	0.0033	0.0691			NonCoding
TC1700001306.mm.1	11.8	10.59	2.32	0.0028	0.0634			NonCoding
TC0500001040.mm.1	6.57	7.63	-2.09	0.0002	0.0125			NonCoding
TC0900000897.mm.1	9.28	8.18	2.15	0.0132	0.1525			NonCoding
TC0500001039.mm.1	7.73	8.94	-2.32	0.0035	0.0722			NonCoding
TC0300001731.mm.1	8.29	6.37	3.76	3.55e-05	0.0043			NonCoding
TC0100000620.mm.1	7.21	6.13	2.11	0.0072	0.1067			NonCoding
TC0500000564.mm.1	10	8.75	2.38	0.0052	0.0892			NonCoding
TC0900000905.mm.1	9.42	8.05	2.59	0.0015	0.0443			NonCoding
TC1800001265.mm.1	7.37	6.35	2.02	9.71e-05	0.0079			NonCoding
TC0500000566.mm.1	10.95	9.73	2.33	0.0044	0.082			NonCoding
TC0500000567.mm.1	10.08	9.08	2	0.0008	0.0284			NonCoding
TC1800001172.mm.1	13.11	11.93	2.26	0.0037	0.0745			NonCoding
TC0200003323.mm.1	10.03	7.78	4.76	0.0207	0.1941			NonCoding
TC0800002785.mm.1	10.49	11.79	-2.46	0.001	0.0346			NonCoding
TC1800001105.mm.1	9.73	8.34	2.62	7.16e-05	0.0065			NonCoding
TC0100000856.mm.1	10.75	9.61	2.21	0.0098	0.1289			NonCoding
TC0300001734.mm.1	7.74	6.5	2.37	0.0055	0.092			NonCoding
TC0300001732.mm.1	6.62	5.48	2.21	0.0015	0.0439			NonCoding
TC0900001007.mm.1	11.57	10.43	2.2	0.0356	0.2566			NonCoding
TC1800000958.mm.1	13.11	11.92	2.3	0.0057	0.0939			NonCoding
TC1800000952.mm.1	7.83	9.37	-2.9	0.0006	0.0259			NonCoding
TC1800000933.mm.1	9.74	8.65	2.13	0.0004	0.0203			NonCoding
TC0500000821.mm.1	7.34	8.63	-2.44	0.0011	0.0368			NonCoding
TC0300002655.mm.1	13.11	11.93	2.26	0.0037	0.0745			NonCoding
TC1800000725.mm.1	8.51	7.11	2.62	0.0147	0.1619			NonCoding
TC0500000822.mm.1	7.44	9.19	-3.37	0.0109	0.1375			NonCoding
TC0100001045.mm.1	13.09	11.87	2.34	0.0037	0.0742			NonCoding
TC1800000608.mm.1	8.74	7.55	2.28	3.96e-05	0.0046			NonCoding
TC0400002965.mm.1	10.28	9.2	2.11	4.54e-05	0.005			NonCoding
TC0200001106.mm.1	7.46	9.46	-4	7.96e-05	0.007			NonCoding
TC0500002921.mm.1	11.81	10.7	2.15	0.0031	0.0668			NonCoding
TC1500001496.mm.1	11.23	10.18	2.07	0.0016	0.0458			NonCoding
TC1000002098.mm.1	5.36	6.88	-2.87	4.37e-06	0.001			NonCoding
TC0600003400.mm.1	8.45	7.28	2.26	0.0053	0.0905			NonCoding
TC0600003401.mm.1	10.34	8.89	2.72	0.0047	0.0846			NonCoding
TC0600003402.mm.1	9.21	8.06	2.23	0.001	0.0333			NonCoding
TC1000002340.mm.1	5.24	6.75	-2.86	4.77e-06	0.0011			NonCoding
TC0600003444.mm.1	10.09	9.08	2.02	0.0031	0.0674			NonCoding
TC0300000583.mm.1	7.74	6.59	2.22	4.85e-05	0.0052			NonCoding
TC1000002638.mm.1	6.99	9.38	-5.22	7.8e-05	0.0069			NonCoding
TC1300000123.mm.1	8.34	7.31	2.04	0.0283	0.2284			NonCoding
TC1300000077.mm.1	8.06	9.22	-2.23	0.0003	0.0153			NonCoding
TC1000002654.mm.1	7.47	6.05	2.67	8.78e-05	0.0074			NonCoding
TC0800000731.mm.1	12.79	11.46	2.51	0.0107	0.1352			Precursor_microRNA
TC0300000420.mm.1	7.38	8.67	-2.45	0.0001	0.0084			NonCoding
TC1000002747.mm.1	12.55	11.35	2.29	0.0034	0.071			NonCoding
TC0700001051.mm.1	11.81	9.82	3.97	0.0238	0.2097			NonCoding
TC1000002813.mm.1	11.78	10.51	2.4	0.0008	0.0288			NonCoding
TC1000002970.mm.1	7.36	6.35	2.02	6.03e-05	0.0059			NonCoding
TC0700001411.mm.1	8.48	7.38	2.15	0.0336	0.2496			NonCoding
TC1200002553.mm.1	11.09	8.62	5.54	0.0291	0.2316			NonCoding
TC1200002513.mm.1	7.99	9.73	-3.35	0.0016	0.0451			NonCoding
TC1200002512.mm.1	6.27	7.32	-2.07	0.0017	0.0472			NonCoding
TC0800000527.mm.1	13.02	11.82	2.29	0.0201	0.1917			Precursor_microRNA
TC0200000253.mm.1	12.7	11.58	2.17	9.96e-05	0.008			NonCoding
TC0300000632.mm.1	8.02	9.69	-3.18	9.35e-06	0.0017			NonCoding
TC0400003955.mm.1	7.5	6.47	2.04	0.0032	0.0677			NonCoding
TC1000002081.mm.1	9.28	8.17	2.15	8.54e-05	0.0073			NonCoding
TC0600003011.mm.1	10.14	9.09	2.07	0.0164	0.1721			NonCoding
TC0600002018.mm.1	11.76	10.73	2.05	0.0133	0.1529			NonCoding
TC0800001272.mm.1	12.28	10.96	2.51	0.001	0.0338			NonCoding
TC0600002382.mm.1	7.25	8.7	-2.72	0.0006	0.026			NonCoding
TC0600002383.mm.1	8.06	6.96	2.14	0.0002	0.0115			NonCoding
TC0300002521.mm.1	10.13	8.03	4.29	0.0261	0.2196			NonCoding
TC0600002384.mm.1	9.68	8.16	2.88	0.0012	0.0378			NonCoding
TC0200001759.mm.1	6.3	7.31	-2.02	0.0014	0.0433			NonCoding
TC1000000986.mm.1	7.7	6.6	2.15	0.0231	0.2062			NonCoding
TC1300001022.mm.1	8.42	7.22	2.31	0.0004	0.0194			NonCoding
TC1300001021.mm.1	9.15	8.07	2.12	5.35e-05	0.0055			NonCoding
TC1000001001.mm.1	9.9	8.51	2.62	0.0344	0.2529			NonCoding
TC1000001005.mm.1	11.78	10.04	3.35	0.0462	0.2913			NonCoding
TC1000001264.mm.1	14.12	12.49	3.1	0.0469	0.2931			NonCoding
TC1000001388.mm.1	7.36	6.35	2.02	6.03e-05	0.0059			NonCoding
TC1000001468.mm.1	7.74	6.58	2.23	0.0058	0.095			NonCoding
TC1300000600.mm.1	4.65	5.84	-2.28	1.46e-06	0.0005			NonCoding
TC1300000577.mm.1	14.82	13.66	2.24	0.0493	0.3004			NonCoding
TC1000001695.mm.1	6.32	7.39	-2.09	0.0039	0.0761			NonCoding
TC1000001819.mm.1	8.41	7.35	2.08	0.001	0.035			NonCoding
TC1300000533.mm.1	13.11	11.94	2.26	0.0049	0.087			NonCoding
TC0200001621.mm.1	5.86	7.1	-2.35	0.0002	0.0123			NonCoding
TC1000001985.mm.1	8.86	7.42	2.72	0.0049	0.087			NonCoding
TC0600003004.mm.1	11.41	10.38	2.04	0.0006	0.0256			NonCoding
TC1000002024.mm.1	9.73	8.37	2.57	1.24e-06	0.0004			NonCoding
TC1200002433.mm.1	16.18	15.01	2.25	0.0067	0.1033			NonCoding
TC0800000522.mm.1	8.36	9.57	-2.3	0.0017	0.047			NonCoding
TC0200000259.mm.1	8.93	7.71	2.32	0.0214	0.1974			NonCoding
TC0400003558.mm.1	10.06	8.71	2.55	0.0003	0.0156			NonCoding
TC1100003929.mm.1	8.68	7.6	2.12	0.0013	0.0397			NonCoding
TC0400001972.mm.1	12.1	10.5	3.05	0.0025	0.0592			NonCoding
TC0200000619.mm.1	13.11	11.93	2.26	0.0037	0.0745			NonCoding
TC0700003491.mm.1	8.56	6.96	3.03	1.37e-05	0.0023			NonCoding
TC0700003533.mm.1	9.02	10.3	-2.43	0.0073	0.1075			NonCoding
TC1100002038.mm.1	8.81	7.47	2.53	0.0353	0.2564			NonCoding
TC0700004437.mm.1	8.4	9.47	-2.09	0.0006	0.0239			NonCoding
TC0700003571.mm.1	8.42	7.08	2.53	0.0003	0.0172			NonCoding
TC1100002196.mm.1	6.52	9.17	-6.27	3.82e-05	0.0044			NonCoding
TC0200001109.mm.1	5.96	7.31	-2.56	0.0002	0.013			NonCoding
TC0700003731.mm.1	10.21	9.15	2.09	0.0202	0.1918			NonCoding
TC1100003477.mm.1	7.76	6.64	2.18	0.0007	0.0283			NonCoding
TC1100003475.mm.1	8.42	7.2	2.32	0.0001	0.0097			NonCoding
TC1100002248.mm.1	5.34	6.51	-2.26	8.79e-06	0.0016			NonCoding
TC1100003473.mm.1	7.03	6.01	2.03	0.0014	0.0431			NonCoding
TC1100002259.mm.1	8.14	6.89	2.38	0.0024	0.0578			NonCoding
TC1100003459.mm.1	6.64	8.37	-3.31	0.0001	0.0088			NonCoding
TC0700003939.mm.1	9.39	8.2	2.29	0.0004	0.0187			NonCoding
TC0700004083.mm.1	9.09	7.98	2.16	0.0025	0.0594			NonCoding
TC0700004106.mm.1	11.42	9.51	3.76	0.0001	0.0089			NonCoding
TC0200001108.mm.1	6.9	8.09	-2.28	0.0032	0.0688			NonCoding
TC1100002872.mm.1	10.62	9.41	2.3	0.0063	0.0999			NonCoding
TC0200001111.mm.1	6.91	8.35	-2.72	0.0013	0.0397			NonCoding
TC0200005194.mm.1	12.79	11.6	2.27	0.0415	0.2765			Precursor_microRNA
TC0700002227.mm.1	14.22	12.97	2.37	0.0036	0.0732			NonCoding
TC1200000494.mm.1	13.11	11.93	2.26	0.0037	0.0745			NonCoding
TC1200002215.mm.1	4.51	5.7	-2.28	0.0002	0.013			NonCoding
TC0700001625.mm.1	6.98	8.19	-2.31	0.0013	0.0396			NonCoding
TC1200002051.mm.1	9.49	8.31	2.27	0.0027	0.0621			NonCoding
TC1100000165.mm.1	6.27	7.68	-2.66	1.82e-05	0.0027			NonCoding
TC0200001416.mm.1	12.05	10.93	2.18	0.0152	0.165			NonCoding
TC0200001265.mm.1	8.28	7.26	2.03	0.0122	0.1458			NonCoding
TC1100000376.mm.1	7.35	8.91	-2.96	0.0002	0.0122			NonCoding
TC0400003698.mm.1	9.78	8.43	2.55	9.67e-05	0.0079			NonCoding
TC0400003640.mm.1	14.66	13.08	2.98	0.0153	0.1657			NonCoding
TC0200000359.mm.1	8.05	6.82	2.35	0.0426	0.2796			NonCoding
TC0700001905.mm.1	13.65	12.31	2.52	0.0291	0.2317			NonCoding
TC1000000336.mm.1	10.91	9.87	2.05	0.0396	0.2705			NonCoding
TC1100000378.mm.1	8.6	9.98	-2.6	1.44e-05	0.0024			NonCoding
TC1200001240.mm.1	9.69	8.62	2.09	0.0004	0.0185			NonCoding
TC0700001963.mm.1	9.17	11.02	-3.62	0.0193	0.1873			NonCoding
TC0200005307.mm.1	6.35	7.38	-2.05	0.0003	0.0159			NonCoding
TC0400001991.mm.1	13.01	11.93	2.11	0.0287	0.2298			NonCoding
TC1200001033.mm.1	11.66	10.54	2.18	0.0041	0.0787			NonCoding
TC1200000974.mm.1	7.98	6.95	2.04	0.0071	0.1063			NonCoding
TC1200000764.mm.1	13.11	11.94	2.26	0.0049	0.087			NonCoding
TC1100000656.mm.1	8.04	6.22	3.54	5.59e-05	0.0056			NonCoding
TC1200000575.mm.1	10.03	9.01	2.02	0.0002	0.011			NonCoding
TC1200000544.mm.1	3.35	4.4	-2.08	0.0151	0.1643			NonCoding
TC1200000518.mm.1	12.7	11.57	2.18	0.0046	0.0831			NonCoding
TC1100000382.mm.1	8.78	10.34	-2.94	0.0001	0.0083			NonCoding
TC0400003987.mm.1	8.65	6.35	4.94	0.0048	0.0855			NonCoding
TC0600001656.mm.1	10.7	9.54	2.24	0.0123	0.1463			NonCoding
TC0200003787.mm.1	6.75	8.76	-4.04	0.0001	0.0084			NonCoding
TC0600000160.mm.1	10.16	8.85	2.47	0.03	0.2355			NonCoding
TC1400002291.mm.1	5.37	6.65	-2.42	3.36e-05	0.0041			NonCoding
TC0100003022.mm.1	6.75	7.77	-2.03	0.0004	0.0191			NonCoding
TC0600000165.mm.1	9.9	8.71	2.28	0.0222	0.2019			NonCoding
TC0600000167.mm.1	10.58	9.29	2.44	0.0169	0.175			NonCoding
TC0X00000815.mm.1	8.36	7.07	2.44	0.0343	0.2528			NonCoding
TC0X00000817.mm.1	8.95	7.41	2.91	0.0007	0.0277			NonCoding
TC0600000168.mm.1	8.98	7.94	2.06	0.0213	0.1969			NonCoding
TC0X00000820.mm.1	9.06	7.55	2.86	0.001	0.0345			NonCoding
TC1400001968.mm.1	6.83	7.85	-2.03	0.0364	0.2592			NonCoding
TC0400002999.mm.1	8.56	9.8	-2.35	0.0044	0.0817			NonCoding
TC1400001964.mm.1	6.8	7.82	-2.03	0.0054	0.0908			NonCoding
TC0600000172.mm.1	9.09	7.64	2.73	0.0019	0.0504			NonCoding
TC0100003118.mm.1	8.85	7.19	3.15	0.0124	0.1473			NonCoding
TC0800002017.mm.1	11.4	10.16	2.36	0.0005	0.022			NonCoding
TC0600000174.mm.1	9.07	7.72	2.55	0.0028	0.0635			NonCoding
TC0X00001138.mm.1	15.55	13.91	3.12	0.0129	0.1505			NonCoding
TC0800002016.mm.1	11.03	9.66	2.59	0.0008	0.0299			NonCoding
TC0600000287.mm.1	7.83	6.17	3.18	0.0141	0.1581			NonCoding
TC1400001264.mm.1	6.02	7.88	-3.65	1.21e-06	0.0004			NonCoding
TC1400001263.mm.1	6.99	8.55	-2.95	4.66e-05	0.005			NonCoding
TC1400001262.mm.1	6.59	8.34	-3.36	0.0002	0.0135			NonCoding
TC1400001261.mm.1	7.79	9.39	-3.04	2.85e-06	0.0007			NonCoding
TC0X00000811.mm.1	9.63	8.53	2.14	5.09e-05	0.0053			NonCoding
TC0500003670.mm.1	6.93	5.37	2.95	0.001	0.0345			NonCoding
TC0200002353.mm.1	10.28	9.06	2.33	0.0089	0.1217			NonCoding
TC1400002518.mm.1	6.85	8.3	-2.73	0.0003	0.0143			NonCoding
TC1500001493.mm.1	10.62	9.56	2.09	0.0058	0.0944			NonCoding
TC1500001492.mm.1	10.36	8.81	2.92	5.64e-05	0.0057			NonCoding
TC1500001468.mm.1	8.13	7.07	2.09	0.0015	0.0439			NonCoding
TC0200002412.mm.1	8.31	7.16	2.22	0.0227	0.204			NonCoding
TC0500002530.mm.1	9.59	7.28	4.96	5.32e-05	0.0055			NonCoding
TC1500001235.mm.1	13.11	11.94	2.26	0.0049	0.087			NonCoding
TC1500001223.mm.1	8.3	7.3	2	0.0307	0.2385			NonCoding
TC0200002356.mm.1	9.29	7.71	2.99	0.0002	0.0121			NonCoding
TC1500001140.mm.1	9.53	8.08	2.72	0.0002	0.0114			NonCoding
TC0500002531.mm.1	9.57	7.82	3.36	0.0007	0.0271			NonCoding
TC0900003202.mm.1	11.2	9.99	2.31	0.0015	0.0443			NonCoding
TC1400001260.mm.1	7.24	9.81	-5.92	1.08e-07	9.01e-05			NonCoding
TC0X00000037.mm.1	9.16	7.72	2.71	0.0284	0.2286			NonCoding
TC0X00000117.mm.1	9.13	8.12	2.02	0.0158	0.1687			NonCoding
TC0X00000119.mm.1	9.36	7.98	2.61	0.0061	0.0981			NonCoding
TC1500000397.mm.1	4.76	5.86	-2.14	0.0128	0.1499			NonCoding
TC0X00000123.mm.1	9.36	7.77	3.01	0.0005	0.0212			NonCoding
TC0200002355.mm.1	9.68	8.19	2.82	0.0002	0.0121			NonCoding
TC1500000078.mm.1	8.17	6.84	2.52	0.0075	0.1092			NonCoding
TC0X00000560.mm.1	9.12	7.71	2.64	0.0128	0.1495			NonCoding
TC1500000039.mm.1	9.75	7.43	5.01	0.0114	0.1403			NonCoding
TC0500003147.mm.1	6.8	5.76	2.04	0.0118	0.1428			NonCoding
TC1400002642.mm.1	6.5	7.61	-2.16	0.0089	0.1213			NonCoding
TC0200002354.mm.1	10.47	9.03	2.72	0.0001	0.0081			NonCoding
TC0500002532.mm.1	9.18	7.08	4.28	0.0011	0.0361			NonCoding
TC0300001333.mm.1	6.77	8.07	-2.46	0.003	0.0653			NonCoding
TC1400001259.mm.1	6.45	9.04	-5.99	5.33e-07	0.0002			NonCoding
TC1400001257.mm.1	6.73	9.3	-5.95	2.93e-07	0.0002			NonCoding
TC1300002556.mm.1	10.44	9.37	2.1	0.0023	0.0562			NonCoding
TC1300002555.mm.1	9.31	8.08	2.34	0.0003	0.0159			NonCoding
TC0600000825.mm.1	13.13	11.9	2.35	0.0034	0.0704			NonCoding
TC0X00002552.mm.1	13.05	11.93	2.17	0.0053	0.0902			NonCoding
TC0X00002634.mm.1	6.73	7.86	-2.19	0.0124	0.147			NonCoding
TC0200002159.mm.1	8.39	7.38	2.02	5.66e-05	0.0057			NonCoding
TC0X00002796.mm.1	7.28	6.11	2.24	0.001	0.0346			NonCoding
TC0100003596.mm.1	10.26	9.15	2.17	0.0009	0.0316			NonCoding
TC0600001073.mm.1	8.97	7.85	2.17	0.002	0.0512			NonCoding
TC1300002394.mm.1	6.64	8.44	-3.49	0.0002	0.013			NonCoding
TC1300002393.mm.1	6.1	7.95	-3.61	6.88e-05	0.0064			NonCoding
TC1300002367.mm.1	14.09	12.4	3.25	0.0195	0.1881			NonCoding
TC0600001105.mm.1	9.34	7.34	4	0.0008	0.0288			NonCoding
TC0600001106.mm.1	9.38	6.91	5.55	7.13e-05	0.0065			NonCoding
TC1300002016.mm.1	9.09	7.6	2.8	1.07e-05	0.0019			NonCoding
TC0200003786.mm.1	6.79	7.8	-2.02	0.0051	0.0884			NonCoding
TC0X00003068.mm.1	13.15	11.91	2.36	0.0037	0.0738			NonCoding
TC1300001682.mm.1	13.93	12.3	3.1	0.05	0.3022			NonCoding
TC0X00003310.mm.1	9.96	8.43	2.9	0.0038	0.0755			NonCoding
TC0600001362.mm.1	13.11	11.93	2.26	0.0037	0.0745			NonCoding
TC0X00003381.mm.1	11.53	10.31	2.34	0.0078	0.1123			NonCoding
TC0600001485.mm.1	10.6	9.06	2.91	0.0431	0.281			NonCoding
TC0600001599.mm.1	5.89	6.98	-2.12	0.003	0.0662			NonCoding
TC0600000777.mm.1	10.76	9.29	2.77	8.7e-05	0.0074			NonCoding
TC0X00001711.mm.1	8.15	6.8	2.55	0.002	0.0518			NonCoding
TC0600000776.mm.1	11.65	9.55	4.27	3.98e-05	0.0046			NonCoding
TC1400000247.mm.1	9.51	8.23	2.42	0.0457	0.2894			NonCoding
TC1400001256.mm.1	7.43	10.13	-6.48	8.24e-07	0.0003			NonCoding
TC1400001255.mm.1	6.31	9.6	-9.77	6.17e-07	0.0003			NonCoding
TC0400002368.mm.1	13.07	11.92	2.22	0.0051	0.089			NonCoding
TC0600000391.mm.1	6.74	5.67	2.09	0.0431	0.2811			NonCoding
TC0600000589.mm.1	13.1	11.93	2.26	0.0038	0.0752			NonCoding
TC0400002287.mm.1	6.95	8.63	-3.21	7.59e-06	0.0015			NonCoding
TC0300001332.mm.1	6.85	7.87	-2.04	0.0113	0.1396			NonCoding
TC0X00001181.mm.1	6.95	5.84	2.16	0.0025	0.0591			NonCoding
TC0100003247.mm.1	8.54	7.28	2.41	5.67e-05	0.0057			NonCoding
TC1400001042.mm.1	6.11	7.52	-2.67	3.74e-05	0.0044			NonCoding
TC1400001034.mm.1	11.78	10.12	3.16	0.0002	0.0124			NonCoding
TC1400001258.mm.1	6.59	10.42	-14.27	8.71e-09	2.11e-05			NonCoding
TC1400000983.mm.1	9.13	8.12	2.02	0.0196	0.1888			NonCoding
TC1400000527.mm.1	9.67	8.61	2.09	1.76e-05	0.0027			NonCoding
TC1400000525.mm.1	9.47	8.23	2.36	0.0001	0.0085			NonCoding
TC0400002276.mm.1	6.39	9.81	-10.66	2.16e-05	0.003			NonCoding
TC1400000503.mm.1	12.07	10.69	2.59	0.0005	0.022			NonCoding
TC0300001331.mm.1	7.3	8.53	-2.35	0.0143	0.1594			NonCoding
TC1400000379.mm.1	13.1	11.91	2.29	0.0033	0.0694			NonCoding
TC0X00001561.mm.1	14.12	12.49	3.1	0.0469	0.2931			NonCoding
TC0100003391.mm.1	7.55	6.18	2.59	1.06e-05	0.0019			NonCoding
TC0800002013.mm.1	12	10.63	2.6	0.0009	0.0314			NonCoding
TC1400000302.mm.1	7.84	6.49	2.55	0.0257	0.2179			NonCoding
TC0X00001702.mm.1	11.07	10.03	2.05	0.0049	0.0869			NonCoding
TC0X00001267.mm.1	6.47	5.39	2.11	0.0068	0.1037			NonCoding
TC0900000023.mm.1	13.93	12.3	3.1	0.05	0.3022			NonCoding

## Sheet: canonical pws z>2
Ingenuity Canonical Pathways	-log(p-value)	zScore	Molecules
Activation of the pre-replicative complex	16.7	-4	CDC45,CDC6,CDC7,DBF4,MCM2,MCM3,MCM4,MCM5,MCM6,MCM7,POLA1,POLA2,POLE,POLE2,PRIM1,PRIM2
Asparagine N-linked glycosylation	2.03	-2.82843	ALG3,ALG8,MAGT1,MPI,PGM3,RPN1,STT3A,VCP
BER (Base Excision Repair) Pathway	2.45	-2.23607	LIG1,PCNA,POLE,RFC2,TP53
B-WICH complex positively regulates rRNA expression	1.47	-2	H2AC20,H2AX,H2BC13,MYBBP1A
Cell Cycle Checkpoints	47.9	-8.18535	AURKB,BIRC5,BLM,BRCA1,BRIP1,BUB1,BUB1B,CCNA2,CCNB1,CCNB2,CDC20,CDC25C,CDC45,CDC6,CDC7,CDK1,CENPA,CENPE,CENPF,CENPH,CENPI,CENPK,CENPM,CENPN,CHEK1,CKAP5,CLSPN,DBF4,EXO1,GTSE1,H2AX,H2BC13,INCENP,KIF18A,KIF2C,KNL1,KNTC1,MAD2L1,MCM2,MCM3,MCM4,MCM5,MCM6,MCM7,NDC80,NSD2,NSL1,NUF2,NUP107,NUP37,PLK1,PMF1,PSMD2,RANGAP1,RCC2,RFC2,SGO1,SGO2,SPC25,SPDL1,TOPBP1,TP53,UBE2C,UBE2S,WEE1,XPO1,ZWILCH
Cell Cycle Control of Chromosomal Replication	18	-4.47214	CDC45,CDC6,CDC7,CDK1,CDK4,DBF4,LIG1,MCM2,MCM3,MCM4,MCM5,MCM6,MCM7,PCNA,POLA1,POLA2,POLE,PRIM1,PRIM2,TOP2A
Chromatin modifications during the maternal to zygotic transition (MZT)	2.19	-2	H2AC20,H2AX,H2BC13,UHRF1
Chronic Myeloid Leukemia Signaling	4.91	-2.9824	Alox15,AURKA,AURKB,BIRC5,CDK4,E2F8,FOXM1,HSP90AA1,HSP90B1,JAK2,LEF1,PA2G4,PLK1,RASD1,RBL1,RRAS2,SKP2,TFDP1,TP53,WNT16
Cilium Assembly	2.95	-3.60555	CCT3,CCT6A,CCT7,CCT8,CDK1,CEP192,CKAP5,HAUS6,HSP90AA1,NEK2,PLK1,PLK4,TUBG1
Cohesin Chromatin Regulation Pathway	12.7	-3.7097	AURKB,BIRC5,BUB1,CCNB1,CCNB2,CDCA5,CDK1,CHEK1,ESCO2,ESPL1,H2ac10,H2AC20,H2AC4,H2AX,H2AZ1,H2bc12,H2BC13,H2bc14,H2bc15,INCENP,KNL1,NCAPD2,NCAPG,NCAPG2,NCAPH,PLK1,PPP2R2C,SGO1,SMC2,SMC4,TTK
Deubiquitination	1.99	-3.05085	BRCA1,CCNA2,CDC20,CDK1,CLSPN,H2AC20,H2BC13,PSMD2,RNF128,SKP2,TP53,UCHL5,VCP
DNA Damage Bypass	6.86	-2.52982	DTL,PCLAF,PCNA,POLE,POLE2,POLH,REV3L,RFC2,USP1,VCP
DNA Damage/Telomere Stress Induced Senescence	4.33	-2.82843	CCNA2,H1-1,H1-5,H2AC20,H2AX,H2BC13,LMNB1,TP53
DNA Double Strand Break Response	2.59	-2.44949	BRCA1,H2AX,H2BC13,KPNA2,NSD2,TP53
DNA methylation	3.51	-2.23607	DNMT1,H2AC20,H2AX,H2BC13,UHRF1
DNA Replication Pre-Initiation	6.82	-3.74166	CDC6,H2AC20,H2AX,H2BC13,KPNB1,MCM2,MCM3,MCM4,MCM5,MCM6,MCM7,PSMD2,UBE2C,UBE2S
FAT10 Cancer Signaling Pathway	2.17	2.23607	MAD2L1,NGFR,PCNA,TGFBR3,TP53
Folate Signaling Pathway	8.17	-2.88675	AHCY,CCNA2,DHFR,GGH,JAK1,JAK2,MTHFD1,MTHFD1L,MTHFD2,SHMT2,TP53,TYMS
Folate Transformations I	4.25	-2	MTHFD1,MTHFD1L,MTHFD2,SHMT2
Gene Silencing by RNA	3.8	-3.16228	H2AC20,H2AX,H2BC13,HSP90AA1,NDC1,NUP107,NUP155,NUP205,NUP37,NUP93
Glioma Invasiveness Signaling	1.59	-2	F2R,HMMR,MMP2,RASD1,RRAS2
Glucose metabolism	5.27	-2.7136	ENO1,NDC1,NUP107,NUP155,NUP205,NUP37,NUP93,PFKFB3,PGAM1,PGK1,PKM
HDR through Homologous Recombination (HRR) or Single Strand Annealing (SSA)	13.6	-4.69042	BLM,BRCA1,BRIP1,CCNA2,CHEK1,CLSPN,EXO1,FIGNL1,FIRRM,GEN1,H2AX,H2BC13,NSD2,PCNA,POLE,POLE2,POLH,RAD51,RFC2,TIPIN,TOPBP1,XRCC2
Histone Modification Signaling Pathway	4.01	-2.84019	ATAD2,AURKB,BUB1,H1-1,H1-5,H2AC20,H2AX,H2AZ1,H2bc14,H2bc7,KDM7A,MMP2,NCAPG2,NSD2,PDGFC,PRMT1,SGO2,UHRF1,VEGFA
Intra-Golgi and retrograde Golgi-to-ER traffic	3.45	-3.20713	CENPE,KDELR2,KIF11,KIF15,KIF18A,KIF18B,KIF20A,KIF20B,KIF22,KIF23,KIF2C,KIF4A,RAB6B,RACGAP1
Intrinsic Pathway for Apoptosis	1.4	-2	CYCS,GZMB,TFDP1,TP53
ISG15 antiviral mechanism	4.24	-3	JAK1,KPNA2,KPNB1,NDC1,NUP107,NUP155,NUP205,NUP37,NUP93
Kinesins	7.73	-3.4641	CENPE,KIF11,KIF15,KIF18A,KIF18B,KIF20A,KIF20B,KIF22,KIF23,KIF2C,KIF4A,RACGAP1
Kinetochore Metaphase Signaling Pathway	27.6	-3.13786	AURKB,BIRC5,BUB1,BUB1B,CCNB1,CDC20,CDK1,CENPA,CENPE,CENPH,CENPK,CENPN,CENPW,ESPL1,H2AC20,H2AX,H2AZ1,INCENP,KIF2C,KNL1,KNTC1,MAD2L1,NDC80,NEK2,NSL1,NUF2,PLK1,PMF1,PPP1CA,SKA3,SPC25,SPDL1,TTK,ZWILCH
Meiotic recombination	6.68	-3.16228	BLM,BRCA1,CDK4,FIGNL1,FIRRM,H2AC20,H2AX,H2BC13,RAD51,TEX15
Meiotic synapsis	2.03	-2.23607	BRCA1,H2AC20,H2AX,H2BC13,LMNB1
Metabolism of folate and pterines	4.46	-2.23607	DHFR,MTHFD1,MTHFD1L,MTHFD2,SHMT2
Metabolism of non-coding RNA	2.71	-2.44949	NDC1,NUP107,NUP155,NUP205,NUP37,NUP93
MHC class II antigen presentation	4.3	-2.88675	CENPE,CTSF,KIF11,KIF15,KIF18A,KIF20A,KIF22,KIF23,KIF2C,KIF4A,RACGAP1,SEC23A
MicroRNA Biogenesis Signaling Pathway	4.99	-2.5	BRCA1,DDX1,EGFR,EXOSC9,HSP90AA1,HSP90B1,NDC1,NUP107,NUP155,NUP205,NUP37,NUP93,RASD1,RRAS2,TP53,VEGFA
Mismatch Repair in Eukaryotes	3.06	-2	EXO1,LIG1,PCNA,RFC2
Mitotic G2-G2/M phases	10.2	-4.89898	AURKA,BORA,CCNA2,CCNB1,CCNB2,CDC25C,CDK1,CENPF,CEP192,CKAP5,FOXM1,GTSE1,HAUS6,HMMR,HSP90AA1,NEK2,PLK1,PLK4,PSMD2,TP53,TPX2,TUBG1,WEE1,XPO1
Mitotic Metaphase and Anaphase	32.3	-7.07107	AURKB,BIRC5,BUB1,BUB1B,CCNB1,CCNB2,CDC20,CDCA5,CDK1,CENPA,CENPE,CENPF,CENPH,CENPI,CENPK,CENPM,CENPN,CKAP5,ESPL1,INCENP,KIF18A,KIF2C,KNL1,KNTC1,KPNB1,LMNB1,MAD2L1,NDC1,NDC80,NSL1,NUF2,NUP107,NUP155,NUP205,NUP37,NUP93,PLK1,PMF1,PSMD2,RANGAP1,RCC2,SGO1,SGO2,SPC25,SPDL1,TMPO,UBE2C,UBE2S,XPO1,ZWILCH
Mitotic Prometaphase	36.7	-7.14143	AURKB,BIRC5,BUB1,BUB1B,CCNB1,CCNB2,CDC20,CDCA5,CDK1,CENPA,CENPE,CENPF,CENPH,CENPI,CENPK,CENPM,CENPN,CEP192,CKAP5,FIRRM,HAUS6,HSP90AA1,INCENP,KIF18A,KIF2C,KNL1,KNTC1,MAD2L1,NCAPD2,NCAPG,NCAPH,NDC80,NEK2,NSL1,NUF2,NUP107,NUP37,PLK1,PLK4,PMF1,RANGAP1,RCC2,SGO1,SGO2,SMC2,SMC4,SPC25,SPDL1,TUBG1,XPO1,ZWILCH
Mitotic Prophase	10.4	-4.24264	CCNB1,CCNB2,CDK1,H2AC20,H2AX,H2BC13,LMNB1,NCAPG2,NDC1,NUP107,NUP155,NUP205,NUP37,NUP93,PLK1,SMC2,SMC4,TMPO
NER (Nucleotide Excision Repair, Enhanced Pathway)	4.22	-2.23607	LIG1,PCNA,POLA1,POLA2,POLE,POLE2,PRIM1,PRIM2,RFC2,TOP2A
Nonhomologous End-Joining (NHEJ)	1.56	-2	BRCA1,H2AX,H2BC13,NSD2
Nuclear Cytoskeleton Signaling Pathway	8.43	-4.79583	CENPE,DHFR,H2AX,ITGB8,KIF11,KIF15,KIF18A,KIF18B,KIF20A,KIF20B,KIF22,KIF23,KIF2C,KIF4A,LMNB1,NDC1,NUP107,NUP155,NUP205,NUP37,NUP93,RACGAP1,SKP2
Nucleosome assembly	10.2	-3.60555	CENPA,CENPH,CENPI,CENPK,CENPM,CENPN,CENPW,H2AC20,H2AX,H2BC13,HJURP,KNL1,MIS18BP1
Oxidative Stress Induced Senescence	1.76	-2.23607	CDK4,H2AC20,H2AX,H2BC13,TFDP1,TP53
PPAR Signaling	2.99	2.12132	HSP90AA1,HSP90B1,IL1A,IL1R1,IL36G,NGFR,PDGFC,RASD1,RRAS2
PRC2 methylates histones and DNA	2.05	-2	DNMT1,H2AC20,H2AX,H2BC13
Protein Ubiquitination Pathway	1.82	-3.60555	BRCA1,CDC20,DNAJC9,HSP90AA1,HSP90B1,HSPA5,HSPD1,PSMD2,SKP2,UBE2C,UBE2S,UCHL5,USP1
Pyroptosis	2.46	-2	CYCS,GZMB,IL1A,TP53
RAN Signaling	5.79	-2.23607	CSE1L,IPO5,KPNA2,KPNB1,RANGAP1,XPO1
Regulation of mitotic cell cycle	7.76	-3.74166	AURKA,AURKB,BUB1B,CCNA2,CCNB1,CDC20,CDK1,MAD2L1,NEK2,PLK1,PSMD2,SKP2,UBE2C,UBE2S
Regulation of TP53 Activity through Phosphorylation	7.45	-3.74166	AURKA,AURKB,BLM,BRCA1,BRIP1,CCNA2,CHEK1,EXO1,RFC2,SSRP1,SUPT16H,TOPBP1,TP53,TPX2
Regulation of TP53 Expression and Degradation	2.68	-2.23607	CCNA2,CCNG1,CDK1,PRDM1,TP53
Resolution of Abasic Sites (AP sites)	2.73	-2.23607	LIG1,PCNA,POLE,POLE2,RFC2
RHO GTPase cycle	2.97	-3.83761	ANLN,ARHGAP11A,ARHGAP19,ARHGAP20,CCT6A,CCT7,CIT,DIAPH3,DSP,ECT2,HSP90AA1,IQGAP3,KIF14,LMNB1,RACGAP1,RRAS2,SHMT2,STIP1,TEX2,TFRC,TMPO,VCP
RHO GTPases activate CIT	3.06	-2	CIT,KIF14,MYH10,PRC1
RHO GTPases Activate Formins	26.5	-6	AURKB,BIRC5,BUB1,BUB1B,CDC20,CENPA,CENPE,CENPF,CENPH,CENPI,CENPK,CENPM,CENPN,CKAP5,DIAPH3,INCENP,KIF18A,KIF2C,KNL1,KNTC1,MAD2L1,NDC80,NSL1,NUF2,NUP107,NUP37,PLK1,PMF1,RANGAP1,RCC2,SGO1,SGO2,SPC25,SPDL1,XPO1,ZWILCH
S Phase	2.61	-2.64575	CCNA2,CDCA5,CDK4,ESCO2,PSMD2,SKP2,TFDP1,WEE1
Senescence-Associated Secretory Phenotype (SASP)	3.47	-2.82843	CCNA2,CDK4,H2AC20,H2AX,H2BC13,IL1A,UBE2C,UBE2S
Sensory processing of sound by outer hair cells of the cochlea	1.4	2	ATP2B2,EZR,GSN,RIPOR2
SUMOylation of chromatin organization proteins	2.86	-2.64575	H4C3,NDC1,NUP107,NUP155,NUP205,NUP37,NUP93
SUMOylation of DNA damage response and repair proteins	3.35	-2.82843	BLM,BRCA1,NDC1,NUP107,NUP155,NUP205,NUP37,NUP93
SUMOylation of DNA replication proteins	10.5	-3.60555	AURKA,AURKB,BIRC5,INCENP,NDC1,NUP107,NUP155,NUP205,NUP37,NUP93,PCNA,RANGAP1,TOP2A
SUMOylation of RNA binding proteins	3.11	-2.44949	NDC1,NUP107,NUP155,NUP205,NUP37,NUP93
SUMOylation of SUMOylation proteins	3.83	-2.44949	NDC1,NUP107,NUP155,NUP205,NUP37,NUP93
SUMOylation of ubiquitinylation proteins	3.56	-2.44949	NDC1,NUP107,NUP155,NUP205,NUP37,NUP93
Synthesis of DNA	14	-4.79583	CCNA2,CDC45,CDC6,GINS1,LIG1,MCM2,MCM3,MCM4,MCM5,MCM6,MCM7,PCNA,POLA1,POLA2,POLE,POLE2,PRIM1,PRIM2,PSMD2,RFC2,SKP2,UBE2C,UBE2S
Telomere Maintenance	5.94	-3.4641	BLM,CCNA2,H2AC20,H2AX,H2BC13,LIG1,PCNA,POLA1,POLA2,PRIM1,PRIM2,RFC2
TP53 Regulates Transcription of Cell Cycle Genes	7.85	-3.31662	AURKA,CCNA2,CCNB1,CDC25C,CDK1,E2F8,PCNA,PRMT1,RBL1,TFDP1,TP53
TP53 Regulates Transcription of Cell Death Genes	1.71	-2	BIRC5,IGFBP3,NDRG1,TP53
TP53 Regulates Transcription of DNA Repair Genes	2.9	-2.64575	BRCA1,CHEK1,FANCD2,FANCI,SSRP1,SUPT16H,TP53
Transcriptional and post-translational regulation of MITF-M expression and activity	2.17	-2.23607	EPRS1,LARS1,LEF1,SOX9,XPO1
Transcriptional Regulation by VENTX	1.85	-2	LEF1,TP53,UBE2C,UBE2S
tRNA Charging	2.73	-2.23607	EPRS1,GARS1,HARS1,LARS1,TARS1

## Sheet: Upstr reg Z>2
Upstream Regulator	Expr Fold Change	Molecule Type	Activation z-score	p-value of overlap	Target molecules in dataset
1,1-diarylethylene-diammonium derivative		chemical reagent	3.606	1.04e-09	AURKA,AURKB,BIRC5,CCNA2,CCNB1,CCNB2,CDK1,CENPA,CENPF,CENPM,FOXM1,GTSE1,PLK1
1,2-dithiole-3-thione		chemical reagent	-3.213	0.000215	CCT3,CCT7,Gstm1,HPRT1,HSP90AA1,HSP90B1,INMT,PDIA4,PDIA6,PSAT1,SEC23A,SLC35B1,STIP1,TFRC,VCP
10E,12Z-octadecadienoic acid		chemical - endogenous mammalian	-4.02	3.17e-09	ADAM12,ADIPOQ,ATP6V0D2,BIRC5,BUB1,CA3,CDKN3,CFD,CREB5,DGAT2,DLGAP5,EXO1,HMCN2,HMMR,IGFBP3,NDC80,PBK,PNPLA2,SPDL1,TK1
5-fluorouracil		chemical drug	1.997	2.42e-08	BIRC5,CCNG1,CCT3,CCT6A,CD24,CDK1,CYCS,DPYD,ERN1,GARS1,GSN,HSPA5,IL1A,Ly6a (includes others),MIF,MMP2,NUCKS1,PGK1,PKM,PRC1,PSMD2,RBL1,RRM2,SKP2,SLC25A5,SPINK1,SRM,THBS1,TP53,TXNIP,TYMS,UBE2C
7-(4-fluorobenzylamino)-1,3,4,8-tetrahydropyrrolo[4,3,2-de]quinolin-8(1H)-one		chemical reagent	2	9.91e-05	CDC25C,CDK1,CDK4,CHEK1
8-bromo-cAMP		chemical reagent	-4.585	3.94e-26	ALDH18A1,ALG3,ASS1,ATP6V0D2,BIRC5,BMP2,BUB1,BUB1B,CCNA2,CCNB1,CCNB2,CDC20,CDC25C,CDC45,CDC6,CDK1,CFD,CYP1B1,DIAPH3,EGFR,ESPL1,EZR,F2R,FST,GNG12,GSN,GTSE1,HSP90B1,ID4,IL15,IL4R,INHBB,IQGAP3,ITGB8,JAK2,Krt8,LEF1,MAD2L1,MAOB,MCM2,MCM3,MCM4,MCM5,MCM7,MYH10,ODC1,PCNA,PDGFC,PLK1,RBL1,RPN1,RRAS2,RRM1,RRM2,STT3A,TGFBR3,THBS1,TP53,TSHR,TTK,VEGFA,WEE1,WNT16,ZBTB16
ACTB		other	-2.449	1.42e-05	AURKA,AURKB,CCNB2,CIT,RACGAP1,STMN1
ADCYAP1		other	2.452	8.76e-05	ACAT1,CCNA2,Cxcl2,ENPP2,FST,GREB1,H2AZ1,HMGB2,HMGN2,IER3,KIF23,MCM2,MEST,Prss28,SERPINE2,TK1,TMPO
AGT		growth factor	-2.409	4.99e-29	ADAM12,ADIPOQ,Alox15,ANGPTL2,ASPM,ATP2B2,BMP2,BRCA1,BUB1,C3,CA3,CCDC80,CCNB1,CCNB2,CCNF,CD109,CDC20,CDK1,CDK4,CDKN3,CENPE,CIT,CLSPN,COL12A1,COL14A1,CPE,CREB5,Cxcl2,CYCS,CYP2E1,DHFR,DMBT1,EFEMP1,EGFR,EHF,EMP1,ERN1,F2R,F3,FOXM1,GAS6,GGH,GPC6,GSN,Gstm1,H1-5,HAS2,HEY1,HLF,HMGB2,HSPA5,IGFBP3,IGFBP5,IL15,IL1A,INHBB,ITGB8,KIF20A,LTBP4,MAD2L1,MFAP4,MIF,mir-219 (includes others),MMP2,MYH10,NDRG1,OLFML2A,P…
AGTRAP		g-protein coupled receptor	-1.992	2.9e-05	ENO1,PGK1,PKM,SLC6A2,VEGFA
AIP		transcription regulator	-1.981	0.0495	BIRC5,CYP1B1,P2RY14,TP53
ALDH2		enzyme	1.982	0.0288	MTHFD2,PHGDH,PSAT1,SHMT2
AMBRA1		other	2	0.0288	ADAMTS9,CHEK1,COL14A1,MMP2
anandamide		chemical - endogenous mammalian	-2.199	0.00336	HSPA5,MMP2,PRLR,STIP1,TP53
ANGPT1		growth factor	-1.982	0.005	ADAMTS9,ALCAM,BIRC5,IL1R1,VEGFA
ANGPT2		growth factor	-3.324	4.39e-05	ADAM12,CCT7,CYP51A1,EGFR,HSP90AA1,HSPA5,HSPD1,KPNA2,MIF,MMP2,PDIA6,POLA1,RFC2,SERPING1,THBS1,TP53,TXNIP
AR		ligand-dependent nuclear receptor	-2.294	1.1e-23	ALDH1A2,ASS1,ATAD2,ATP8A1,BIRC5,BRCA1,BUB1,BUB1B,C3,Ccl11,CCNA2,CCT3,CD24,CDC25C,CDCA5,CDO1,CENPE,CIT,DEPDC1,DHX9,DSC2,EGFR,ELOVL2,ERN1,ESPL1,FYB2,GAS6,GSN,GZMB,HMMR,HSPA5,IGFBP3,IGFBP5,IL1A,IL1R1,JAK1,KDELR2,KIF15,KIF22,KIF2C,KIF4A,KNTC1,KPNA2,LTBP4,Ly6a (includes others),MAD2L1,MCM2,MCM4,MMP2,MTHFD2,NCAPD2,NDRG1,NEK2,NGFR,NUSAP1,ODC1,PBK,PITRM1,PLK1,PLOD2,PLTP,PPP2R2C,RNF128,SKP2,SLC25A13,SLC2A…
AREG		growth factor	-4.635	9.18e-23	ARHGAP11A,AURKB,BIRC5,C3,CCNA2,CCNB1,CCNB2,CCNF,CDC20,CDC45,CENPA,CENPF,EGFR,FOXM1,HAS2,HJURP,HSPA5,IQGAP3,ITGB8,JAK1,KIF14,KIF20A,MKI67,PLK1,PRC1,RRM2,SOX9,SSRP1,TOP2A
ARID1A		transcription regulator	3.345	1.47e-13	ALDH1A2,ASPN,Atp1a2,BAMBI,BIRC5,BMP2,C3,CCDC80,CCNB2,CD109,CD24,CDC7,CHST11,COL12A1,Cxcl2,DSP,EPHB2,EZR,F2R,FBN2,FSCN1,GPR83,GREB1,GSN,HSPA5,HTRA3,IGFBP3,IL1A,INHBB,ITGB8,KRT19,LGR6,LTBP4,MEST,MKI67,PDK2,PGAM1,PGK1,PKM,PLOD2,RBPMS,SOX9,TGFBR3,THBS1,TLL1
ARID3A		transcription regulator	-2.449	0.0111	ABCE1,CCNA2,ECT2,NCAPG2,TMPO,WDHD1
ARL4D		enzyme	-2.236	9.09e-06	AURKB,BUB1B,CDK1,CENPW,RRM1
ARNTL/CLOCK		complex	2.194	1.89e-06	DBP,HLF,NR1D1,NR1D2,PER2
ARVib-31		chemical reagent	4.472	8.63e-19	BIRC5,BRCA1,BUB1,BUB1B,CCNA2,CDC25C,CDCA5,CENPE,ESPL1,KIF15,KIF22,KIF2C,KNTC1,KPNA2,MAD2L1,NUSAP1,PA2G4,PLK1,TPX2,UBE2C
ARVib-7		chemical reagent	4.472	8.63e-19	BIRC5,BRCA1,BUB1,BUB1B,CCNA2,CDC25C,CDCA5,CENPE,ESPL1,KIF15,KIF22,KIF2C,KNTC1,KPNA2,MAD2L1,NUSAP1,PA2G4,PLK1,TPX2,UBE2C
asciminib		chemical drug	3.296	3.89e-10	ATAD2,CDC6,DNMT1,E2F8,ERN1,MCM2,MCM3,MCM4,MCM6,MCM7,VEGFA
ASCL1		transcription regulator	-2.592	0.00237	BIRC5,CDK1,DLX5,FOXM1,NUSAP1,SKP2,SOX9,TTK,UBE2C
asoprisnil		chemical drug	2.236	0.00168	EGFR,GZMB,IL15,IL2RB,PCNA
ATF6		transcription regulator	-3.567	4.73e-08	AURKA,BUB1,CDKN3,CRELD2,HMMR,HSP90B1,HSPA5,HYOU1,PDIA4,PDIA6,SLC35B1,TXNDC5,UBE2C,VEGFA
AURKB	-3.21	kinase	-2	0.00178	BLM,CCNA2,IER3,MCM3
BCL6		transcription regulator	2.166	0.00261	ALCAM,BMP2,CHEK1,Cxcl2,Gstm1,GZMB,IL1A,IL2RB,IL4R,JMY,Ly6a (includes others),PRDM1,SOX9,TP53
BCR (complex)		complex	-3.538	3.65e-05	CCNA2,CDK4,ENO1,GZMB,HSP90B1,HSPA5,HSPD1,IL2RB,JAK1,JAK2,KLF9,MCM4,MYBBP1A,ODC1,PA2G4,PGAM1,PPA1,PRDM1,SRM,TMEM97,ZBTB16
beta-estradiol		chemical - endogenous mammalian	-4.16	4.69e-43	A2m,Adh1,ADIPOQ,ALCAM,ALDH18A1,ALDH1A2,ALG3,ANPEP,ASS1,ATAD2,ATP2B2,ATP6V0D2,AURKA,BAMBI,BCAT1,BIRC5,BMP2,BRCA1,BUB1,BUB1B,C3,CA12,CAD,CALB1,CCDC80,CCL21,CCNA2,CCNB1,CCNB2,CCNG1,CD24,CDC20,CDC25C,CDC45,CDC6,CDK1,CDKN3,CENPF,CENPM,CFD,CHEK1,CSE1L,CYCS,CYP1B1,CYP2E1,CYP51A1,DBP,DIAPH3,DLGAP5,DMBT1,DNMT1,DSP,E2F8,EFEMP1,EGFR,ELOVL2,EMP1,ENO1,ENPP2,ESPL1,EXO1,EZR,F2R,F3,F5,FAM111A,FOXM1,FSCN1,FST,GAR…
bleomycin		biologic drug	-1.973	3.73e-06	BLM,C3,Cxcl2,EGFR,ERN1,F2R,H2AX,HEY1,HSP90AA1,HSPA5,IL1A,IL4R,JAK1,Krt8,LMNB1,MIF,MMP2,PCNA,RASD1,THBS1,TP53,UBE2C,UHRF1,WNT16
BMAL1		transcription regulator	2.495	1.35e-09	CHEK1,DBP,DGAT2,ELOVL6,HLF,HSPA5,ITGB8,MCM6,NR1D1,PER2,PER3,Scd1,TP53,TTK,WEE1
BMPR1A		kinase	4.064	2.08e-09	CCNA2,CCNB1,CCNB2,CCNF,CDC20,CDK1,CDKN3,DLX5,IL1A,MCM2,MKI67,NUSAP1,PCNA,SOX9,UBE2C,ULBP1,VEGFA
BMS-690514		chemical drug	3.606	3.31e-13	BRCA1,CCNB1,CDK1,CTSF,CYCS,DNAJC9,HSP90AA1,MCM3,MCM4,MCM5,MCM6,MCM7,PCNA
BNIP3L		other	3.579	2.93e-19	AURKA,CCNA2,CDKN3,CENPE,CENPF,CHEK1,CKAP2,FANCD2,GSN,IL2RB,KIF11,NUF2,PFKFB3,PKM,PRIM1,RAD54L,RBL1,RRM2,SGO1,TFRC,TOP2A
BRD4		kinase	-3.973	9.87e-07	AURKB,CCNA2,CDC6,CDCA5,ENO1,GINS1,HAS2,HMGB2,IL1A,KIF23,MCM3,MTHFD1L,PCNA,PDGFC,PGAM1,PGK1,PKM,POLE2,PRDM1,RRM2,SRM,THBS1,TOP2A,TP53
BTK		kinase	-2.213	0.00251	ATP6V0D2,CCT6A,CDK4,Cxcl2,EMP1,HELLS,IL1A,MTHFD2,TP53
caffeic acid phenethyl ester		chemical drug	2.081	7.68e-05	BIRC5,CCNG1,Cxcl2,EGFR,F3,IGFBP6,MKI67,MMP2,NGFR,PCNA,TP53
calcitriol		chemical drug	5.404	6.15e-47	ALDH1A2,ANLN,BCAT1,BIRC5,BRCA1,BUB1B,C3,CALB1,Cbr2,CCDC80,CCNA2,CCNB1,CDC20,CDC45,CDC6,CDCA5,CDK1,CENPA,CENPH,CENPM,CFD,COL12A1,CSE1L,Cxcl2,ECT2,EGFR,EHF,EPHB2,ESPL1,EXO1,F3,FBN2,FIGNL1,FOXM1,GARS1,Gstm1,H2AZ1,HELLS,HMGN2,HSPD1,IER3,IGFBP3,IGFBP5,IL15,IL1A,INCENP,KCTD12,KIF20A,KIF22,KIF23,KPNA2,LIG1,Ly6a (includes others),MAD2L1,MCM2,MCM3,MCM4,MCM5,MCM7,MELK,MMS22L,MYH10,NCAPD2,NDC1,NEK2,NUP37,NU…
CASR		g-protein coupled receptor	-2.665	8.78e-25	ANLN,BIRC5,BUB1B,CCNB1,CDC20,CDC45,CENPA,CENPH,EGFR,H2AZ1,HMGN2,IER3,IGFBP3,IGFBP5,INCENP,KIF11,KIF22,MAD2L1,NCAPD2,NDC1,NUSAP1,ODC1,PPP1CA,PRC1,S100A8,Serpina1a (includes others),SPAG5,TK1,TMEM100,TPX2,TXNIP,TYMS,VEGFA,WSB1
CBX7		other	1.982	0.00721	BMP2,CYP1B1,MMP2,PRDM1
CCNC		enzyme	1.977	0.00387	ADIPOQ,PNPLA2,Scd1,TYMS
CCND1		transcription regulator	-4.279	4.69e-36	ASPM,ATAD2,AURKA,BIRC5,BRCA1,BRIP1,CCNA2,CDC45,CDC6,CDCA2,CDK4,CENPF,CENPH,CENPK,CENPN,CEP55,CIP2A,CLSPN,DDIAS,DEPDC1,DNMT1,DTL,E2F8,EGFR,ENO1,ENPP2,ESCO2,FAM83D,FOXM1,GAS2L3,GPC6,HJURP,IER3,KIF11,KIF20A,KIF20B,KIF2C,KIF4A,KNL1,MCM4,MCM7,MELK,MMP2,MNS1,MTFR2,NCAPH,PCLAF,PCNA,PLK1,PRIM2,RACGAP1,RAD51,RBL1,ROR2,RRM2,SLC4A4,SPC25,TP53,TPX2,TRIP13,TYMS,UHRF1
CCNE1		transcription regulator	-2.376	5.14e-09	BRCA1,CCNA2,CCNB1,CDC45,CDC6,MCM2,MCM4,PCNA,RBL1,TP53
CD24	2.7	other	-2.478	9.81e-05	ASPM,DEPDC1,HMMR,KIF18A,KNTC1,MMP2,SLC4A4,SMC4,THBS1,TOP2A,TP53
CD28		transmembrane receptor	-2.649	0.000587	BZW1,CDK4,CENPF,CYCS,GZMB,HELLS,HMGN2,IGFBP5,IGFBP6,IL1R1,KDELR2,MMP2,ODC1,PGAM1,PPA1,PRDM1,RNF128,SLC25A5,TFRC,THBS1
CD3 (complex)		complex	-4.229	2.51e-10	BAMBI,BIRC5,BZW1,CDK1,CDK4,CENPF,CYCS,GZMB,HELLS,HMGN2,HSP90AA1,HSP90B1,HSPA5,ID4,IGFBP5,IGFBP6,IL1A,IL1R1,IL2RB,IL4R,JAK1,JAK2,KDELR2,LEF1,Ly6a (includes others),MCM5,MMP2,MTHFD2,ODC1,OGN,PA2G4,PCNA,PDIA4,PGAM1,PPA1,PREP,RNF128,SLC25A5,STMN1,TFRC,THBS1,TMPO,TOP2A,VEGFA,WEE1
CD38		enzyme	-2.724	8.4e-05	ASS1,CRELD2,HMMR,NDRG1,NEK2,PCP4,PDIA6,PKM,PRDM1,PSAT1,RBPMS,RPN1,RRAS2,TMEM97
CD3E		transmembrane receptor	-4.899	2.09e-17	BLM,BRCA1,CCNA2,CDC25C,CDC45,CDC6,CDC7,CDK4,CHEK1,CLSPN,GINS1,MCM2,MCM4,MCM5,MCM6,MCM7,PCNA,POLE2,RAD51,RFC2,TIPIN,TOPBP1,WEE1,XRCC2
CD40		transmembrane receptor	-3.401	4.89e-10	ANPEP,BIRC5,CCNA2,CDK4,ENO1,ERN1,F3,GZMB,HSP90B1,HSPA5,HSPD1,IL15,IL1A,IL2RB,IL4R,KLF9,Ly6a (includes others),MCM4,MYBBP1A,ODC1,PA2G4,PGAM1,PLK4,PPA1,PRDM1,SRM,TMEM97,TP53,VEGFA,ZBTB16
CDK5R1		kinase	-2	0.00721	MMP2,RRM2,TOP2A,UHRF1
CDKN1A		kinase	3.538	1.81e-62	ANLN,ARL6IP1,ASPM,ASPN,ATAD2,AURKA,AURKB,BIRC5,BRCA1,BUB1,BUB1B,CCNA2,CCNB1,CCNG1,CD24,CDC20,CDC25C,CDC6,CDK1,CDK4,CDKN3,CENPF,CEP55,CHEK1,CIT,Cxcl2,CYP1B1,DLGAP5,DSC2,DTL,EXO1,FANCI,FOXM1,FST,GRHL2,GSTO1,H2AX,H2AZ1,HJURP,HMGB2,HSPA5,IL1R1,KIF20A,KIF2C,KNSTRN,KNTC1,MAD2L1,MCM2,MCM3,MCM4,MCM5,MCM6,MCM7,MIS18BP1,MKI67,NUSAP1,OLFML2B,PBK,PCLAF,PCNA,PDGFC,PHGDH,PLK1,PRC1,RACGAP1,RAD51,RBL1,RRM1,SMC2,…
CDKN2A		other	4.927	4.08e-20	ASF1B,ASS1,ATAD2,AURKB,BCAT1,BIRC5,BLM,CCNA2,CCNB1,CDC25C,CDCA5,CENPK,DHFR,FAM111A,FST,HMGB2,MCM4,MCM5,MCM7,MELK,MKI67,MMP2,PCNA,PHGDH,PLK1,PSAT1,RBL1,RRM1,RRM2,SKP2,TFDP1,TK1,TMEM97,TMPO,TP53
ceapin-A7		chemical reagent	2.646	8.4e-07	CRELD2,HSP90B1,HSPA5,HYOU1,PDIA4,PDIA6,UGDH
CEBPA		transcription regulator	2.401	7.57e-07	ACOD1,ADIPOQ,ANPEP,ASS1,C3,CCNA2,CCNB2,CDK4,CFD,CYCS,DGAT2,DHFR,DNMT1,FOXM1,GGH,HAS2,HSPA5,IER3,IGFBP3,Ly6a (includes others),OXTR,PCNA,PLOD2,PRDM1,PRLR,RBL1,S100A8,Scd1,SEMA3E,THBS1,VCAN
CEBPB		transcription regulator	-6.948	8.75e-65	ADIPOQ,ALDH1A2,ANPEP,ASF1B,ATAD2,AURKA,AURKB,BIRC5,BRCA1,BUB1B,C3,CCNA2,CCNB2,CDC20,CDC25C,CDC45,CDC6,CDK1,CDK4,CDKN3,CDO1,CENPE,CENPM,CFD,CHEK1,CIT,CSE1L,Cxcl2,CYP2E1,DEPDC1,DGAT2,DHFR,DHX9,DIAPH3,DLGAP5,DMD,DNMT1,E2F8,ESPL1,FBXO32,GINS1,H2AX,H4C3,H4c4,H4c6,HAS2,HDC,HELLS,HMGB2,HMMR,HSP90AA1,HSPD1,IER3,IGFBP3,IL1A,INMT,KIF18B,KIF22,KIF2C,KIF4A,KLF10,KPNA2,LIG1,LMNB1,MCM2,MCM3,MCM4,MCM5,MCM6,MCM7…
CEBPE		transcription regulator	2.483	2.03e-05	CDK4,MCM2,MCM3,MCM5,MCM6,MCM7,MMP2,PA2G4,TP53
cephaloridine		chemical drug	-3.015	3.31e-13	CCNB1,CDC45,CDC6,CHEK1,CXCL14,CYP1B1,E2F8,EXO1,Gstm1,KNTC1,MCM3,MCM5,MCM6,NGFR,NUP93,PCLAF,POLA2,POLE,TAC3,TFRC
CHD8		enzyme	2.646	0.00229	ARHGAP11A,BIRC5,CENPK,KIF18A,PMF1,PRC1,TFRC
CIZ1		transporter	2.449	5.37e-09	NCAPD2,NCAPG,NCAPG2,NCAPH,SMC2,SMC4
CKAP2L	-4.78	other	-5.831	4.09e-42	AURKB,BIRC5,BUB1,CCNB1,CCNB2,CDC20,CDK1,CENPA,CENPE,CENPF,CENPH,CKAP5,ESPL1,KIF20A,KIF23,KIF2C,LMNB1,MAD2L1,NCAPD2,NCAPG,NCAPH,NDC1,NDC80,NEK2,NUF2,PLK1,PLK4,SGO1,SGO2,SPC25,SPDL1,TMPO,TUBG1,UBE2C
COH29		chemical drug	2	3.93e-05	BLM,BRCA1,EXO1,RAD51
copper gluconate		chemical drug	1.98	0.00443	BRCA1,POLH,SMC2,USP1
COPS5		transcription regulator	-2.937	2.16e-40	ANGPTL2,AURKB,BIRC5,BUB1,CCNA2,CCNF,CCNG1,CDC20,CDK4,CENPF,CENPH,CSE1L,DBF4,DEPDC1,DIAPH3,DLGAP5,ESPL1,F2R,GINS1,H2AX,HELLS,HMGB2,HMMR,IL1A,INHBB,KIF11,KIF15,KIF22,KIF23,KPNB1,LMNB1,MAD2L1,MCM2,MCM5,MCM6,MCM7,MELK,MKI67,NDC80,NEK2,NUP107,ODC1,PBK,PCNA,PLK4,RFC2,SMC2,STIL,STMN1,TFRC,TK1,TMPO,TOP2A,TP53,TPX2,TTK,TXNIP,USP1
cordycepin		chemical drug	-2	0.00912	BMP2,H2AX,IL1R1,LEF1,MKI67
CORT		other	1.982	0.012	Cxcl2,IL15,IL1A,MIF
COTI-2		chemical drug	2	2.23e-05	CCNB1,CDK1,CHEK1,PLK1
CREB1		transcription regulator	-2.137	5.52e-08	Abca8a,ANGPTL2,AURKA,BIRC5,CCNA2,CCNB1,CCNB2,CYP51A1,DMBT1,GPR83,GRIA1,HAS2,HSPA5,IER3,KPNA2,MCM5,MCM6,MEST,mir-297 (includes others),MKI67,MNS1,MYH10,PCNA,PER2,PLXDC2,PNO1,RAD54L,RIPOR2,RRAS2,Scarna17,Scd1,SLC16A1,STMN1,SYN2,TAGLN2,TFRC,TSHR,VEGFA
CSF1		cytokine	-2.732	0.000244	BIRC5,CCNB1,CDK1,CDK4,Cxcl2,CYP51A1,ENO1,F2R,HSP90B1,HSPA5,IL1A,IL2RB,Naip1 (includes others),PCNA,PFKFB3,PKM,SERPINE2,TDO2,THBS1,TP53,VEGFA
CSF2		cytokine	-5.849	2.99e-32	ANLN,ATP6V0D2,AURKA,BIRC5,BUB1,BUB1B,C3,CCNA2,CCNB1,CCNF,CD24,CDC20,CDCA2,CDCA5,CDK1,CENPE,CENPH,CHST11,Cxcl2,E2F8,EXO1,F2R,F3,FIGNL1,FOXM1,HAS2,HDC,HJURP,HSPD1,IER3,IL15,IL1A,IL1R1,IL36G,JAK2,KIF11,KNTC1,LY75,MCM3,MCM5,MCM6,MKI67,MMP2,MNS1,NCAPD2,NCAPH,NEK2,NUSAP1,ODC1,PHGDH,PLK1,POLE,PRC1,RACGAP1,RAD51,RIPOR2,RRM2,SGO1,SKA3,SMC2,SPAG5,SPC25,STMN1,THBS1,TICRR,TOP2A,TP53,TPX2,TRIP13,UBE2C,UHRF1,V…
CST5		other	2	0.00126	ATP8B1,COL12A1,DHX9,DSP,EZR,KIF11,NAV3,NUP107,NUP155,NUP205,PCLAF,PITRM1,SSRP1,UCHL5,VCAN,WNT16
CTBP1		enzyme	1.964	0.00277	BRCA1,ENPP2,FSCN1,Krt8,THBS1,VCAN
CTLA4		transmembrane receptor	2.121	0.00032	CCNA2,GZMB,KPNA2,MKI67,PADI2,PRDM1,TOP2A,TPX2
CTNNB1		transcription regulator	-2.176	8.97e-13	ACAT1,ADIPOQ,Akr1c14,ALCAM,ALDH1A2,ALG3,ARMH4,ATP6V0D2,AURKA,BAMBI,BIRC5,BMP2,CA3,CCNA2,CENPM,CFD,CIDEC,CTSF,CXCL14,Cxcl2,CYP1B1,CYP2E1,CYP51A1,DGAT2,DIAPH3,EGFR,EIF5A,ENPP2,EPHB2,F2R,FST,GRHL2,ID4,IGFBP5,IL15,IL1A,IL1R1,INHBB,JMY,KIF23,LEF1,LGR6,MAOB,mir-467 (includes others),MKI67,MMP2,NDRG2,NGFR,OGN,PCNA,PGK1,PKM,PLK1,PRDM1,RRM1,RRM2,S100A8,Scd1,SERPINE2,SLC6A2,SOX9,STT3A,TP53,TYMS,VCAN,VEGFA,…
CYCLIN E (family)		group	-2.425	4.14e-06	CDC6,CDK1,CHEK1,DHFR,RBL1,TP53
dactolisib		chemical drug	2.751	0.000213	DEPDC1,ENO1,IGFBP3,PGAM1,PGK1,PKM,PLOD2,SKP2
daporinad		chemical drug	2.236	0.00455	ASPM,BRCA1,BRIP1,LMNB1,TRIP13
decitabine		chemical drug	2.404	1.32e-10	ABCE1,ADAM12,ALDH1A2,BCAT1,BRCA1,CA12,CCNA2,CD24,CDK1,CDO1,CSE1L,Cxcl2,CYP1B1,CYP26A1,DMBT1,DNMT1,E2F8,EGFR,EHF,ELOVL6,EPHA3,EZR,FBN2,GSN,HELLS,HMGN5,HMMR,HPRT1,HSPA5,HTRA3,IGFBP3,KPNB1,KRT19,LEF1,LMNB1,MAOB,MCM2,MKI67,MMP2,NDRG1,NEK2,NGFR,NSD2,NUCKS1,PCNA,PER2,PLK1,PSAT1,RCC2,SPOCK2,TFRC,THBS1,TLL1,TOP2A,TP53,UCHL5,UGDH,VCAN,XPO1,ZEB1
dexamethasone		chemical drug	3.922	2.95e-36	ACAT1,ACOD1,ADAM12,ADIPOQ,Akr1c14,ALCAM,ALDH18A1,AMPD3,ANGPTL7,ANO4,ANPEP,ASF1B,ASPN,BIRC5,BMP2,BRCA1,BRIP1,C3,CALB1,Cbr2,Ccl11,CCL21,CCNA2,CD24,CDC6,CDK4,CFD,CHEK1,CIDEC,CPE,CXCL14,Cxcl2,CYCS,CYP1B1,CYP26A1,CYP27A1,CYP2E1,Cyp3a25 (includes others),CYP51A1,DEPP1,DGAT2,DHFR,DHX9,DLGAP5,DPYD,E2F8,ECT2,EGFR,EHF,ELOVL6,ENO1,EZR,F3,F5,FAM111A,FBN2,FBXO32,FSCN1,FST,GAS6,GPR83,Gstm1,GZMB,H2AX,HARS1,HELL…
DICER1		enzyme	2.313	0.00743	ANPEP,CCNG1,DEPP1,ELOVL2,EPHA3,EXOSC9,GZMB,H2AX,KIF2C,KIF4A,NGFR,PELI2,PRC1,RANGAP1,SLC4A4,THBS1,TP53,TSHR
diethylstilbestrol		chemical drug	-2.59	5.26e-29	Adh1,ADIPOQ,Aox3,AURKB,BCAT1,C3,CCL21,CCNA2,CCNB2,CENPE,CENPF,CPE,CXCL14,Cxcl2,CYP2F1,DNMT1,EGFR,EMP1,F3,FOXM1,GDF10,GREB1,HDC,HELLS,HSP90B1,HTRA3,IGFBP3,IGFBP6,IL4R,INHBB,IQGAP3,JAK2,KIF11,KIF22,KIF4A,MAD2L1,MFAP4,MKI67,MMP2,MNS1,Ms4a4c (includes others),NDRG2,OLFML2A,OXTR,PAMR1,PCNA,PRDM1,S100A8,SCN7A,SLC6A14,SULF1,TOP2A,VEGFA
disulfiram		chemical drug	1.98	0.0109	BRCA1,POLH,SMC2,USP1
doxorubicin		chemical drug	3.31	7.13e-18	A2m,ACAT1,ANO5,AURKA,AURKB,BIRC5,BRCA1,BUB1B,C1s1,CCNA2,CCNB1,CCNB2,CDC25C,CDK1,CDKN3,CENPA,CHEK1,Cxcl2,CYCS,DDIAS,DDX1,DNMT1,EGFR,EIF5A,ERN1,EXO1,F3,FOXM1,GRIA1,H2AX,HAND2,HSP90AA1,IER3,IGFBP6,IL4R,JAK2,KIF20A,MAD2L1,MCM3,MMP2,NDRG1,ODC1,PCLAF,PCNA,PLK1,PLTP,PRC1,RAD51,RBL1,RRM1,RRM2,S100A8,SOX9,STMN1,TEX15,TK1,TOP2A,TP53,TXNIP,UBE2S,VEGFA,ZEB1
DYRK1A		kinase	2.987	2.61e-09	CCNB1,CDC25C,CDC6,CDK1,E2F8,KNTC1,MCM3,MCM4,UBE2C
E2F (family)		group	-4.58	1.41e-31	BRCA1,CCNA2,CCNB1,CDC25C,CDC45,CDC6,CDC7,CDK1,DBF4,DHFR,DNMT1,E2F8,FANCD2,H2AC4,HEY1,KNTC1,LIG1,MAD2L1,MCM2,MCM3,MCM4,MCM5,MCM6,MTHFD1,NUSAP1,PCNA,POLA1,POLA2,PRR11,RAD51,RBL1,RRM2,STMN1,TP53,TPX2,TTK,TYMS,UBE2C,WDR76
E2F1		transcription regulator	-5.346	5.17e-40	ADIPOQ,ATAD2,AURKA,AURKB,BIRC5,BRCA1,CCNA2,CCNB1,CCNB2,CCNF,CDC20,CDC45,CDC6,CDK1,CDK4,CDKN3,CHEK1,CSE1L,DBF4,DDX1,DHFR,DLGAP5,DNMT1,E2F8,ECT2,EPHB2,EXOSC9,FANCD2,FOXM1,GINS1,H2AC4,HELLS,HMGB2,HMGN2,HSP90B1,HSPD1,INMT,JMY,KIF23,MAD2L1,MCM2,MCM3,MCM4,MCM5,MCM6,MCM7,MIF,MTBP,MTHFD1,NDC80,NUSAP1,PA2G4,PCLAF,PCNA,POLA1,POLA2,PRIM1,PRIM2,PSAT1,PSMD2,RACGAP1,RAD51,RAD54L,RBL1,REV3L,RFC2,RRM1,RRM2,SLC16…
E2F2		transcription regulator	-3.385	3.49e-19	BIRC5,CCNA2,CCNB1,CCNB2,CDC45,CDC6,CDCA2,CDK1,DHFR,FOXM1,JMY,MCM2,MCM3,MCM4,MCM5,MCM6,MCM7,PCNA,POLA1,RAD51,RBL1,RRM2,TOPBP1,TP53
E2F3		transcription regulator	-3.841	3.07e-24	BIRC5,CA12,CCNA2,CCNB1,CCNB2,CDC45,CDC6,CDK1,DHFR,FST,HMGB2,HSPD1,MAD2L1,MCM2,MCM3,MCM4,MCM5,MCM6,MCM7,NCAPG2,NUCKS1,PCLAF,PCNA,PLK1,POLA1,POLA2,PRC1,RAD51,RBL1,RBPMS,RRM1,RRM2,S100A8,THBS1,TK1,TMPO,TOPBP1,TPX2,UBE2C
E2F6		transcription regulator	3.162	6.87e-09	BRCA1,CDC45,CDC6,CDC7,DHFR,LIG1,MCM2,MCM3,MCM5,PCLAF,POLA2,RAD51,RRM2
eflornithine		chemical drug	3	5.39e-05	C3,CDK1,DHFR,GZMB,MAD2L1,ODC1,PCNA,PLK1,TYMS
EGFR	-2.05	kinase	-2.706	7.65e-17	ATP8B1,BIRC5,CAD,CCNA2,CD109,CDK1,CDK4,CEP55,CXCL14,DSC2,EFEMP1,EGFR,EIF5A,ELOVL2,F2R,F3,GZMB,HAS2,HDC,HSP90B1,HSPA5,IER3,IGFBP3,IGFBP5,KPNB1,LEF1,LGR6,MMP2,MTHFD1,ODC1,PA2G4,PBK,PCNA,PKM,PLK1,RAD51,RPN1,SERPINE2,SKP2,SOX9,STT3A,TFRC,THBS1,TMEM97,TNXB,TUBG1,TXNIP,UBE2S,VCAN,VEGFA,VTCN1,WEE1,WNT16,ZEB1
EIF4E		translation regulator	-2.907	0.00145	BIRC5,CDK4,DPYD,EGFR,FOXM1,IL1A,ODC1,PA2G4,PCNA,RRM1,RRM2,SKP2,TP53,UBE2C
ELAVL1		other	-1.98	2.63e-11	Akr1c14,CDC20,CDC6,CENPA,CENPE,CFD,CYP27A1,CYP51A1,ELOVL2,ELOVL6,F830016B08Rik,FOXM1,HSPD1,IL1A,IL1R1,KIF11,KIF18A,KRT19,MMP2,Ms4a4c (includes others),NCAPG,NEK2,NUF2,PBK,PER2,PNPLA2,PRC1,PRLR,SOX9,TOP2A,TP53,VEGFA,WEE1,ZEB1
Eldr		other	-6.824	8.27e-67	ANLN,ASPM,AURKA,AURKB,BIRC5,BLM,BRCA1,BUB1,CCNA2,CCNB1,CDC25C,CDCA5,CDK1,CENPA,CENPF,CEP55,CLSPN,DEPDC1,DLGAP5,ESPL1,FAM83D,FOXM1,GTSE1,HJURP,HMMR,IQGAP3,KIF11,KIF14,KIF18B,KIF20A,KIF23,KIF2C,KIF4A,MKI67,NCAPG,NEIL3,NEK2,PLK1,PLK4,SPAG5,SPC25,TACC3,TICRR,TOP2A,TPX2,TTK,UBE2C
ELF3-AS1		other	2.438	0.00329	H1-5,H2AC20,H2AC4,H2BC13,H3C1,H4C3
eltanexor		chemical drug	3.729	1.15e-14	BRCA1,BRIP1,CCNA2,CDC6,CHEK1,E2F8,H2AX,HELLS,MCM2,MCM4,MCM5,PCNA,POLE2,RAD51
entinostat		chemical drug	3.261	3.56e-16	BIRC5,BRCA1,CDC25C,CDC45,CDC6,CDC7,CHEK1,DBF4,EGFR,EXO1,GSN,H2AX,IGFBP3,MCM2,MCM3,MCM4,MCM5,MCM6,MCM7,MMP2,PCNA,RAD51,RFC2,TOPBP1,TP53,VEGFA
EP400		other	-4.208	1.18e-21	CCNA2,CCNF,CDC20,CDC6,CENPF,E2F8,FOXM1,H2AZ1,INCENP,MCM3,MCM4,NCAPG2,NEK2,PCNA,PLK1,RBL1,SGO1,SKP2,TP53,UHRF1
epigallocatechin-gallate		chemical drug	3.329	7.01e-06	BIRC5,CCNA2,Cxcl2,DBF4,DNMT1,EGFR,F3,HSP90AA1,HSP90B1,IL1A,IL1R1,MKI67,MMP2,PCNA,PDIA4,PFKFB3,PPA1,PRKCE,Scd1,SLC16A1,SLC25A5,TFRC,TP53,TTK,VEGFA
epothilone B		chemical drug	1.98	0.000496	CDK1,MKI67,THBS1,TOP2A
ERBB2		kinase	-6.001	1.52e-32	ADAM12,Alox15,ANGPTL2,ASPM,AURKA,BIRC5,BRIP1,BUB1,BUB1B,CCDC80,Ccl11,CCNA2,CCNB1,CCNB2,CDC20,CDC25C,CDC45,CDC6,CDC7,CDCA2,CDCA5,CDK1,CDKN3,CENPA,CENPE,CENPF,CHDH,CHEK1,CIDEC,CLEC3B,CSE1L,Cxcl2,CYP51A1,DHFR,DSP,E2F8,EGFR,EHF,EMP1,EPHB2,ESPL1,F2R,F3,FSCN1,GAS6,GINS1,H4C3,HAS2,HEY1,HMGB2,IGFBP3,IGFBP5,IGFBP6,IL1A,JAK1,LIG1,MCM2,MCM3,MCM4,MCM5,MCM6,MCM7,MIF,mir-467 (includes others),MKI67,NCAPD2,NCAP…
ERN1	2.06	kinase	-2.145	0.000152	CAD,CYP1B1,CYP2E1,DGAT2,HSP90B1,HSPA5,PDIA6,Scd1,SLC35B1,SSR3,TXNDC5,TXNIP,VEGFA
ESR1		ligand-dependent nuclear receptor	-4.84	1.33e-26	Adh1,ALCAM,ANGPTL2,ANLN,ASPM,ASS1,AURKA,BCAT1,BIRC5,BMP2,BRCA1,BUB1,BUB1B,C3,CA12,CALB1,CCNA2,CCNB1,CCNG1,CDK1,CDK4,CDKN3,CENPA,CENPE,CENPF,CENPK,CENPM,CENPN,CHEK1,CIT,CLSPN,CPE,CYP1B1,CYP2E1,CYP2F1,DIAPH3,DSC2,EFEMP1,EGFR,EIF5A,ENO1,ENPP2,F3,FOXM1,FST,GNG12,GREB1,GRIA1,GSN,H4C3,HELLS,HEY1,HMGN5,HSP90AA1,HSP90B1,HSPD1,IER3,IGFBP3,IGFBP5,IL1A,INCENP,INHBB,INMT,JAK1,JAK2,JMY,KIF20A,KIF23,KNL1,KPNB1…
ESR2		ligand-dependent nuclear receptor	-3.213	8.3e-30	ABCE1,ANGPTL2,ANPEP,ATAD2,AURKA,BAMBI,BCAT1,BIRC5,BMP2,BRCA1,C3,CA12,CCNA2,CCT3,CCT7,CDK4,CENPN,CHEK1,CXCL17,DNMT1,DSC2,EGFR,ENO1,ENPP2,EPHA3,ERN1,F5,FBN2,FOXM1,FSCN1,FST,GREB1,H2AX,HAND2,HELLS,HMMR,HPRT1,HSPD1,HYOU1,IGFBP3,IGFBP5,IL1A,IL1R1,JAK1,KIF4A,KLHL38,KPNA2,KPNB1,KRT19,Krt8,LMNB1,MAD2L1,MCM2,MCM4,MCM5,MCM6,MCM7,MKI67,MMP2,MTHFD2,NDRG1,NDRG2,ODC1,PA2G4,PCNA,PLK1,PLK4,PSAT1,SKP2,SLIT3,SMC2,…
estradiol-17beta-benzoate		chemical reagent	2.523	7.45e-05	ALDH1A2,CHST11,CYP2F1,ENPP2,EZR,GREB1,IGFBP3,INMT,MAD2L1,OXTR,PCP4,RASD1,SLC2A12,SULF1,TAC3,TNXB
estrogen		chemical drug	-2.274	9.78e-18	AURKA,BMP2,BRCA1,CALB1,CCNB2,CDC25C,COL14A1,DHFR,DNMT1,EGFR,ESPL1,GREB1,GRIA1,IGFBP5,IGFBP6,IL1A,KPNA2,LIG1,MCM3,MCM4,MCM5,MCM7,NGFR,OXTR,PCNA,PLIN4,POLE,PRLR,RRM2,SERPINE2,SKP2,SMC2,SRM,TAC3,TOP2A,TP53,TYMS,UHRF1,VEGFA
ethidium		chemical drug	1.982	0.00443	CCNB2,PCNA,PRC1,STING1
EWSR1		other	-2.828	7.91e-06	CDK1,DLGAP5,KIF20A,NUSAP1,PBK,PCLAF,RRM2,TOP2A
ezetimibe		chemical drug	-1.969	0.0217	CYP2E1,CYP51A1,Scd1,TXNIP
F2		peptidase	-2.15	1.16e-07	ADAMTS9,ADIPOQ,CAD,CCNA2,CDC6,F2R,F3,HAS2,HSP90AA1,IER3,IGFBP5,IL1A,MIF,MMP2,PDIA4,PRKCE,SKP2,SLC2A12,SRM,TAGLN2,THBS1,TXNDC5,UBE2S,VEGFA
FABP3		transporter	2	1.7e-07	BIRC5,CDK1,EGFR,IGFBP3,RRM2,TACC3,TOP2A,VEGFA
FANCE		other	-1.98	0.000146	BLM,FANCD2,LIG1,RAD51
FAS		transmembrane receptor	-2.401	0.0476	BIRC5,Cxcl2,F3,F5,FSCN1,HSPD1,IER3,IL1A,ITGB8,LY75,MIF,SPINK1,TAGLN2,TFRC,VEGFA
FBXL6		enzyme	-2	0.0132	CCNB1,CCNB2,MKI67,PCNA
FDI6		chemical reagent	2.824	1.12e-08	BRCA1,CCNA2,CCNB1,CDK1,FOXM1,PLK1,RAD51,XRCC2
FGF21		growth factor	1.964	0.00406	ADIPOQ,DGAT2,ERN1,HSPA5,MMP2,PHGDH,Scd1
filgrastim		biologic drug	2.088	9.28e-05	ASF1B,CYP1B1,CYP27A1,DPYD,ENO1,F5,FAM111A,GZMB,HEY1,IL1R1,IL2RB,IL4R,ISOC1,JAK2,KLF9,KNL1,LEF1,LY75,MCM7,NDC80,P2RY14,PFKFB3,PHF6,SERPING1,SSRP1
focal adhesion kinase		group	-1.982	0.000836	DSP,Krt8,MMP2,SKP2,TP53
FOXM1	-2.59	transcription regulator	-4.84	5.19e-32	ASPM,AURKA,AURKB,BIRC5,BRIP1,BUB1B,CCNA2,CCNB1,CCNB2,CCNF,CDC20,CDC25C,CDCA2,CDK1,CDKN3,CENPA,CENPE,CENPF,FOXM1,GTSE1,IL1A,KIF20A,KIF23,KIF2C,LEF1,MKI67,MMP2,NEK2,NUF2,PCNA,PGK1,PLK1,PLK4,PRC1,PRR11,RAD51,RRM2,SKP2,STING1,STMN1,TOP2A,TP53,VCAN,VEGFA,ZEB1
FOXO1		transcription regulator	-2	1.16e-17	A2m,ADIPOQ,ANLN,ASPM,ATP6V0D2,BIRC5,BRIP1,CCNA2,CCNB1,CCNB2,CDK1,CENPF,CYCS,CYP27A1,DEPDC1,DEPP1,DLGAP5,EFHD1,ELOVL6,FBXO32,FOXM1,FST,HSPA5,HSPD1,HYOU1,IER3,IL15,IL1R1,KIF11,KIF18A,MCM5,NCAPG,NEK2,NUSAP1,PBK,PNPLA2,PRC1,PRDM1,RIPOR2,Scd1,SOX9,SPC25,TDO2,THBS1,TP53,TXNIP,WNT16,ZEB1
FOXO4		transcription regulator	2.697	2.61e-05	Akr1c14,CYP51A1,ELOVL6,HSP90B1,HSPA5,IER3,IL1R1,PDIA4,Scd1,SOX9,TXNIP,VEGFA
fulvestrant		chemical drug	3.106	3.39e-29	AURKA,BIRC5,BLM,BMP2,BRCA1,C3,CA12,CCDC80,CCNA2,CCNB1,CDC20,CDK1,CENPF,CYCS,EGFR,F2R,FOXM1,GREB1,GTSE1,H2AX,H2AZ1,IER3,IGFBP5,INHBB,KIF11,KLF10,MCM2,MCM3,MCM5,MCM7,MTHFD1,NGFR,PCNA,POLA2,POLE,PRIM1,RAD51,RBL1,RFC2,RRM1,SKP2,SLC25A5,STMN1,TFRC,TGFBR3,TK1,TP53,TXNIP,UBE2C,VEGFA,WEE1,ZEB1
GABA		chemical - endogenous mammalian	3.266	0.000161	Adh1,ADIPOQ,ATP2B2,HSPA5,HYOU1,MAOB,MCM2,MMP2,MTHFD1,MTHFD2,MYH10,NUP93,PCNA,PDIA4,PDIA6,PPP1CA,RANGAP1,SLC25A5,STT3A,TP53,TYMS,VCP,VEGFA,XPO1
GATA1		transcription regulator	3.011	4.02e-05	BIRC5,CDK4,INHBB,IPO5,MAMDC2,MCM3,MCM5,MTHFD1,PCNA,POLA2,RAD54L,RBL1,RRM1,SPOCK2,SRM,TAC3,TFRC,TOP2A,UHRF1,ZEB1
GCN2iB		chemical drug	-2.449	0.0283	ASS1,ENO1,PGAM1,PKM,PLIN4,Scd1
GLIS1		transcription regulator	-2.156	0.00168	BMP2,CYP1B1,EFEMP1,FBN2,MMP2
GNAQ		enzyme	-1.982	0.00059	BMP2,CCNG1,CDC6,Cxcl2,EMP1,FST,GAS6,HAND2,HAS2,NDRG2,PRKCE,VEGFA
GPR151		g-protein coupled receptor	-2	0.00122	ENO1,IGFBP3,PKM,VEGFA
GW3965		chemical reagent	2.945	1.83e-08	CCNA2,CCNB1,CENPF,CIDEC,DGAT2,FOXM1,IER3,KIF23,MELK,NR1D1,PLTP,RAD51,Scd1,SKP2,TOP2A,UHRF1,VEGFA
H2AZ1	-2.02	other	-3.464	4.11e-15	AURKB,BIRC5,CDCA5,CEP55,CKAP2L,DLGAP5,E2F8,FOXM1,IGFBP5,MCM2,MCM7,MKI67,PLK1,SPC25,TACC3,TOP2A,TPX2
HCAR2		g-protein coupled receptor	2.449	4.14e-06	IQGAP3,KIF14,KIF20A,PLK1,PLK4,WEE1
HDAC (family)		group	-2.126	0.0211	BIRC5,BMP2,EGFR,FBXO32,IGFBP3,KLF10,KLF9,LRP2,TXNIP
HDAC1		enzyme	2.304	2.51e-12	ADIPOQ,ALCAM,AMPD3,BAMBI,CCNA2,CCNB1,CCNB2,CDC25C,CDC6,CDK1,DHFR,EGFR,F2R,FOXM1,H2AX,IL1A,LGR6,LIG1,MCM3,MCM5,MCM7,OXTR,PFKFB3,PLK1,PRIM2,RAD54L,RBL1,RRM2,SOX9,TGFBR3,TNS1,TOP2A,TP53,TPX2,TYMS,UHRF1,VEGFA
heparin		chemical - endogenous mammalian	2.19	0.00494	EPHB2,F3,HAS2,IGFBP3,IL1R1,MMP2,VEGFA
HFE		transmembrane receptor	-2.138	0.0124	ADIPOQ,CRELD2,CYP27A1,HSP90AA1,HSP90B1,HSPA5,HSPD1,TFRC
HGF		growth factor	-5.012	2.21e-28	ANGPTL2,AURKA,AURKB,BIRC5,BMP2,BUB1,BUB1B,Ccl11,CCNF,CCNG1,CDC20,CDC25C,CDC45,CDC6,CDK1,CDK4,CDKN3,CENPF,CSE1L,DBF4,EHF,EMP1,F3,FOXM1,HELLS,HMMR,IER3,IGFBP3,ITGB8,KIF11,KIF15,KIF20B,KIF22,KIF2C,KRT19,LY75,MAD2L1,MCM2,MCM5,MELK,MKI67,MMP2,NDC80,NEK2,PCNA,PGAM1,PGK1,PLK1,PLK4,PLPP3,PRC1,RFC2,SKP2,SMC2,STIL,TAGLN2,THBS1,TMEM97,TOPBP1,TP53,TPX2,TRIP13,TTK,UBE2C,VEGFA,ZEB1
HIF1A		transcription regulator	-2.869	1e-10	ADIPOQ,ATP6V0D2,AURKA,BIRC5,BMP2,BRCA1,CD24,Cxcl2,EGFR,EIF5A,ENO1,FSCN1,H2AC20,H2AX,HSPA5,IGFBP3,IGFBP5,IL15,IL1A,INHBB,KRT19,MCM6,MCM7,MIF,MKI67,MMP2,NDRG1,NUCKS1,PER2,PFKFB3,PGAM1,PGK1,PHGDH,PKM,PLK1,PLOD2,PSAT1,Scd1,SOX9,SULF1,TFRC,THBS1,TP53,VEGFA,WSB1
HIF1A-AS2		other	-2	0.00992	CCNA2,CCNB1,CDC20,CDC45
HLCS		enzyme	2.236	0.0195	ASS1,PKM,PNPLA2,STING1,TSPAN6
HMGB1		transcription regulator	-2.434	0.0242	BRCA1,CCNG1,CDK4,Cxcl2,IL1A,IL1R1,PKM
HMOX2		enzyme	2.157	0.00705	ADIPOQ,ANGPTL7,HMGN2,INMT,KPNA2,LGR6,Ly6a (includes others),Scd1
HNF1A-AS1		other	-3.101	9.57e-11	BIRC5,CEP55,ENO1,HJURP,HMGB2,KIF22,KIF2C,NCAPG,NEK2,UBE2C
HNRNPAB		enzyme	-2.236	9.5e-05	AURKB,CDC20,CDC45,CHEK1,UHRF1
HOXA10		transcription regulator	-2.887	9.66e-15	ADIPOQ,ALDH1A2,Atp1a2,CA3,CFD,CYP2E1,CYP2F1,DBP,EGFR,ENPP2,FST,GAS6,HLF,HSP90AA1,IGFBP3,IGFBP5,IL1R1,INMT,KLF10,KLF9,NDRG2,PCP4,PHGDH,Scd1,TDO2,TGFBR3,TNXB,TP53
HRH3		g-protein coupled receptor	1.98	0.0201	CFD,Cxcl2,S100A8,VCAN
HSF1		transcription regulator	-2.548	2.11e-17	ABI3BP,ATAD2,BUB1B,CCNA2,CCT3,CCT6A,CCT7,CCT8,CDC6,CDK1,CENPA,DNMT1,E2F8,EFEMP1,EGFR,FOXM1,GREB1,HSP90AA1,HSPD1,INHBB,KNTC1,MCM2,MCM3,MCM4,MCM6,MCM7,PGK1,PLIN4,PNPLA2,POLA2,RANGAP1,Scd1,SGO2,SLIT3,STIP1,TEX15,VCAN
HSF2		transcription regulator	-2	0.0144	CCT3,CCT6A,CCT7,CCT8
HUWE1		transcription regulator	2.373	0.00112	CIDEC,CYP27A1,EGFR,ELOVL2,H2AX,PLIN4,PLTP,Scd1,TP53
hydroxyurea		chemical drug	-3.748	8.92e-14	CCNA2,CCNB1,CDC45,CDC6,CDC7,CDK1,CHEK1,H2AX,HJURP,IL1A,LIG1,MCM2,MCM3,MCM5,MCM6,MCM7,PCNA,POLA2,POLH,PRDM1,RAD51,RRM2,TK1,TP53,UHRF1,WEE1
ibrutinib		chemical drug	3.207	2.32e-05	ENO1,HSPD1,MCM4,MCM5,MYBBP1A,ODC1,PA2G4,PGAM1,PLK1,PLK4,S100A8,SRM,TGFBR3,TMEM97
IFN beta		group	-1.97	0.0133	ACAT1,ACOD1,CXCL14,CYP2E1,GAS6,IL15,IL1A,JMY,NCAPG,PELI2,STING1,TDO2,THBS1,TP53
IFNB1		cytokine	2.89	7.09e-05	ACOD1,BUB1B,CCNA2,CD24,COL12A1,Cxcl2,CYP2E1,F2R,GZMB,HMGB2,IL1A,IL1R1,MCM6,MKI67,MMP2,OGN,PRDM1,RAD51,Slfn8/Slfn9,THBS1,UBE2C
IKBKE		kinase	-2.06	0.00754	ACOD1,IL1A,PGK1,PGM3,PHGDH,PSAT1,SLC16A1
IL10		cytokine	-3.812	7.88e-11	BMP2,BUB1B,CA12,Ccl11,CD24,CENPA,CENPF,CIT,Cxcl2,DEPP1,E2F8,EHF,ESPL1,F3,GZMB,HMGB2,IL17RB,IL1A,IL1R1,IL4R,INCENP,KIF20B,LY75,MCM2,MKI67,MMP2,NCAPD2,NDC80,PHGDH,PLK1,POLE,PRDM1,S100A8,TFRC,TOP2A,VCAN,VEGFA,VTCN1,WEE1
IL10RA		transmembrane receptor	2.878	3.17e-05	ACOD1,Adh1,Akr1c14,ASPN,ASS1,BMP2,C3,CD24,COL14A1,CYP2F1,EFEMP1,EHF,FERMT1,GAS6,Gstm1,IL1A,Ly6a (includes others),MAOB,NDRG2,OGN,RIPK3
IL11		cytokine	2.236	0.0258	A2m,ADIPOQ,EZR,IGFBP5,IL15,MMP2
IL2		cytokine	-3.461	2.37e-20	ARHGAP11A,ARHGAP20,AURKA,BCAT1,BMP2,BUB1,C3,Ccl11,CCNA2,CCNF,CCNG1,CDC6,CDK1,CDK4,CHEK1,CLSPN,Cxcl2,CYCS,CYP27A1,CYP51A1,EMP1,ENO1,ENPP2,EXOSC9,GARS1,GPR83,GZMB,GZMH,HSP90B1,HSPA5,HSPD1,IER3,IL17RB,IL1A,IL1R1,IL2RB,IL4R,ITGB8,ITM2B,JAK1,JAK2,Ly6a (includes others),MAD2L1,MKI67,MMP2,MTHFD2,NDRG1,ODC1,PCNA,PDGFC,PGK1,PHGDH,PLK1,POLE2,PRDM1,PSAT1,RAMP3,RNF128,RRAS2,RRM2,S100A8,SRM,STIP1,STMN1,TFRC,T…
IL36A		cytokine	-1.999	0.00248	Cxcl2,IL1A,IL36G,S100A8
IL5		cytokine	-2.087	9.38e-07	A2m,ASS1,CD24,CRELD2,ENO1,HMMR,HSP90B1,HSPA5,IER3,IL4R,LMNB1,NDRG1,NEK2,PCP4,PDIA6,PKM,PRDM1,PSAT1,RBPMS,RIPOR2,RPN1,RRAS2,TMEM97
imatinib		chemical drug	3.027	1.13e-11	ARL6IP1,AURKA,BCAT1,BIRC5,BMP2,BRCA1,CCNA2,CCNB1,CDC45,CDC7,CHEK1,DBF4,ECT2,ESPL1,HSP90B1,HSPA5,HYOU1,JAK1,KIF11,MAD2L1,MCM3,MCM7,PCNA,PDIA4,PDIA6,PLK1,PPA1,RAD51,RPN1,RRAS2,SKP2,TFRC,VCP,VEGFA
imipramine blue		chemical drug	3.625	2.33e-19	AURKA,CCNA2,CCNB1,CCNF,CDK4,CENPA,CENPE,CENPF,CENPK,EXO1,FOXM1,PCNA,PLK1,PLK4,SKP2,SOX9,STMN1
indomethacin		chemical drug	2.052	0.000326	A2m,BIRC5,CCNB1,CDK1,HAS2,IER3,IL17RB,IL1A,IL1R1,MCM3,MMP2,NGFR,PCNA,PRLR,S100A8,VCAN,VEGFA
INHA		growth factor	2.694	2.02e-06	CDK4,CYP1B1,CYP51A1,EGFR,ESPL1,FST,HAS2,IL1R1,INHBB,KRT19,Krt8,MMP2,PRLR
INTERFERON ALPHA (family)		group	-3.517	7.36e-07	ALDH18A1,C3,CCNA2,CCNB2,CDC20,CRELD2,CYP1B1,CYP2E1,EGFR,ENPP2,F2R,F3,GZMB,GZMH,HMMR,IL15,IL1R1,IL2RB,IL4R,JAK1,KRT19,MCM3,MCM5,MCM6,MMP2,MTHFD2,NUSAP1,PBK,PRC1,PRKCE,Slfn8/Slfn9,TACC3,TOPBP1,TRIP13,TYMS,VCAN
Irgm1		enzyme	4.111	2.93e-10	AURKB,BUB1,CCNA2,CCNB1,CCNB2,DTL,GINS1,IL1A,KIF20A,MKI67,NCAPG,NEK2,RRM2,SPAG5,STIL,TK1,UBE2C
ISG15		other	-1.98	0.0288	COL12A1,COL14A1,CYP1B1,VCAN
ITCH		enzyme	2.828	9.46e-06	CCNB2,CSE1L,DNMT1,IL1A,MCM6,PHGDH,RRM2,TFRC
JNK (family)		group	-3.024	0.000469	ALDH1A2,BIRC5,BRCA1,CDK4,Cxcl2,DNMT1,F3,FBXO32,GRIA1,HSPA5,IL1A,MMP2,RAD51,TP53,VCAN
JQ1		chemical reagent	2.503	6.02e-07	AMPD3,BRCA1,CCNA2,CDC6,CDCA5,CDK4,ERN1,GINS1,H2bc8,HSPA5,KIF23,MCM3,MKI67,P2RY14,PRDM1,RAD51,RRM2,TOP2A,TP53
KAT2A		enzyme	-2.01	4.53e-11	ADAM12,CHEK1,DMD,EMP1,FBXO32,FOXM1,H2AZ1,HSP90AA1,HSPA5,HSPD1,MAD2L1,NGFR,PFKFB3,PGAM1,SKP2,SLC16A1,SULF1,UBE2S,ULBP1,XPO1
KDM1A		enzyme	-4.274	2.51e-08	A2m,ASF1B,ATAD2,BLM,BMP2,BRCA1,BRIP1,C3,CAD,CCNA2,CENPF,CENPK,DNMT1,E2F8,FOXM1,GALNT15,GREB1,MCM2,MCM3,MCM4,MCM6,PLIN4,PSAT1,RAD51,RBL1,Scd1,Slfn8/Slfn9,THBS1,TRIP13,UHRF1
KDM3B		enzyme	3.606	3.08e-09	ARL6IP1,CDC20,CIT,CKAP2,DEPDC1,DLGAP5,GTSE1,HJURP,KIF18B,KNL1,NCAPG,RACGAP1,SPAG5,STMN1
KDM5B		enzyme	3.852	1.73e-11	AURKA,BRCA1,BUB1B,CCNB1,CDC25C,CDK1,DLGAP5,ECT2,FST,GREB1,HMMR,KIF2C,MCM2,MCM3,MCM5,NCAPH,NDC80,PBK,PRLR,SOX9,TOP2A,TTK
KLF5		transcription regulator	-2.255	0.00237	BIRC5,CCNA2,CCNB1,CCNB2,CDK1,EIF5A,HLF,PCNA,TCF23
KLF6		transcription regulator	-2.289	1.64e-05	BIRC5,BMP2,Cxcl2,EGFR,HSPA5,IL1A,ITGB8,JAK2,KLF10,MKI67,NR1D1,PCNA,PFKFB3,PGAM1,PGK1,PKM,PRDM1,VCAN,VEGFA,ZEB1
KPT-9274		chemical drug	2.619	1.21e-07	BRCA1,BRIP1,EXO1,FANCD2,RAD51,RRM2,XRCC2
KRAS		enzyme	-3.325	5.52e-27	Akr1c14,AMPD3,ANPEP,ASPN,AURKA,AURKB,BAMBI,BIRC5,BMP2,CAD,CCDC80,CCNA2,CCNB1,CCNB2,CD109,CD24,CDC7,CDK1,CDK4,CHEK1,CHST11,COL12A1,CSE1L,CXCL14,DHFR,DNMT1,DSP,EFEMP1,EGFR,EIF5A,EMP1,ENO1,F3,FBN2,FOXM1,GPC6,GPR83,GSN,GZMB,H2bc8,HSPA5,HYOU1,IER3,IL1A,ITM2B,JAK1,KIF22,KPNB1,LEF1,LMNB1,LTBP4,Ly6a (includes others),MELK,MKI67,MMP2,MTHFD1,NEK2,NGFR,ODC1,P2RY14,PA2G4,PCNA,PKM,PLK1,POLQ,PPA1,PPP1CA,PRC1,R…
kynurenine		chemical - endogenous mammalian	-1.97	0.00178	CCNB1,MKI67,MMP2,PCNA
l-asparaginase		biologic drug	7.181	2.36e-70	AURKA,AURKB,BIRC5,BUB1,BUB1B,CCNA2,CCNB2,CDC25C,CDC6,CDC7,CDCA5,CDK1,CENPA,CENPF,CENPH,CENPM,CENPN,CHEK1,CLSPN,CYP51A1,EXO1,FANCD2,FANCI,INCENP,KIF11,KIF15,KIF18B,KIF20B,KIF22,KIF2C,KIF4A,KNL1,KNTC1,LIG1,MAD2L1,MCM2,MCM3,MCM4,MCM5,MCM6,MIS18BP1,MTHFD2,NCAPD2,NCAPG,NCAPH,NDC80,NSL1,NUF2,PHGDH,PLK1,PLK4,POLE,POLE2,PRIM1,PSAT1,RAD51,RBL1,SGO1,SMC2,SPC25,SPDL1,TOP2A,UBE2C
LATS2		kinase	-2.412	0.000352	AURKB,CCNB1,CD24,KRT19,PLK1,PRLR,SOX9,TP53
LH (complex)		complex	-2.074	0.0151	EGFR,EZR,FST,HAS2,INHBB,MMP2,PGK1,PPIH,RANGAP1,STIP1,TEX15,THBS1,TK1,TP53,VEGFA,ZBTB16
LIN9		other	-3.687	5.74e-18	AURKA,BIRC5,BUB1,BUB1B,CCNA2,CCNB1,CDC6,CDK1,CENPE,CEP55,DLGAP5,PLK1,TMPO,UBE2C
lovastatin		chemical drug	2.24	0.000373	ADIPOQ,BIRC5,CCNA2,CDK4,H2AZ1,HELLS,IL1A,MKI67,PALS2,RBL1,TAGLN2,TP53
LY294002		chemical drug	3.257	1.34e-12	ACAT1,ANPEP,ATP2B2,AURKA,BIRC5,BMP2,BUB1B,CCNA2,CCNB1,CDK4,Cxcl2,CYP2E1,DHFR,DLX5,EGFR,F2R,F3,H4C3,HAS2,HMGB2,HSPA5,IER3,IGFBP3,IGFBP5,IL1A,INHBB,KLF10,MMP2,MTHFD2,NDC80,NDRG1,PCNA,PGK1,PLPP3,RAMP3,RBL1,SMC2,SPAG5,THBS1,TOP2A,TP53,TYMS,UBE2C,VCAN,VEGFA,ZBTB16,ZEB1
MAGI1		enzyme	5.555	1.08e-32	ASF1B,ATAD2,BRCA1,CAD,CCT7,CDC45,CDC6,CDC7,CHEK1,CSE1L,DHFR,DNMT1,E2F8,ELOVL2,EXO1,GREB1,HELLS,IL17RB,MCM2,MCM3,MCM4,MCM5,MCM6,MMS22L,MTHFD2,ODC1,PLOD2,PNO1,POLA2,POLQ,RAD54L,RBL1,RFC2,RRM2,SCUBE2,SLC16A1,SMC4,TFDP1,TIPIN,TMPO,TYMS,UCHL5
MAP2K1		kinase	-2.009	6.78e-10	BMP2,BRCA1,CCNA2,Cxcl2,DNMT1,EMP1,ENO1,F2R,F3,HDC,HSPA5,IER3,IL1A,IL4R,LEF1,MAOB,MMP2,PCNA,RRM2,Serpina1a (includes others),SERPINE2,SOX9,THBS1,TK1,VEGFA
MASTL		kinase	-2.069	1.99e-06	ANLN,CDK1,CYP1B1,EGFR,GNG12,HYOU1,IPO5,MYH10,TMPO
MBD2		transcription regulator	-1.982	0.00141	ASS1,BRCA1,CENPH,MMP2,NEIL3,PLK1,PRLR
MCL1		transporter	2.828	4.08e-09	AURKB,BIRC5,CCNB1,CDC20,INCENP,KIF2C,NEK2,PLK1
MDL 73811		chemical reagent	2.449	7.95e-06	C3,CDK1,DHFR,MAD2L1,PLK1,TYMS
MEF2D		transcription regulator	2.361	0.0104	CDC6,MCM3,MCM5,MCM6,PCNA,ZEB1
MET		kinase	-1.96	4.71e-10	ASPN,AURKA,AURKB,BIRC5,C1s1,CDK1,CYP1B1,ECM2,FBXO32,HDC,IL15,IRAG1,KLHL38,LEF1,MAD2L1,MMP2,OGN,PLK1,PLXDC2,PRELP,PRKCE,RRM2,SOX9,STING1,VEGFA
metribolone		chemical reagent	-3.379	5.5e-08	ARL6IP1,BRIP1,BUB1,CCNA2,CDC6,CENPN,CHEK1,ENO1,EZR,GREB1,GTSE1,H2AZ1,HSPA5,IGFBP5,KIF20A,KRT19,MIF,MMP2,NDRG1,PGAM1,PGK1,PGM3,PITRM1,PKM,PPA1,SLC25A13,SLC25A5,SPCS3,THBS1,TP53,TXNIP,UGDH,VCAN,VEGFA,WEE1
mibolerone		chemical drug	-3.71	3.73e-11	ALCAM,ALDH18A1,CCDC80,CDK1,CYP51A1,F3,HSP90B1,HSPA5,HYOU1,IGFBP3,INCENP,KLF10,PCNA,PGK1,PRELP,SLC25A5,SRM,STMN1,TK1,TOP2A,UCHL5
mifepristone		chemical drug	2.368	5.77e-17	ACOD1,ADIPOQ,Alox15,BCAT1,C3,Cbr2,Ccl11,CD24,CLEC3B,CTSF,EHF,F3,FST,GAS6,HAS2,HDC,HSPA5,HSPD1,IGFBP3,IL4R,INHBB,KLF9,Ly6a (includes others),MAD2L1,NDP,NDRG1,OGN,OXTR,PADI2,PCNA,PFKFB3,RAMP3,RBL1,SERPING1,SLC6A2,SPINK1,SRM,TAC3,TK1,TP53,VCAN
milademetan		chemical drug	2.449	1.3e-06	CCNA2,H2AZ1,KPNA2,MCM6,MCM7,USP1
mirdametinib		chemical drug	-2.111	0.000195	CCNB1,CHEK1,COL14A1,EFEMP1,F3,H2AX,MKI67,OGN,PCNA,PKM,TFRC
MITF		transcription regulator	-3.247	5.05e-16	ALCAM,AURKB,BRCA1,CCNB1,CCNF,CENPF,CENPH,CENPM,CEP55,ECT2,ESPL1,FBXO32,GREB1,GZMB,KIF20A,KIF4A,LIG1,MCM2,MCM4,MCM5,MCM6,mir-574,NCAPD2,NGFR,NUF2,PLK1,POLE2,SOX9,SPAG5,SPC25,TACC3,TP53,TPX2,TXNIP,UBE2C
MPT0B291		chemical reagent	4.179	1.04e-21	CHEK1,DLGAP5,EXO1,FANCD2,FANCI,GEN1,H2AX,HMMR,MELK,MKI67,NEIL3,PCNA,POLQ,RAD51,RAD54L,TMPO,TP53,XRCC2
Mrgpra2a (includes others)		g-protein coupled receptor	-2.236	0.00455	ACOD1,Cxcl2,IL1A,IL36G,S100A8
MRPL35		other	-2.236	8.3e-09	BIRC5,CDK1,CHEK1,MCM2,STMN1
MXD1		transcription regulator	3.576	8.66e-08	BUB1,CCNA2,CCNB2,CCNG1,CDK1,CDK4,CENPE,CENPF,LARS1,MYBBP1A,ODC1,TARS1,TOP2A
MXI1		transcription regulator	2.412	4.14e-06	CCNB1,FOXM1,LARS1,MKI67,MTHFD2,ODC1
MYBL2		transcription regulator	-2.436	2.12e-11	AURKA,BIRC5,BUB1,CCNA2,CCNB1,CCNB2,CDK1,CDK4,CENPE,FOXM1,IGFBP5,PLK1,RRM2,TOP2A,UBE2C
MYC		transcription regulator	-6.844	3.87e-34	ABCE1,ACAT1,ACOD1,AHCY,ALCAM,ALDH18A1,ARHGAP11A,ARL6IP1,ASS1,AURKB,BCAT1,BIRC5,BMPER,BRCA1,BUB1,BUB1B,CAD,CCNA2,CCNB1,CCNB2,CCT3,CDC20,CDC25C,CDC7,CDK1,CDK4,CDKN3,CHEK1,CIDEC,CLEC3B,COL14A1,CSE1L,CYCS,CYP26A1,DEPDC1,DHFR,DLGAP5,DNMT1,DSP,EFEMP1,EFTUD2,EIF5A,EMP1,ENO1,EZR,F2R,F3,FBN2,FBXO32,FOXM1,GGH,GREB1,H2AZ1,HAS2,HMGN2,HSP90AA1,HSPD1,IER3,IL17RB,ITM2B,KIF20A,KIF2C,KLF10,Ly6a (includes others),…
MYCL		transcription regulator	-2.621	0.00494	CAD,CDC20,CDK4,HSPD1,LARS1,SLC25A5,TARS1
MYCN		transcription regulator	-2.417	7.98e-05	ABCE1,ADAM12,BIRC5,CAD,EGFR,EIF5A,EMP1,FBXO32,HEY1,HSPD1,MAGT1,MMP2,NDRG1,NGFR,ODC1,PA2G4,PDIA4,PHGDH,SLC16A1,SLIT3,SULF1,TP53
MYOD1		transcription regulator	-2.234	1.48e-28	ASS1,BRCA1,BUB1B,CCNB2,CDC20,CDC6,CDK1,CDO1,CENPE,CENPF,CEP55,CXCL14,DEPDC1,DHFR,DLGAP5,DMD,EGFR,ENPP2,FAM83D,FOXM1,HAS2,HJURP,IGFBP5,KIF14,KIF18B,KIF2C,KIF4A,KNL1,MKI67,MMP2,NCAPG,NCAPH,NDC80,NUSAP1,PBK,PCLAF,PLK1,POLQ,RACGAP1,RRM2,SHCBP1,SKP2,TGFBR3,TNS1,TOP2A,TPX2,TRIP13,ZEB1
N6AMT1		enzyme	-2.021	1.22e-08	ASPM,CCDC18,CDO1,CENPF,CEP192,CIT,CKAP2,CYP2E1,DTL,EHF,ESPL1,GINS1,KIF20A,MIF,MKI67,POLE,PRELP,SPAG5,TP53
NB115		chemical reagent	2.309	3.3e-18	AURKA,AURKB,BIRC5,CCNA2,CCNB1,CCNB2,CDK1,CENPA,CENPM,FOXM1,GTSE1,PLK1
NCOA3		transcription regulator	-2.26	0.00105	CCDC80,CCNA2,CCNB1,CDC6,IGFBP3,MCM7,PCNA,PGK1,VEGFA
NDUFA13		enzyme	2.434	2.8e-06	CCNB1,CDK1,CDK4,DHFR,MCM4,TFDP1,TK1
NEDD9		other	-2.121	0.00145	ATP2B2,AURKA,BMP2,MMP2,PGK1,PLOD2,PPP2R2C,TXNIP
NFE2L2		transcription regulator	-3.14	9.56e-14	ATP6V0D2,BMP2,BRCA1,C3,CA3,CALB1,Ccl11,CCT3,CCT7,CENPA,CENPH,CFD,Cxcl2,DBF4,FBXO32,Gstm1,GSTO1,HELLS,HMGN5,HPRT1,HSP90AA1,HSP90B1,HYOU1,IL1A,IL36G,INMT,LIG1,Ly6a (includes others),MCM7,MMP2,MYH10,PCNA,PDIA4,PDIA6,PFKFB3,PHGDH,POLA1,PREP,PSAT1,RRM1,S100A8,Scd1,SEC23A,SERPING1,SHMT2,SLC35B1,SMC2,STING1,STIP1,SYN2,TGFBR3,THBS1,TK1,TP53,UGDH,VCP,VEGFA
nilotinib		chemical drug	2.433	0.000281	BUB1,CCNA2,CCNB1,CDC6,DBF4,H2AX,JAK2,MAD2L1,MCM3,MCM6,mir-219 (includes others),TTK,WEE1,ZEB1
NKX2-3		transcription regulator	-1.964	1.2e-07	ANLN,BMP2,CCNB2,CDKN3,CENPW,CEP55,FBN2,GALNT15,GNG12,H2AC20,HEY1,HMMR,MAMDC2,MTURN,NT5DC2,PHGDH,PRSS12,PSAT1,SERPINE2,SHMT2,TMEM100
NLRP3		enzyme	2.309	2.58e-05	ANPEP,BRCA1,Ccl11,Cxcl2,ESPL1,Gm6969,H2AX,IL1A,LIG1,PER2,PRIM1,PRIM2,RAD51,TP53,TTK,TYMS
NR3C1		ligand-dependent nuclear receptor	2.606	2.67e-05	ACAT1,Adh1,ADIPOQ,ANGPTL7,BMP2,BRCA1,CARMN,CIDEC,CKAP2,Cxcl2,CYP27A1,DGAT2,ELOVL2,ELOVL6,EMP1,ERN1,F2R,F3,GPR83,GRIA1,IER3,IL15,IL1A,IL36G,KLF9,MEST,MTHFD1,NAV3,NGFR,PFKFB3,PGK1,PLPP3,PNPLA2,PPP1CA,PRKCE,PRLR,RASD1,S100A8,Serpina1a (includes others),THBS1,TK1,TP53
NR4A3		ligand-dependent nuclear receptor	-3.173	5.46e-05	ASPN,CCNB1,CDC20,Cxcl2,CYCS,CYP27A1,EGFR,FBXO32,HSPD1,IL1R1,KIF20A,MMP2,PLEKHA6,SERPINE2,SKP2,UBE2C,UHRF1
NS-398		chemical reagent	2.234	1.15e-05	BIRC5,BMP2,CCNB1,F2R,F3,IL1A,MMP2,PCNA,S100A8,TFRC,TP53,VEGFA
NTRK2		kinase	-2.562	7.68e-05	BMP2,CCNA2,CDC6,CDCA5,CDK1,CDK4,MCM5,PCNA,SOX9,THBS1,VEGFA
NUPR1		transcription regulator	7.178	9.84e-32	ALG8,ARHGAP11A,ASPM,ATP8B1,AURKA,BLM,BRCA1,BUB1,BUB1B,CCNA2,CCNB2,CCNF,CDC25C,CDCA2,CDK4,CENPI,CKAP2L,CREB5,E2F8,ESPL1,EXO1,FAM111A,FANCD2,FIRRM,GINS1,GTSE1,H1-5,H2AC4,H3C1,HJURP,KIF11,KIF18A,KIF20A,KIF23,KIF2C,KNL1,LMNB1,MKI67,MMS22L,MTFR2,MYH10,NDRG1,NEIL3,NGFR,NR1D1,NR1D2,NSL1,NUCKS1,PER3,PFKFB3,PLK1,POLA2,POLE2,POLH,POLQ,RAD51,SHCBP1,SKP2,SLC2A12,SPAG5,SPC25,SPDL1,STIL,TICRR,TMPO,TP53,VEGFA,W…
OGT		enzyme	-2.431	5.56e-05	BIRC5,CPE,Cxcl2,FOXM1,HAS2,MMP2,NEK2,NGFR,PCNA,PLK1,SKP2,TP53,TYMS
OICR-9429		chemical reagent	2.996	2.72e-11	AURKA,BIRC5,CCNA2,CCNB1,CDK1,FOXM1,MCM2,PLK1,XRCC2
olaparib		chemical drug	-2.317	9.43e-06	BRCA1,C3,CCNA2,CCNB1,CDK1,CHEK1,FOXM1,H2AX,IER3,PLK1,RAD51,TP53
OMA1		peptidase	-2.157	4.47e-06	ALDH18A1,GARS1,GSTO1,MTHFD1L,MTHFD2,Scd1,SHMT2,TARS1
OVOL2		transcription regulator	2.965	2.85e-06	ARHGAP20,ENO1,FOXM1,MMP2,PGAM1,PGK1,PKM,RAD51,SKP2
PAX8		transcription regulator	-2.223	0.00336	CCNA2,CDC6,DHFR,MCM3,TP53
PCLAF	-2.73	other	-4.383	6.5e-25	AURKA,BUB1,BUB1B,CCNA2,CCNB1,CCNB2,CDC20,CDC25C,CDK1,CENPE,ECT2,ESPL1,FOXM1,KIF4A,MAD2L1,NEK2,PLK1,TOP2A,TTK,UBE2C
PDK1		kinase	2.331	1.54e-07	ADIPOQ,CCNA2,CCNB1,CCNB2,CDC20,CDC25C,CDC6,CDK1,ITGB8,MMP2,PLK1,TNXB
PDLIM2		other	-2.646	0.00798	CDC25C,ENPP2,IGFBP3,KCTD12,RNF128,TNS1,TXNIP
PEAR1		other	2.236	0.00912	ADAM12,COL12A1,FBN2,SERPINE2,VCAN
PGR		ligand-dependent nuclear receptor	4.125	1.06e-15	A2m,ACOD1,Alox15,BRCA1,BRIP1,BUB1,CA12,CCNB1,CCNB2,CDC20,CDC6,CDK1,CENPH,COL12A1,COL14A1,EGFR,EXO1,EZR,F3,GAS6,GREB1,HDC,IER3,IGFBP5,IL1R1,KIF18A,KIF18B,KIF2C,KLF9,LIG1,MAD2L1,MMP2,NDC80,NDRG1,NGFR,NUF2,PCNA,PFKFB3,POLE,PRLR,RAD51,S100A8,STMN1,TK1,TLL1,VCAN,ZEB1
PHF12		transcription regulator	2	0.00805	EXOSC9,H2AX,IPO9,PA2G4
phytohemagglutinin		chemical drug	-2.35	0.0085	CDK4,DHX9,EIF5A,EPRS1,GZMB,HSP90AA1,JAK2,KIF23,MCM4,NDP,PCNA,PLK1,PRLR,TMPO,TYMS
PI3K (family)		group	-2.169	0.00224	BIRC5,FBXO32,HSPA5,MMP2,PKM,RIPK3,THBS1,TXNIP,VEGFA
PIK3C3		kinase	1.98	0.00643	ADIPOQ,DGAT2,PNPLA2,Scd1
PKC		group	2.033	1.4e-07	ACAT1,CDC6,CYP2E1,DBP,DMD,EGFR,ERN1,F3,HSP90B1,HSPA5,Krt8,MAOB,MMP2,NR1D1,PDIA4,PER2,RBL1,S100A8,SLC6A2,ULBP1,VEGFA
PLA2G10		enzyme	2	0.0337	KPNA2,Krt8,LEF1,MKI67,SRM,VEGFA
POM121		other	-2.216	0.000358	CD24,NDC1,NGFR,NUP107,XRCC2
POU5F1		transcription regulator	-2.023	0.00107	BIRC5,BMP2,BMPER,BRCA1,CCNA2,CCNF,CHEK1,CYP26A1,DLX5,DNMT1,DSP,EFEMP1,ENO1,GREB1,MMP2,RAD54L,Serpina1a (includes others),TP53,VEGFA,WEE1,ZEB1
PRDM2		transcription regulator	3.441	5.58e-07	ANLN,ASPM,CIP2A,CKAP2L,COL14A1,HMMR,HSP90AA1,INHBB,ITGB8,KIF20B,NAV3,NUF2,PADI1,PELI2,SGO2,SMC2,TXNIP,VGLL3,ZWILCH
PRKAR2B		kinase	-2	0.00443	CDK1,PCNA,PRIM1,TOP2A
PRKN		enzyme	2.359	0.000195	CCNA2,CCNB1,EGFR,IGFBP3,IGFBP5,IGFBP6,IL1A,LEF1,MAOB,MIF,TP53
PTGER2		g-protein coupled receptor	-5.284	9.37e-35	ASPM,AURKA,BUB1B,CCNA2,CCNB2,CDKN3,CENPE,CENPF,CEP55,CKAP2L,DEPDC1,ECT2,H2ac11,H2AC4,H2AX,HDC,IL1A,IL36G,KIF11,KIF15,KIF18B,KIF20A,KIF22,KIF2C,MELK,MKI67,NEK2,NUF2,NUSAP1,PBK,PLK1,PRC1,RACGAP1,SPAG5,STIL,THBS1,TPX2,TTK,VEGFA
PTTG1		transcription regulator	2.158	3.28e-05	CCNA2,CCNB1,CHEK1,LIG1,MIF,POLE,POLH,REV3L,TP53,VEGFA
PURPL		other	-2.236	4.03e-05	KIF20B,KIF2C,NEK2,RACGAP1,TMPO
pyrrolidine dithiocarbamate		chemical reagent	2.406	8.05e-05	ASS1,BMP2,C3,Cxcl2,GZMB,IL1A,MMP2,PCNA,PGK1,SOX9,STMN1,VEGFA
RABL6		other	-4.949	1.24e-32	AURKB,BUB1,BUB1B,CCNA2,CCNB1,CDC25C,CENPF,CHEK1,H2AX,HMMR,KIF23,MAD2L1,MCM2,MCM5,MCM7,MELK,NCAPG,NDC80,NEK2,PBK,PLK1,POLA1,POLE2,PRC1,PRIM1,TMEM97,TOP2A,TP53,TPX2,TTK,UBE2C
RARA		ligand-dependent nuclear receptor	-2.492	1.51e-10	ALDH1A2,ASPM,BIRC5,CA12,CALB1,CCNA2,CD24,CDK1,CDKN3,CENPA,CENPF,CENPM,CENPN,CYP26A1,E2F8,GREB1,H4C3,HELLS,IGFBP6,IL1A,IL1R1,KIF23,KNL1,MAD2L1,MAOB,NCAPG,NCAPH,NSD2,PBK,PLK4,RASD1,SMC4,ZNF703
RB (family)		group	4.124	2.84e-20	AURKB,BIRC5,BUB1,CCNA2,CCNB1,CDC6,CDK1,DHFR,DNMT1,ECT2,F3,FOXM1,MAD2L1,MCM3,MCM4,MCM5,MCM7,PA2G4,PCNA,PLK1,POLE,RBL1,TOP2A,TP53,TYMS
RB1		transcription regulator	4.616	2.6e-29	ARHGAP11A,ASF1B,ASPN,ATAD2,AURKB,BIRC5,BLM,BRCA1,BUB1,CCNA2,CCNB1,CDC25C,CDC6,CDCA5,CDK1,CENPK,COQ5,Cxcl2,DEPDC1,DHFR,DLGAP5,DNMT1,EZR,F3,FAM111A,FST,GPR83,GSTO1,H1-5,H2AX,HMGB2,INMT,KIF20A,KLF10,LIG1,MCM2,MCM3,MCM4,MCM5,MCM6,MCM7,MELK,MMP2,NUSAP1,P2RY14,PBK,PCLAF,PCNA,PLK1,PRR11,RAD51,RAMP3,RBL1,RRM1,RRM2,SKP2,STING1,TFDP1,TMEM97,TMPO,TOPBP1,TP53,TTK,TUBG1,TYMS,UBE2C,VEGFA,ZEB1
RBL1	-2.76	transcription regulator	3.191	4.86e-19	AURKB,CCNA2,CDC6,CDK1,DHFR,F3,MCM2,MCM3,MCM5,MCM6,MCM7,NEK2,PA2G4,PCNA,PLK1,RBL1,RRM1,RRM2,SKP2,THBS1,TP53,TYMS,ZEB1
RBL2		other	2.62	1.93e-21	AURKA,AURKB,BRCA1,BUB1,BUB1B,CCNA2,CCNB1,CCNB2,CCNF,CDC25C,CDC6,CDK1,DHFR,DNMT1,FOXM1,KLF10,KPNA2,NEK2,PA2G4,PCNA,PLK1,PRIM2,RBL1,RRM2,STMN1,TYMS,VEGFA,ZEB1
resiquimod		chemical drug	-2.796	0.000722	C3,Ccl11,CREB5,Cxcl2,EXO1,EZR,F2R,FBXO32,HEY1,HSP90AA1,HSPA5,HSPD1,IER3,IL15,IL1A,PKM,PRDM1,PRKCE,PSMD2,STMN1,TFRC,TP53,VEGFA
RHOA		enzyme	-2.121	0.00211	ANLN,CCNB1,ECT2,HSPD1,PGK1,PRLR,SKP2,SOX9,ZEB1
RHOJ		enzyme	2.828	3.71e-09	ADIPOQ,GSN,MCM2,MCM3,MCM4,MCM5,MCM6,MCM7,PCNA,PRIM1
ribociclib		chemical drug	2.231	9.09e-06	BIRC5,CLSPN,MKI67,UBE2C,UBE2S
RNF5		enzyme	3.162	0.000125	CCNA2,CDK1,COL12A1,COL14A1,Cxcl2,EGFR,ENO1,PLOD2,SPCS3,STMN1
romidepsin		biologic drug	2.406	0.0446	BRCA1,EGFR,GSN,LIG1,PRDM1,TP53
rosiglitazone		chemical drug	2.245	1.45e-06	ADIPOQ,BRCA1,C3,Ccl11,CFD,CIDEC,CYCS,DGAT2,DLX5,EGFR,ELOVL6,F3,GRIA1,HAS2,HSPA5,IGFBP5,IGFBP6,IL1A,MCM6,MCM7,NR1D1,PCNA,PLPP3,PLTP,PNPLA2,PRLR,S100A8,Scd1,SKP2,THBS1,TSHR,VEGFA
rottlerin		chemical drug	2.595	0.00354	BIRC5,CDK1,CDK4,Cxcl2,DNMT1,MMP2,PCNA
RXRG		ligand-dependent nuclear receptor	2.449	0.0224	CDC25C,E2F8,IGFBP6,KIF4A,POLE2,TGFBR3
S100A4		other	-2.2	0.00656	Cxcl2,MMP2,S100A8,THBS1,TP53
S100A6		transporter	-3.162	8.76e-10	AURKA,CDK1,CDKN3,CENPA,DEPDC1,NCAPH,NEK2,PBK,TMPO,TYMS
SIGIRR		transmembrane receptor	1.966	0.00336	Cxcl2,IL1A,IL1R1,S100A8
sirolimus		chemical drug	4.466	5.73e-12	ADAM12,ADAMTS9,ASS1,ATP6V0D2,AURKA,AURKB,BIRC5,BMP2,C3,CCNA2,CCNB2,CCNF,CDK1,CDK4,CFD,CHEK1,COL12A1,CYCS,CYP2E1,ENO1,EPRS1,F3,FSCN1,GRIA1,HSP90AA1,HSP90B1,HSPA5,HSPD1,IGFBP5,IL4R,ITGB8,JAK2,KIF15,MCM2,MEST,mir-574,MKI67,MMP2,MTHFD2,ODC1,PCNA,PGK1,PKM,PLPP3,PRMT1,SLC25A5,SOX9,STMN1,TARS1,TMPO,TOP2A,TP53,TYMS,VEGFA
SKIC2		enzyme	2.333	1.37e-06	BCAT1,CCNG1,ENO1,MTHFD2,PGK1,PLOD2,S100A8,SHMT2,TFRC
SLC15A4		transporter	-4.022	1.06e-10	ALDH18A1,CCNA2,CCNB2,CDC20,CRELD2,F2R,HMMR,IL1R1,KRT19,MCM3,MCM5,MCM6,MMP2,MTHFD2,NUSAP1,PBK,PRC1,TACC3,TRIP13,TXNDC5
SMAD4		transcription regulator	2.814	4.51e-19	APELA,AURKA,AURKB,BMP2,BUB1,BUB1B,CCL21,CCNA2,CCNB1,CCNB2,CCNF,CDC20,CDC25C,CDK1,CDKN3,CENPE,CSE1L,CXCL14,CXCL17,DSC2,EGFR,ERN1,FSCN1,FST,HAS2,IER3,IGFBP3,IGFBP5,IL1A,IPO5,JAK1,LEF1,MAD2L1,MCM2,MKI67,NDC1,NUP107,NUP205,NUP37,NUSAP1,PKM,PLK1,SERPINE2,THBS1,TTK,UBE2C,ULBP1,VEGFA,XPO1
SMARCA4		transcription regulator	2.391	1.68e-05	ADIPOQ,ANGPTL2,BAMBI,BIRC5,Ccl11,CCNA2,CDC6,CHEK1,CYP26A1,DHFR,ECM2,EHF,ELOVL6,EPHB2,F3,GPR83,GSTO1,HEY1,IER3,IGFBP3,IGFBP5,IL1A,LEF1,MAOB,MMP2,PER3,PGK1,PKM,PLPP3,RBL1,RRM2,SERPINE2,SPINK1,TP53,TYMS,VEGFA
SMARCB1		transcription regulator	3.136	5.25e-17	A2m,ACAT1,AURKA,BMP2,CCNA2,CDC6,CDC7,CDK1,CENPA,CENPE,COL14A1,CYP2E1,Cyp3a25 (includes others),DHFR,DSC2,GSN,HEY1,IL1A,KIF11,KIF23,KRT19,MCM2,MCM3,MCM4,MCM5,PLK4,POLA1,PRIM1,SKP2,SMC4,SOX9,TFDP1,TP53
SMOC2		other	-2.236	1.39e-05	AURKB,CCNB1,CDK1,CENPF,MCM4
SOD		group	2	0.000636	Cxcl2,DSC2,MMP2,TP53
sorafenib		chemical drug	2.213	0.00379	CDK4,ERN1,HEY1,HSPA5,RAD51,TFRC,ZEB1
SOX2		transcription regulator	-2.975	0.000235	ACOD1,BIRC5,BMPER,CCNA2,CDK1,CXCL14,CYP26A1,DLX5,DNMT1,DSP,EFEMP1,EGFR,FST,GREB1,GSN,HEY1,KRT19,LEF1,MMP2,PRDM1,PSAT1,Serpina1a (includes others),SKP2,TMEM100,VCAN,VEGFA,WEE1
SP1		transcription regulator	-2.284	3.8e-19	ASS1,BIRC5,CAD,CCNA2,CDC25C,CDK1,CDK4,Cxcl2,CYP1B1,CYP26A1,CYP51A1,DBF4,DHFR,DIAPH3,DMD,DNMT1,EGFR,EXO1,EZR,F2R,F3,FOXM1,GEN1,GRIA1,HAS2,HDC,HEY1,HSPA5,ID4,IGFBP3,IL15,IL1A,IL2RB,IL4R,KRT19,MAOB,MMP2,NDRG1,NEIL3,NGFR,PADI1,PDGFC,PGK1,PKM,PRKCE,PRLR,RAD54L,RBL1,RRM2,SERPINE2,SLC25A5,SLC2A12,SLC6A2,SOX9,TGFBR3,THBS1,TP53,TYMS,UGDH,VEGFA
SP2509		chemical reagent	3.815	8.19e-12	ABCE1,BCAT1,BUB1B,CCNA2,CENPF,CSE1L,CYP26A1,E2F8,EGFR,ELOVL6,EPHA3,EZR,HMGN5,HSPA5,KPNB1,LEF1,LMNB1,MCM2,MKI67,NSD2,NUCKS1,PCNA,PSAT1,RCC2,STIL,TP53,TPX2,UCHL5,VCAN,XPO1,ZEB1,ZWILCH
SPARC		other	2.596	2.06e-10	BLM,BRCA1,BRIP1,CFD,CIDEC,CTSF,H3C1,HSP90AA1,JAK2,LEF1,MCM6,MMP2,NDRG1,PER2,PLET1,POLE,POLE2,PPIH,RRM1,SOX9,THEM5,TOPBP1
SPNS2		transporter	2.219	0.00112	ENO1,MIF,PGAM1,PGK1,PKM
SPRYD7		other	2.008	7.44e-06	ASPM,CYP51A1,F3,FSCN1,H1-5,JMY,MAOB,MCM2,MCM3,MCM4,MCM6
ST1926		chemical drug	2.243	2.47e-06	ATP2B2,CCT3,CCT6A,CDK4,EIF5A,ENO1,H2AZ1,HMGN2,HSP90AA1,ITM2B,KIF2C,KPNA2,ODC1,PCLAF,SSR2,TP53
STAT5A		transcription regulator	2.621	0.000859	ADIPOQ,CD24,CDC25C,CDC7,CDK4,CHEK1,CYP1B1,GZMB,GZMH,IL2RB,KLF10,LEF1,PCP4,PRDM1,PRLR,TP53,TXNIP
STAT6		transcription regulator	-3.822	9.59e-16	ASS1,BRCA1,BRIP1,Ccl11,CD24,CDK1,CDKN3,CIDEC,CLSPN,Cxcl2,DDIAS,DNMT1,DTL,EXO1,FANCD2,FANCI,FOXM1,FSCN1,GEN1,GTSE1,GZMB,H2AX,IL15,IL1A,IL4R,JAK2,KCTD12,KIF22,Ly6a (includes others),LY75,MCM7,MMP2,Ms4a4c (includes others),NEIL3,PARPBP,PCLAF,PDGFC,PNPLA2,POLE,POLE2,POLQ,RAD51,RAD54L,RIPK3,Serpina1a (includes others),TICRR,TOP2A,TSPAN6,UHRF1
STK11		kinase	-2.112	8.41e-11	AHCY,ALCAM,ASS1,BMP2,CCNA2,CCT6A,Cxcl2,DNMT1,ECM2,ELOVL2,ENO1,IGFBP5,IL1A,IL2RB,MMP2,NR1D1,PGK1,PHGDH,PKM,POLA2,PPA1,PRIM2,PSAT1,RRM1,RRM2,SHMT2,SRM,TARS1,TOP2A,TYMS,VEGFA,ZEB1
STX18		transporter	-3.638	2.39e-09	ANLN,ANPEP,BUB1,CDC20,CDC7,FBN2,KIF15,KIF20B,LMNB1,MCM5,POLA2,RBL1,SLIT3,SSRP1,TOP2A,TP53,TPX2
suramin		chemical drug	-1.98	0.00643	F3,FST,ODC1,TP53
TAF1D		other	-1.982	0.000146	BUB1,BUB1B,CDK1,TTK
TAFAZZIN		enzyme	-2.014	6.3e-08	ALDH1A2,CCNB1,CCT6A,Cxcl2,CYP1B1,DDIAS,ENPP2,Gstm1,H2AX,HELLS,HMGN2,HSP90AA1,IGFBP5,KRT19,LRP2,LY75,MAD2L1,NAV3,PCNA,PKM,PLOD2,SOX9,TFRC,THBS1,UCHL5,UGDH,VEGFA
TAL1		transcription regulator	-3.5	1.22e-05	ASPM,BUB1,C3,CCNB1,CDKN3,CHST11,GINS1,HELLS,KIF14,KIF15,KIF20A,MCM2,MCM4,MELK,MEST,NCAPG,RASD1,TSHR
tazemetostat		chemical drug	3.875	1.76e-09	ABCE1,BCAT1,BIRC5,CSE1L,CYP26A1,E2F8,EGFR,ELOVL6,EPHA3,EZR,HMGN5,HSPA5,KPNB1,LEF1,LMNB1,MCM2,NSD2,NUCKS1,PCLAF,PCNA,POLE,PSAT1,RCC2,TACC3,TP53,TSHR,UCHL5,VCAN,XPO1,ZEB1
TBX2		transcription regulator	-5.822	6.28e-33	ANLN,ASF1B,AURKA,AURKB,BUB1,CCNA2,CCNB1,CDC6,CDCA5,CDK1,CHEK1,CKAP2,DBP,DNMT1,E2F8,FOXM1,HELLS,HEY1,LIG1,MAD2L1,MCM2,MCM4,MCM5,MCM6,MCM7,NCAPD2,NCAPG2,PLK1,PRC1,PRIM2,RBL1,SGO1,SMC2,TIPIN
TBX3		transcription regulator	-7.17	3.19e-54	ADAMTS9,ANLN,ASPM,ASS1,AURKA,AURKB,BIRC5,BUB1,BUB1B,CCNA2,CCNB1,CCNB2,CCNF,CDC20,CDC45,CDC6,CDC7,CDCA2,CDK1,CENPE,CEP55,CHEK1,DHFR,E2F8,ECT2,ESPL1,F2R,FOXM1,H2AX,KIF11,KIF14,KIF15,KIF18A,KIF20A,KIF23,KIF2C,KIF4A,MAD2L1,MCM2,MCM3,MCM5,MCM7,MKI67,MMP2,NCAPH,NEK2,NUF2,PBK,PCNA,PLK1,PLK4,PLPP3,PRC1,RBL1,RRM1,RRM2,SGO2,SMC2,STMN1,TK1,TOP2A,TP53,TPX2,TRIP13,TTK,TYMS,UBE2C
TCF3		transcription regulator	2.848	1.65e-26	ADIPOQ,ALCAM,ANLN,ASF1B,AURKA,BIRC5,BUB1,CCNA2,CCNB1,CCNB2,CDC20,CDC45,CDK1,CDKN3,CEP55,CIP2A,CRELD2,E2F8,ECT2,EPRS1,ESCO2,GRIA1,H2AX,HMGB2,HMGN2,HMMR,HSP90B1,HYOU1,IL2RB,KIF11,KIF2C,KIF4A,LEF1,Ly6a (includes others),MAD2L1,MKI67,NCAPG,NDC80,NEK2,NUF2,NUSAP1,PDIA4,PDIA6,PGK1,PLK4,PRC1,PRDM1,RACGAP1,RIPOR2,RRM2,SLC35B1,SPC25,TOP2A,TTK,TXNDC5,TYMS,VEGFA,ZBTB16
TCF4		transcription regulator	-1.964	3.13e-21	ADAMTS9,ALCAM,ASF1B,BIRC5,CCL21,CCNA2,CCNB2,CCT6A,CDC20,CDK1,CDKN3,CEP55,CIP2A,CRELD2,E2F8,ESCO2,FAM111A,HMGB2,HMGN2,HMMR,HSP90B1,HYOU1,IGFBP3,IGFBP5,IL15,JAK2,Ly6a (includes others),MAD2L1,MKI67,NCAPG,NDC80,NEK2,NGFR,NUF2,PDIA4,PDIA6,PPIH,PRC1,PRDM1,RACGAP1,RIPOR2,RRM2,SLC35B1,SOX9,SPC25,TXNDC5,TXNIP,ZEB1
telaglenastat		chemical drug	-2	0.00336	PHGDH,PSAT1,SHMT2,VEGFA
TFDP1	-2.16	transcription regulator	-2.425	0.000209	CDC6,CDK1,DHFR,RBL1,STMN1,TP53
TFEB		transcription regulator	-5.891	2.26e-25	ACOD1,ALCAM,ATP6V0D2,AURKA,BORA,BUB1B,CCNB1,CCNB2,CDC45,CDC6,CDC7,CDK1,CHEK1,CLSPN,CTSF,E2F8,EMP1,EXO1,FAM111A,GINS1,HMMR,KIF23,MCM3,MCM4,MCM5,MCM7,MMP2,NCAPG,NCAPG2,NDC1,NGFR,NUF2,NUP155,PCNA,PLK4,POLA2,POLE,POLE2,PRIM1,PRIM2,RAD51,RANGAP1,RRM2,SMC2,SMC4,SPDL1,SSRP1,TMPO,TOP2A,TOPBP1,VCAN,VEGFA,WDHD1,XPO1,ZEB1,ZWILCH
THEM6		other	-2.236	0.00129	CYP51A1,HSP90B1,HSPA5,PDIA4,PDIA6
THRAP3		transcription regulator	-2.216	4.55e-08	ADIPOQ,CA3,CD24,CFD,HAS2,NR1D2,TXNIP
THZ1		chemical drug	2.158	2.22e-11	ANGPTL7,ASS1,CCDC80,CCNB1,COL12A1,COL14A1,EMP1,HJURP,Krt8,MMP2,NCAPH,PAMR1,POLE2,PRELP,SERPINE2,SKA3,SOX9,SULF1,THBS1,TIPIN,TP53,VCAN,WEE1
TLX1		transcription regulator	-2.236	4.77e-05	CCNB1,CDC20,CDC6,CHEK1,PCNA,RAD51
TNF (family)		group	-1.972	0.0323	ADIPOQ,BIRC5,CDK4,Cxcl2,ENPP2,F3,FBXO32,FST,IL1A,IL1R1,PCNA,SPINK1
TNFRSF9		transmembrane receptor	-4.811	4.59e-24	ALDH1A2,ANPEP,BIRC5,BLM,BRCA1,CCNA2,CDC25C,CDC45,CDC6,CDC7,CDK4,CHEK1,CLSPN,GINS1,MCM2,MCM4,MCM5,MCM6,MCM7,PCNA,POLE2,RAD51,RFC2,TIPIN,TOPBP1,WEE1,XRCC2
TNFSF11		cytokine	-3.352	8.52e-05	ACOD1,ATP6V0D2,AURKA,Cxcl2,ECT2,F3,FOXM1,IER3,IL15,IL1A,NEK2,PA2G4,PLK1,PRDM1,PRMT1,RACGAP1,S100A8,STMN1,TTK
TO-901317		chemical reagent	2.509	9.22e-05	ASS1,C3,CCNB1,CDK4,CYP2F1,ELOVL6,ENO1,Gstm1,MCM6,Naip1 (includes others),NR1D1,PFKFB3,PLTP,Scd1,SKP2,TSHR,VEGFA
TOR1AIP1		other	-3.771	1.39e-18	BUB1B,CCNB2,CDC20,CDK1,CENPF,DLGAP5,FAM83D,HJURP,IGFBP5,KIF18B,KIF4A,NCAPG,PBK,PCLAF,PLK1,RRM2,TOP2A,TPX2
torkinib		chemical drug	5.953	2.81e-38	ASF1B,AURKA,AURKB,BIRC5,BLM,BMP2,BRIP1,C1s1,CCNB1,CCNF,CDC45,CDC6,CDCA2,CDK4,CLSPN,CYP1B1,DTL,EXO1,FANCI,GINS1,H2AX,H2bc18,HAS2,HAUS6,KIF14,KIF18B,KNL1,KPNA2,MCM3,MCM5,MCM6,MTHFD2,NCAPG,PCNA,POLA2,POLE2,RAD51,RFC2,RRM1,SGO2,SKP2,SMC2,SOX9,TFDP1,TK1,TOP2A,TUBG1,TXNIP,TYMS,XRCC2
TOX		transcription regulator	-4.264	2.04e-19	BLM,BRIP1,BUB1,BUB1B,CCNA2,CCNB1,CDC20,CDC25C,ESPL1,LEF1,MAD2L1,MCM5,MCM7,PLK1,PRDM1,PRIM2,RAD51,RAD54L,RBL1,RFC2,TFDP1,TTK
TP53	-2	transcription regulator	6.114	3.27e-60	A2m,Abca8a,ACAT1,ADAM12,AHCY,ALDH18A1,ALDH1A2,Alox15,ANLN,ARHGAP11A,ARL6IP1,ASF1B,ASPM,ASS1,ASTN2,ATAD2,AURKA,AURKB,BCAT1,BIRC5,BLM,BRCA1,BUB1,BUB1B,CAD,CCDC80,CCNA2,CCNB1,CCNB2,CCNF,CCNG1,CDC20,CDC25C,CDC6,CDC7,CDK1,CDK4,CDKN3,CENPA,CENPE,CENPF,CENPK,CEP55,CHEK1,CKAP2,COL14A1,COQ5,CSE1L,CTSF,Cxcl2,CYCS,CYP51A1,DBF4,DBP,DDIAS,DEPDC1,DHFR,DLGAP5,DNMT1,E2F8,EGFR,EMP1,ENPP2,ESPL1,EXO1,EZR,F2R,F5,FAM…
TP63		transcription regulator	-3.154	1.52e-15	A2m,ACOD1,ADAMTS9,BLM,BRCA1,CAD,CCNA2,CCNB1,CCNG1,CDC25C,CDK1,COL14A1,CXCL17,CYP2F1,DNMT1,EGFR,EMP1,F2R,F3,FERMT1,FLRT1,FSCN1,FST,GRHL2,HEY1,HSP90AA1,IER3,IGFBP3,IGFBP6,IL1A,IL4R,ITGB8,KIF23,MAD2L1,MKI67,MMP2,MTHFD2,OXTR,PCNA,PHGDH,PSAT1,RACGAP1,RAD51,RRM2,S100A8,SOX9,STMN1,TACC3,TGFBR3,THBS1,TIPIN,TOP2A,TP53,UHRF1,VEGFA,WEE1,ZEB1
TP73		transcription regulator	2.271	4.42e-11	AURKA,BIRC5,C3,CCNA2,CCNB1,CCNF,CCNG1,CD24,CDC20,CDC25C,CDK1,CDKN3,Cxcl2,DBP,DHFR,EGFR,FST,GSN,GTSE1,IER3,IGFBP3,IGFBP5,IL4R,ITGB8,JAK2,KIF22,KIF23,LIG1,MCM6,MCM7,MMP2,MTHFD1,NDRG1,SERPINE2,SERPING1,STMN1,THBS1,TP53,TPX2,UBE2C,VEGFA
TPH1		enzyme	-3.606	1.16e-07	ALG8,ARL6IP1,ASF1B,DLGAP5,H2BC13,H2bc18,NCAPG,PCLAF,PRC1,RACGAP1,RRM2,SHCBP1,SUPT16H
TRAF2		enzyme	-2.089	6.64e-06	AURKA,AURKB,CCNB1,CDC25C,CDK1,Cxcl2,EGFR,NDRG1,PLK1,TK1,WEE1
tretinoin		chemical drug	2.411	3.92e-13	ABCE1,ABI3BP,ALDH1A2,ANPEP,ATP2B2,AURKA,BAMBI,BIRC5,BMP2,BRCA1,C1S,C3,CAD,CALB1,CCNA2,CCNB1,CCNG1,CDC20,CDK4,CDKN3,CPE,CSE1L,CYP26A1,DDX1,DLGAP5,DNMT1,DSP,DTL,EGFR,ENO1,ENPP2,F3,FBN2,FERMT1,FLRT1,FOXM1,FST,GARS1,GRIA1,GZMB,HAS2,HEY1,HMGB2,HPRT1,HSP90AA1,HSPD1,IER3,IGFBP3,IGFBP5,IGFBP6,IL15,IL1A,IL1R1,INMT,ITM2B,JAK1,JAK2,KIF11,KIF23,KLF10,KLF9,KRT19,LRP2,Ly6a (includes others),MAOB,MMP2,MTHFD2,MY…
TRIM26		other	1.969	0.0132	Alox15,CXCL14,Cxcl2,IL15,IL1A,S100A8
TRPS1		transcription regulator	2.828	8.98e-17	AURKB,BMP2,BUB1,CCNA2,CCNB2,CDC20,CDC25C,CDK1,CENPF,FOXM1,GREB1,KIF11,MMP2,SERPING1,SPC25,TOP2A,TPX2,ZEB1
TXNIP	2.14	other	1.97	0.00118	CCNA2,ENO1,IL2RB,PCNA,PGK1,TXNIP,VEGFA
UBA1		enzyme	1.964	0.00248	HSP90B1,HSPA5,TAGLN2,TP53
UCP1		transporter	-2.447	2.43e-05	ALDH18A1,CD24,ERN1,FBXO32,GARS1,GSTO1,HMGN2,MTHFD1,MTHFD1L,MTHFD2,ODC1,PHGDH,PSAT1,SHMT2,SRM
UDP-D-glucose		chemical - endogenous mammalian	2	4.96e-06	HSP90B1,HSPA5,HYOU1,PDIA4
ursolic acid		chemical drug	2.333	0.00019	CCNF,LARS1,MCM3,MCM4,MCM6,MKI67,MMP2,POLA1,TP53,VEGFA
UXT		transcription regulator	2.118	9.37e-07	BRIP1,BUB1,CCNA2,CDC6,CHEK1,F5,GTSE1,TTK
VCAN	-7.31	other	-2.584	1.73e-11	ADAMTS9,ASS1,C1S,C3,CPE,Cxcl2,EGFR,ENPP2,F3,FST,GPC6,HAS2,INHBB,MIF,MYH10,OGN,OLFML2B,PCSK5,PRELP,SERPING1,TP53,VCAN,VEGFA
VDR		transcription regulator	-3.043	2.2e-21	ADIPOQ,ANLN,ATP6V0D2,BMP2,BRCA1,BUB1B,CALB1,CCNB1,CDC20,CDC45,CENPA,CENPH,EGFR,F3,FBXO32,H2AZ1,HMGN2,IER3,IGFBP3,IGFBP5,IL1A,INCENP,KIF11,KIF22,LEF1,MAD2L1,NCAPD2,NDC1,NUSAP1,ODC1,PNPLA2,PPP1CA,PRC1,S100A8,Scd1,Serpina1a (includes others),SPAG5,TK1,TMEM100,TPX2,TXNIP,VEGFA,WSB1
VEGF		group	-4.892	3.99e-35	Akr1c14,ANGPTL2,ANGPTL7,ANPEP,AURKA,AURKB,BIRC5,BMP2,BUB1,BUB1B,CALB1,CCNF,CDC20,CDC25C,CDC45,CDC6,CDK1,CDKN3,CENPF,CSE1L,DBF4,EHF,EMP1,ENPP2,F3,FOXM1,FST,HDC,HELLS,HMMR,IGFBP3,IL1A,IL1R1,INHBB,ITGB8,KIF11,KIF15,KIF20B,KIF22,KIF2C,LEF1,LRP2,LY75,MAD2L1,MAOB,MCM2,MCM5,MELK,MIF,MKI67,MMP2,NDC80,NDP,NEK2,OXTR,P2RY14,PADI1,PKDCC,PLK1,PLK4,PLOD2,PLPP3,PRC1,RAD51,RAMP3,SKP2,SMC2,STIL,TCF23,TPX2,TRIP13,…
volasertib		chemical drug	3.44	3.5e-12	CDC25C,CDC7,EGFR,EXO1,FANCD2,HELLS,KIF23,MCM2,MELK,NCAPG2,POLA1,TOP2A
vorinostat		chemical drug	2.553	1.1e-05	AURKA,BIRC5,BRCA1,CCNB1,CDK1,CDK4,CYCS,CYP51A1,EGFR,HSPA5,IL1A,LIG1,MCM2,mir-574,MKI67,MMP2,NDRG1,PLIN4,PRDM1,RAD51,RAD54L,S100A8,TOP2A,TP53,VEGFA
WAKMAR1		other	-1.961	0.00895	HMMR,KIF11,NUF2,POLQ
XBP1		transcription regulator	-3.051	1.33e-06	CYP2E1,HSP90B1,HSPA5,HYOU1,KDELR2,OSTC,PDIA4,PDIA6,PGM3,PRDM1,RPN1,Scd1,SEC23A,Serpina1a (includes others),SPCS3,SSR1,SSR2,SSR3,STT3A,TFDP1,TXNDC5,VEGFA
YAP1		transcription regulator	-4.825	2.52e-21	ACAT1,ALDH1A2,ANLN,ATAD2,AURKB,BIRC5,BMP2,CCDC80,CCNA2,CCNB1,CCNF,CD24,CDC20,CDC6,CDCA5,CDK1,CDK4,CIT,Cxcl2,DIAPH3,EGFR,FBXO32,FOXM1,FST,GINS1,GREB1,H2AX,HMGN2,HMMR,IL1A,JAK1,KIF23,KIF4A,LMNB1,LY75,MCM3,MCM6,MMP2,NDRG1,NEK2,PHGDH,PKM,PLK1,PLOD2,POLA1,PSAT1,RAD51,RRM1,RRM2,SHMT2,SKP2,SOX9,TFRC,THBS1,TK1,TOP2A,TP53,TYMS,UHRF1,VEGFA,ZEB1
YBX1		transcription regulator	-2.138	0.0121	EFEMP1,EGFR,F3,IGFBP3,IL1A,LRP2,MMP2,RRM2,TP53
ZC3H12B		other	2.201	4.37e-07	AURKA,CCNA2,CCNB1,CCNB2,PLK1
ZFP36		transcription regulator	3.642	1.41e-11	CDC6,CENPA,Cxcl2,E2F8,IER3,IL1A,KIF11,KIF14,KIF18A,KNTC1,MMP2,NEK2,NUF2,PBK,PRC1,PRDM1,S100A8,TFRC,TOP2A
ZNF768		other	-3.317	2.68e-13	AURKA,AURKB,BRCA1,CCNB1,CCNB2,CDC20,CDC45,CDK1,NUSAP1,PCNA,PLK1,TOP2A

## Sheet: disease,fxn Z>2
Categories	Functions	Diseases or Functions Annotation	p-Value	Activation z-score	Molecules
Developmental Disorder, Organismal Injury and Abnormalities, Organismal Survival	organismal death	Death of embryo	7.56e-27	6.157	PGAM1,ESPL1,TUBG1,FOXM1,DMBT1,ESCO2,BMP2,CSE1L,MPI,XRCC2,F2R,STING1,H2AZ1,SKP2,REV3L,POLQ,RBL1,TFRC,EGFR,JAK2,AURKA,HAUS6,VEGFA,HSP90B1,BIRC5,ITGB8,EPHB2,HAND2,SMC2,PRMT1,BLM,FANCD2,PCSK5,ENPP2,PLK4,VCP,MYBBP1A,CENPE,PHGDH,KIF22,PFKFB3,DSP,DNMT1,NDRG1,SSRP1,BUB1B,NCAPH,TP53,INCENP,STIP1,PCNA,NCAPG2,HAS2,ALDH1A2,DHFR,KRT19,Krt8,CDC45,ADAMTS9,Cxcl2,CKAP5,CCNF,FIGNL1,BRCA1,S100A8,CDK4,TLL1,TGFBR3,DT…
Cell Death and Survival	apoptosis	Apoptosis	4.01e-51	5.844	GAS6,TAGLN2,NEK2,POLA1,MMP2,ANPEP,CSE1L,PBK,HMGN5,CDC6,GTSE1,CYP26A1,TOP2A,TXNIP,HSP90B1,BIRC5,PRDM1,CDO1,HELLS,PELI2,GSN,FBXO32,IL1A,PLK4,FST,HEY1,CENPE,KIF20A,EFEMP1,NDRG1,DEPDC1,EPHA3,NR1D1,KIF11,CEP55,CIDEC,APELA,Krt8,RFC2,ASIC2,CKAP5,TPX2,FIGNL1,S100A8,CKAP2,TGFBR3,DTL,WNT16,FAM111A,Ms4a4c (includes others),HMGB2,RIPK3,CA3,ERN1,AURKB,Atp1a2,MTHFD2,ITM2B,TK1,ATP6V0D2,C3,EHF,THBS1,BMP2,SULF1,S…
Organismal Injury and Abnormalities, Organismal Survival	organismal death	Organismal death	4.19e-65	5.756	GAS6,DLX5,TAGLN2,MMP2,CCNB2,CSE1L,PBK,CDC6,CYP26A1,BCAT1,TOP2A,TXNIP,HSP90B1,BIRC5,ITGB8,SGO2,PRDM1,SMC2,CDO1,HELLS,GSN,IL1A,SPINK1,UBE2C,PLK4,FST,MCM4,DIAPH3,HEY1,CENPE,TMEM97,KIF20A,EFEMP1,COL14A1,SHMT2,MCM7,NDRG1,DEPDC1,EPHA3,PRIM2,RFWD3,NR1D1,KIF11,CEP55,SLC16A1,INCENP,GREB1,APELA,KRT19,Krt8,RFC2,CKAP5,TPX2,AHCY,FIGNL1,SHCBP1,PLOD2,S100A8,TGFBR3,DTL,HMGB2,SLC4A4,RIPK3,DDX1,CA3,EFTUD2,ERN1,AUR…
Cell Morphology	abnormal morphology	Abnormal morphology of Nucleus	2.4e-29	5.359	IL15,EXO1,KIF22,DNMT1,ESPL1,BUB1B,SKA3,NUSAP1,TP53,INCENP,KIF4A,KIF18A,WDHD1,NUF2,NDC80,TPX2,KIF14,CENPN,SPAG5,BRCA1,CENPW,NSL1,RAD54L,LMNB1,AURKA,HAUS6,BIRC5,NUP107,CDC20,DLGAP5,HELLS,CENPI,PRMT1,CENPM,STMN1,KNL1,TACC3,CENPF,BUB1,SPC25,FAM83D,SGO1,AURKB,CENPE,CDK1,SPDL1,CHEK1
Cell Morphology	abnormal morphology	Abnormal morphology of chromosomes	2.75e-30	5.267	EXO1,KIF22,DNMT1,BUB1B,SKA3,NUSAP1,TP53,INCENP,KIF4A,KIF18A,WDHD1,NUF2,NDC80,TPX2,KIF14,CENPN,SPAG5,BRCA1,CENPW,NSL1,RAD54L,AURKA,HAUS6,BIRC5,NUP107,CDC20,DLGAP5,HELLS,CENPI,PRMT1,CENPM,STMN1,KNL1,TACC3,CENPF,BUB1,SPC25,FAM83D,SGO1,AURKB,CENPE,SPDL1
Cell Morphology	misalignment	Misalignment of chromosomes	2.24e-25	5.223	BUB1B,SKA3,NUSAP1,INCENP,KIF4A,KIF18A,WDHD1,NUF2,NDC80,TPX2,KIF14,CENPN,SPAG5,CENPW,NSL1,AURKA,HAUS6,BIRC5,NUP107,CDC20,DLGAP5,CENPI,CENPM,KNL1,TACC3,CENPF,BUB1,SPC25,FAM83D,SGO1,AURKB,CENPE,SPDL1
Cellular Response to Therapeutics	sensitivity	Sensitivity of cells	4.64e-20	5.122	PSAT1,UBE2S,TAGLN2,POLA1,POLH,JPT2,TYMS,CCNG1,ASS1,PARPBP,IPO11,FOXM1,SKA3,PKM,SLC2A12,KIF4A,MPI,XRCC2,USP1,IQGAP3,SKP2,PBK,ENO1,POLQ,RBL1,KNSTRN,HMMR,EGFR,Slfn8/Slfn9,RAD54L,AURKA,LEF1,ZEB1,ROR2,HJURP,HELLS,XPO1,FANCD2,CREB5,POLE,CCNB1,POLE2,SOX9,VCP,DNMT1,NDRG1,PER2,CCL21,RFWD3,CDCA5,KIF11,SLC16A1,TP53,PCNA,TRIP13,DDIAS,TOPBP1,KRT19,ALG3,PSMD2,TPX2,CCNF,BRCA1,CDK4,DTL,P2RY14,TSHR,CENPI,KPNB1,TA…
Cell Death and Survival, Organismal Injury and Abnormalities	cell death	Cell death of tumor cell lines	1.19e-49	4.842	TAGLN2,NEK2,POLA1,CSE1L,PBK,CDC6,GTSE1,CYP26A1,TOP2A,TXNIP,BIRC5,PRDM1,CDO1,GSN,FBXO32,IL1A,UBE2C,PLK4,FST,CENPE,KIF20A,EFEMP1,MCM7,NDRG1,DEPDC1,EPHA3,KIF11,INCENP,ID4,RFC2,CKAP5,TPX2,PLOD2,S100A8,CKAP2,TGFBR3,DTL,WNT16,FAM111A,RIPK3,ERN1,AURKB,MTHFD2,TK1,UBE2S,C3,EHF,SKA3,THBS1,BMP2,SULF1,SLC2A12,MPI,KPNA2,UCHL5,SKP2,DGAT2,EGFR,CENPW,AURKA,VEGFA,JMY,MELK,JAK1,RACGAP1,BLM,SLC25A5,PDIA4,SOX9,RRM2,…
Cell Death and Survival, Organismal Injury and Abnormalities	apoptosis	Apoptosis of tumor cell lines	2.89e-45	4.793	TAGLN2,NEK2,POLA1,CSE1L,PBK,CDC6,GTSE1,CYP26A1,TOP2A,TXNIP,BIRC5,PRDM1,CDO1,GSN,FBXO32,IL1A,PLK4,FST,CENPE,KIF20A,EFEMP1,NDRG1,DEPDC1,EPHA3,KIF11,RFC2,CKAP5,TPX2,S100A8,CKAP2,TGFBR3,DTL,WNT16,FAM111A,RIPK3,ERN1,AURKB,MTHFD2,TK1,C3,EHF,THBS1,BMP2,SULF1,SLC2A12,KPNA2,UCHL5,SKP2,EGFR,CENPW,AURKA,VEGFA,JMY,MELK,JAK1,RACGAP1,BLM,SLC25A5,PDIA4,SOX9,RRM2,VCP,CCT6A,KIF22,SSRP1,PER2,LIG1,H2AX,GZMB,TRIP13,…
Cell Death and Survival, Organismal Injury and Abnormalities	necrosis	Necrosis	7.07e-56	4.773	GAS6,TAGLN2,NEK2,POLA1,MMP2,SLIT3,ANPEP,CSE1L,PBK,PPA1,NUP155,CDC6,GTSE1,CYP26A1,TOP2A,TXNIP,HSP90B1,BIRC5,ANGPTL7,PRDM1,CDO1,HELLS,PELI2,GSN,FBXO32,IL1A,UBE2C,PLK4,FST,CENPE,KIF20A,EFEMP1,MCM7,NDRG1,DEPDC1,EPHA3,NR1D1,KIF11,SLC16A1,CIDEC,INCENP,ID4,Krt8,RFC2,CKAP5,TPX2,PLOD2,S100A8,CKAP2,TGFBR3,DTL,WNT16,FAM111A,Ms4a4c (includes others),HMGB2,RIPK3,CA3,ERN1,ASTN2,AURKB,Atp1a2,MTHFD2,ITM2B,TK1,UB…
Cellular Response to Therapeutics	sensitivity	Sensitivity of tumor cell lines	1.1e-18	4.666	PSAT1,UBE2S,TAGLN2,POLA1,JPT2,TYMS,ASS1,IPO11,FOXM1,SKA3,PKM,SLC2A12,KIF4A,MPI,USP1,IQGAP3,SKP2,PBK,ENO1,POLQ,RBL1,KNSTRN,HMMR,EGFR,Slfn8/Slfn9,AURKA,ZEB1,ROR2,HJURP,XPO1,FANCD2,CREB5,POLE,CCNB1,POLE2,SOX9,VCP,DNMT1,NDRG1,CCL21,RFWD3,CDCA5,KIF11,SLC16A1,TP53,TRIP13,TOPBP1,KRT19,ALG3,PSMD2,TPX2,CCNF,BRCA1,CDK4,DTL,P2RY14,TSHR,CENPI,KPNB1,TACC3,CENPF,DDX1,EFTUD2,RAD51,ERN1,TFDP1,NSD2,PLK1,MTHFD2,CH…
Cell Death and Survival, Organismal Injury and Abnormalities	cell death	Cell death of carcinoma cell lines	1.24e-20	4.508	PSAT1,NEK2,POLA1,CCNG1,PKM,SULF1,CSE1L,F2R,H2AZ1,SKP2,PBK,CDC6,DGAT2,PRKCE,EGFR,TXNIP,ALCAM,AURKA,VEGFA,LEF1,BIRC5,ZEB1,MELK,RACGAP1,RCC2,HJURP,CDO1,KIF2C,XPO1,RASD1,RRM1,CREB5,VCAN,POLE,CCNB1,POLE2,UBE2C,RRM2,CCT6A,MTHFD1,DSP,DNMT1,NDRG1,SSRP1,ZBTB16,CDCA5,TP53,ADIPOQ,CIP2A,HTRA3,TRIP13,CDCA2,IGFBP3,FSCN1,CENPN,IGFBP6,TGFBR3,RNF141,CDC20,PNO1,TNFAIP8L3,MAD2L1,CDC7,RIPK3,HSPA5,DPYD,KIF18B,RAD51,A…
Cell Morphology	abnormal morphology	Abnormal morphology of subcellular	3.41e-15	4.291	C3,TTK,ESPL1,TUBG1,SKA3,THBS1,THEM5,KIF4A,DMD,TFRC,DGAT2,OGN,SPAG5,CENPW,NSL1,RAD54L,AURKA,HAUS6,VEGFA,LEF1,BIRC5,NUP107,DLGAP5,EPHB2,HELLS,PRMT1,CENPM,XPO1,VCAN,TNXB,GEN1,PLK4,FAM83D,VCP,CENPE,SPDL1,IL15,EXO1,SEMA3E,KIF22,DNMT1,BUB1B,NUSAP1,TP53,INCENP,STIP1,COL12A1,STIL,KIF18A,WDHD1,NUF2,NDC80,MIF,TPX2,CCNF,KIF14,CENPN,BRCA1,CDK4,LMNB1,ASPN,GRIA1,MYH10,CDC20,MNS1,CENPI,STMN1,KNL1,TACC3,CENPF,BU…
Cell Death and Survival, Organismal Injury and Abnormalities	apoptosis	Apoptosis of carcinoma cell lines	1.83e-17	4.093	PSAT1,POLA1,CCNG1,PKM,SULF1,F2R,H2AZ1,SKP2,CDC6,PRKCE,EGFR,TXNIP,ALCAM,AURKA,VEGFA,LEF1,BIRC5,ZEB1,MELK,RACGAP1,RCC2,HJURP,CDO1,KIF2C,XPO1,RASD1,RRM1,CREB5,VCAN,POLE,CCNB1,POLE2,RRM2,CCT6A,MTHFD1,DSP,DNMT1,NDRG1,SSRP1,ZBTB16,CDCA5,TP53,ADIPOQ,CIP2A,HTRA3,TRIP13,CDCA2,IGFBP3,FSCN1,CENPN,IGFBP6,TGFBR3,RNF141,CDC20,PNO1,TNFAIP8L3,MAD2L1,HSPA5,RAD51,AURKB,NSD2,PLK1,CHEK1
Developmental Disorder, Organismal Injury and Abnormalities	growth failure or short stature	Growth failure or short stature	7.79e-09	3.547	POLA1,MMP2,ESPL1,H4C3,BMP2,CYCS,SULF1,XRCC2,GARS1,F2R,REV3L,FERMT1,RBL1,CDC6,TFRC,EGFR,TXNIP,AURKA,VEGFA,ZEB1,ROR2,ALDH18A1,HAND2,BLM,FANCD2,GRHL2,POLE,UHRF1,SPINK1,ENPP2,PKDCC,MCM3,FST,MCM5,PRIM1,KIF22,SHMT2,MCM7,NDRG1,LIG1,TP53,H2AX,HAS2,APELA,E2F8,STIL,CDC45,IGFBP3,SLC25A13,BRCA1,SLC6A2,F5,CHST11,SLC4A4,TACC3,NGFR,EFTUD2,F3,ERN1,TFDP1,PLPP3
Developmental Disorder, Organismal Injury and Abnormalities	abnormal morphology	Abnormal morphology of embryo	4.07e-14	3.387	LRP2,DLX5,C3,ESPL1,BMP2,CSE1L,XRCC2,F2R,H2AZ1,REV3L,RBL1,TFRC,CYP26A1,EGFR,AURKA,VEGFA,HSP90B1,LEF1,ROR2,ITGB8,PRDM1,HAND2,UHRF1,ENPP2,PLK4,HEY1,DSP,DNMT1,EPHA3,SERPINE2,NUSAP1,TP53,INCENP,STIP1,HAS2,APELA,ALDH1A2,Krt8,E2F8,STIL,ADAMTS9,BMPER,CCNF,BRCA1,S100A8,F5,MAD2L1,NDP,GINS1,RIPK3,HSPA5,CYP51A1,F3,ECT2,RAD51,ERN1,TFDP1,DHX9,CDK1,PLPP3
Developmental Disorder, Organismal Injury and Abnormalities	abnormal morphology	Abnormal morphology of embryonic tissue	2.63e-12	3.387	LRP2,DLX5,BMP2,CSE1L,XRCC2,F2R,H2AZ1,REV3L,RBL1,TFRC,CYP26A1,EGFR,AURKA,VEGFA,HSP90B1,LEF1,ROR2,ITGB8,PRDM1,HAND2,UHRF1,ENPP2,PLK4,HEY1,DSP,DNMT1,EPHA3,SERPINE2,NUSAP1,TP53,INCENP,STIP1,HAS2,APELA,ALDH1A2,Krt8,E2F8,STIL,ADAMTS9,BMPER,CCNF,BRCA1,S100A8,F5,MAD2L1,NDP,GINS1,RIPK3,CYP51A1,F3,ECT2,RAD51,ERN1,TFDP1,DHX9,PLPP3
Cancer, Cell Death and Survival, Organismal Injury and Abnormalities	cell death	Cell death of tumor	3.61e-12	3.172	TTK,FOXM1,ANPEP,THBS1,BMP2,CYCS,CSE1L,ENO1,ADAM12,NUP155,CDC6,PRKCE,EGFR,JAK2,VEGFA,LEF1,BIRC5,CD24,RACGAP1,ANGPTL7,NUP107,VCAN,IL1A,RRM2,VCP,IL15,NDRG1,MCM2,BUB1B,KLF10,SLC16A1,TP53,ADIPOQ,GZMB,TOPBP1,ALG3,CDC45,IGFBP3,MIF,SUPT16H,FSCN1,BRCA1,PNO1,KPNB1,MAD2L1,NGFR,SPC25,CDK1,PLK1,CHEK1
Cancer, Cell Death and Survival, Organismal Injury and Abnormalities, Tumor Morphology	cell death	Cell death of tumor cells	3.83e-10	3.124	IL15,TTK,NDRG1,MCM2,BUB1B,FOXM1,ANPEP,KLF10,BMP2,CYCS,SLC16A1,TP53,ADIPOQ,GZMB,CSE1L,TOPBP1,CDC45,ENO1,IGFBP3,ADAM12,NUP155,MIF,CDC6,SUPT16H,PRKCE,BRCA1,EGFR,JAK2,VEGFA,LEF1,BIRC5,CD24,NUP107,PNO1,KPNB1,MAD2L1,NGFR,VCAN,IL1A,SPC25,RRM2,VCP,CDK1,PLK1,CHEK1
Cancer, Cell Death and Survival, Organismal Injury and Abnormalities, Tumor Morphology	necrosis	Necrosis of tumor	8.28e-11	3.124	IL15,TTK,NDRG1,MCM2,BUB1B,FOXM1,ANPEP,KLF10,THBS1,BMP2,CYCS,SLC16A1,TP53,ADIPOQ,GZMB,CSE1L,TOPBP1,CDC45,ENO1,IGFBP3,ADAM12,NUP155,MIF,CDC6,SUPT16H,PRKCE,BRCA1,EGFR,JAK2,VEGFA,LEF1,BIRC5,CD24,ANGPTL7,NUP107,PNO1,KPNB1,MAD2L1,NGFR,VCAN,IL1A,SPC25,RRM2,VCP,CDK1,PLK1,CHEK1
Cellular Assembly and Organization, DNA Replication, Recombination, and Repair	formation	Formation of gamma H2AX nuclear focus	3.29e-14	3.087	BRCA1,NEK2,RAD54L,RFWD3,FOXM1,CLSPN,PKM,TP53,INCENP,H2AX,TOPBP1,FANCD2,TACC3,CDC45,CCNB1,REV3L,POLQ,CCNA2,CDK1,CHEK1
Cell Death and Survival, Organismal Injury and Abnormalities	cell death	Cell death of lung cancer cell lines	4.26e-12	3.035	PSAT1,POLA1,POLH,DSP,SSRP1,ZBTB16,ATAD2,PKM,TP53,HTRA3,TRIP13,F2R,UCHL5,SKP2,PBK,IGFBP3,CDC6,GTSE1,FSCN1,IGFBP6,PRKCE,EGFR,TXNIP,VEGFA,TGFBR3,EIF5A,BIRC5,ZEB1,CDC20,PNO1,CKAP2L,KIF2C,XPO1,RASD1,RRM1,RIPK3,HSPA5,POLE,CCNB1,POLE2,RRM2,ERN1,DHX9,PLK1,CHEK1
Cancer, Cell Death and Survival, Organismal Injury and Abnormalities, Tumor Morphology	cell death	Cell death of cancer cells	1.45e-10	2.958	IL15,TTK,NDRG1,MCM2,BUB1B,FOXM1,ANPEP,KLF10,BMP2,SLC16A1,TP53,ADIPOQ,GZMB,CSE1L,TOPBP1,CDC45,ENO1,IGFBP3,NUP155,MIF,CDC6,SUPT16H,PRKCE,BRCA1,EGFR,JAK2,VEGFA,LEF1,BIRC5,CD24,NUP107,PNO1,KPNB1,MAD2L1,NGFR,SPC25,RRM2,VCP,CDK1,PLK1,CHEK1
Developmental Disorder, Organismal Injury and Abnormalities	midline defect	Midline defect	5.29e-13	2.571	LRP2,DLX5,TYMS,CLSPN,FYB2,BMP2,GPC6,XRCC2,F2R,TRPM6,CDC6,CYP26A1,EGFR,CENPK,VEGFA,ROR2,ITGB8,EPHB2,HELLS,PDGFC,BRIP1,BLM,MTHFD1L,CREB5,PRIM1,PHGDH,EXO1,MTHFD1,WDR76,SERPINE2,H1-5,H2AC20,TP53,DHFR,STIL,CDC45,ADAMTS9,BMPER,CENPN,FIGNL1,BRCA1,TLL1,TGFBR3,DTL,H3C1,TIPIN,H2AC4,GINS1,CYP51A1,EFTUD2,RAD51,TFDP1
DNA Replication, Recombination, and Repair	damage	DNA damage	1.67e-15	2.569	EXO1,TTK,DNMT1,SSRP1,MCM2,FOXM1,LIG1,PKM,NUSAP1,NR1D1,TP53,H2AX,PCNA,USP1,STING1,TOPBP1,CCT7,PBK,REV3L,CDC6,MKI67,CYP1B1,TOP2A,BRCA1,EGFR,LMNB1,JMY,BIRC5,ZEB1,RCC2,WEE1,PRMT1,BRIP1,FANCD2,RRM1,DDX1,POLE,RRM2,VCP,RAD51,CENPE,CDK1,PLK1,CHEK1
Cellular Assembly and Organization	quantity	Quantity of micronuclei	2.98e-09	2.449	BLM,FANCD2,LMNB1,DNAJC9,BUB1B,ZEB1,NCAPD2,TP53,MKI67
Connective Tissue Disorders, Developmental Disorder, Gastrointestinal Disease, Organismal Injury and Abnormalities, Skeletal and Muscular Disorders	cleft palate	Cleft palate	7.46e-15	2.376	EXO1,WDR76,SERPINE2,CLSPN,H1-5,H2AC20,TP53,GPC6,XRCC2,DHFR,STIL,CDC45,ADAMTS9,CDC6,CENPN,FIGNL1,BRCA1,EGFR,CENPK,VEGFA,DTL,ITGB8,EPHB2,HELLS,PDGFC,BRIP1,BLM,H3C1,TIPIN,H2AC4,GINS1,CYP51A1,EFTUD2,RAD51,PRIM1
Connective Tissue Disorders, Developmental Disorder, Gastrointestinal Disease, Organismal Injury and Abnormalities, Skeletal and Muscular Disorders	orofacial cleft	Orofacial cleft	1.45e-11	2.376	EXO1,WDR76,SERPINE2,CLSPN,H1-5,FYB2,H2AC20,TP53,GPC6,XRCC2,DHFR,STIL,CDC45,ADAMTS9,CDC6,CENPN,FIGNL1,BRCA1,EGFR,CENPK,VEGFA,DTL,PRC1,ITGB8,EPHB2,HELLS,PDGFC,BRIP1,BLM,H3C1,TIPIN,H2AC4,GINS1,CREB5,CYP51A1,EFTUD2,FST,RAD51,PRIM1
Cell Cycle	ploidy	Ploidy of cells	4.53e-19	2.319	NEK2,NDRG1,ESPL1,PARPBP,BUB1B,NCAPD2,TP53,XRCC2,E2F8,SKP2,PDK2,BRCA1,EGFR,JAK2,AURKA,CKAP2,CENPH,BIRC5,JAK1,MYH10,CDC20,PRMT1,MAD2L1,KNL1,TACC3,BUB1,PLK4,CCNA2,AURKB,CENPE,CDK1,PLK1
Gastrointestinal Disease, Organismal Injury and Abnormalities	benign oral disorder	Benign oral disorder	8.09e-16	2.301	LRP2,C3,TUBG1,H4C3,CLSPN,ESCO2,FYB2,BMP2,CYCS,GPC6,CDKL1,XRCC2,FERMT1,RBL1,Ccl11,TRPM6,CDC6,MKI67,KNSTRN,EGFR,CENPK,VEGFA,HSP90B1,MTURN,LEF1,BIRC5,PRC1,ROR2,ITGB8,EPHB2,HELLS,PDGFC,BRIP1,BLM,CREB5,IL1A,TNXB,POLE,IL4R,FST,MAOB,PRIM1,GZMH,PHGDH,EXO1,PFKFB3,WDR76,DNMT1,CCL21,SERPINE2,IL2RB,H1-5,H2AC20,TP53,PCNA,GZMB,CA12,DHFR,KRT19,STIL,IER3,CDC45,C1S,ASIC2,ADAMTS9,Cxcl2,HSP90AA1,SUPT16H,CENPN,FIGNL…
Cellular Assembly and Organization, DNA Replication, Recombination, and Repair	quantity	Quantity of mitotic spindle	4.55e-15	2.295	HMMR,AURKA,KIF11,WEE1,STMN1,KIF4A,KIF2C,TACC3,SPC25,TPX2,AURKB,CCNF,PLK1
Cell Death and Survival, Organismal Injury and Abnormalities	apoptosis	Apoptosis of lung cancer cell lines	3.15e-10	2.261	PSAT1,POLA1,POLH,DSP,SSRP1,ZBTB16,ATAD2,PKM,TP53,TRIP13,F2R,UCHL5,SKP2,IGFBP3,GTSE1,FSCN1,IGFBP6,PRKCE,EGFR,TXNIP,VEGFA,TGFBR3,BIRC5,ZEB1,CDC20,PNO1,KIF2C,XPO1,RASD1,RRM1,HSPA5,POLE,CCNB1,POLE2,RRM2,ERN1,PLK1,CHEK1
Organismal Injury and Abnormalities	abnormal morphology	Abnormal morphology of head	7.84e-15	2.199	LRP2,TK1,DLX5,MMP2,C3,H4C3,CLSPN,ESCO2,THBS1,BMP2,SULF1,GPC6,ATP2B2,XRCC2,HDC,Scd1,RBL1,TRPM6,CDC6,CYP1B1,KNSTRN,OGN,EGFR,CENPK,VEGFA,LEF1,ZEB1,ROR2,ITGB8,EPHB2,ASPM,CDO1,HELLS,PDGFC,BRIP1,BLM,POLE,PKDCC,FST,CALB1,HEY1,PLTP,PRIM1,EFEMP1,PHGDH,EXO1,WDR76,PER2,HSPD1,SERPINE2,H1-5,H2AC20,CEP55,TP53,ADIPOQ,SYN2,DHFR,IL1R1,STIL,PHF6,CDC45,PCP4,ASIC2,ADAMTS9,BMPER,MIF,SUPT16H,KIF14,CENPN,FIGNL1,BRCA1,C…
Developmental Disorder, Gastrointestinal Disease, Organismal Injury and Abnormalities	congenital anomaly of gastrointestinal tract	Congenital anomaly of gastrointestinal tract	6.47e-13	2.143	LRP2,H4C3,CLSPN,ESCO2,FYB2,BMP2,GPC6,XRCC2,INTS2,RBL1,TRPM6,CDC6,KNSTRN,EGFR,CENPK,VEGFA,LEF1,PRC1,ROR2,ITGB8,EPHB2,HELLS,PDGFC,BRIP1,BLM,CREB5,POLE,FST,PRIM1,EXO1,WDR76,SERPINE2,H1-5,H2AC20,TP53,DHFR,STIL,CDC45,ADAMTS9,SUPT16H,CENPN,FIGNL1,BRCA1,RRAS2,DTL,SLC6A2,CKAP2L,H3C1,TIPIN,H2AC4,GINS1,SLC4A4,TACC3,CYP51A1,EFTUD2,RAD51,KIF15,INHBB
Developmental Disorder, Gastrointestinal Disease, Organismal Injury and Abnormalities	congenital anomaly of mouth	Congenital anomaly of mouth	2.45e-13	2.143	LRP2,H4C3,CLSPN,ESCO2,FYB2,BMP2,GPC6,XRCC2,RBL1,TRPM6,CDC6,KNSTRN,EGFR,CENPK,VEGFA,LEF1,PRC1,ROR2,ITGB8,EPHB2,HELLS,PDGFC,BRIP1,BLM,CREB5,POLE,FST,PRIM1,EXO1,WDR76,SERPINE2,H1-5,H2AC20,TP53,DHFR,STIL,CDC45,ADAMTS9,SUPT16H,CENPN,FIGNL1,BRCA1,RRAS2,DTL,SLC6A2,CKAP2L,H3C1,TIPIN,H2AC4,GINS1,SLC4A4,TACC3,CYP51A1,EFTUD2,RAD51,KIF15,INHBB
Cell Death and Survival, Organismal Injury and Abnormalities	cell death	Cell death of breast cancer cell lines	5.25e-19	2.116	TK1,POLH,TYMS,FOXM1,PKM,THBS1,CYCS,SULF1,CSE1L,KPNA2,PA2G4,CDC6,TFRC,CYP26A1,PRKCE,EGFR,VEGFA,BIRC5,MELK,IGFBP5,ODC1,PRMT1,TDO2,XPO1,PDIA4,FBXO32,GRHL2,ENPP2,VCP,MYBBP1A,KIF20A,PFKFB3,DNMT1,SSRP1,HSPD1,KIF11,TP53,STIP1,ADIPOQ,IER3,IGFBP3,IL17RB,HSP90AA1,MIF,FSCN1,BRCA1,TGFBR3,Alox15,STMN1,MAD2L1,WSB1,HSPA5,CCDC80,DHX9,BAALC,CDK1,PLK1,MTHFD2,CHEK1
Cellular Assembly and Organization	formation	Formation of micronuclei	2.67e-10	1.993	BRCA1,CENPA,FOXM1,ZEB1,TP53,HELLS,BLM,TOPBP1,KIF18A,GEN1,RAD51,PLK1
Connective Tissue Disorders, Developmental Disorder, Gastrointestinal Disease, Organismal Injury and Abnormalities, Skeletal and Muscular Disorders	congenital malformation	Congenital malformation of face	1.82e-15	1.96	LRP2,H4C3,CLSPN,ESCO2,BMP2,GPC6,XRCC2,TRPM6,CDC6,KNSTRN,EGFR,CENPK,VEGFA,ROR2,ITGB8,EPHB2,HELLS,PDGFC,BRIP1,BLM,POLE,PRIM1,EXO1,WDR76,SERPINE2,H1-5,H2AC20,TP53,DHFR,STIL,CDC45,ADAMTS9,SUPT16H,CENPN,FIGNL1,BRCA1,RRAS2,DTL,SLC6A2,CKAP2L,H3C1,TIPIN,H2AC4,GINS1,TACC3,CYP51A1,EFTUD2,RAD51,KIF15
Connective Tissue Disorders, Developmental Disorder, Gastrointestinal Disease, Organismal Injury and Abnormalities, Skeletal and Muscular Disorders	orofacial dysmorphism	Orofacial dysmorphism	2.85e-13	1.96	LRP2,H4C3,CLSPN,ESCO2,FYB2,BMP2,GPC6,XRCC2,TRPM6,CDC6,KNSTRN,EGFR,CENPK,VEGFA,PRC1,ROR2,ITGB8,EPHB2,HELLS,PDGFC,BRIP1,BLM,CREB5,POLE,FST,PRIM1,EXO1,WDR76,SERPINE2,H1-5,H2AC20,TP53,DHFR,STIL,CDC45,ADAMTS9,SUPT16H,CENPN,FIGNL1,BRCA1,RRAS2,DTL,SLC6A2,CKAP2L,H3C1,TIPIN,H2AC4,GINS1,TACC3,CYP51A1,EFTUD2,RAD51,KIF15
Cell Cycle	interphase	Interphase of breast cancer cell lines	2.75e-13	-1.96	TK1,TYMS,CCNG1,FOXM1,PKM,SULF1,TP53,ADIPOQ,CDC25C,HAS2,ARHGAP11A,CDC6,BRCA1,EGFR,DTL,IGFBP5,WEE1,WSB1,PRLR,CENPF,SOX9,FAM83D,VCP,CDK1,CHEK1
Organismal Injury and Abnormalities	fibrosis	Fibrosis	1.46e-11	-1.96	GAS6,POLA1,VGLL3,MMP2,C3,TYMS,PARPBP,FOXM1,HPRT1,PKM,THBS1,BMP2,SULF1,KCTD1,F2R,TXNDC5,SKP2,PNPLA2,PBK,Scd1,DMD,MKI67,CYP1B1,TFRC,EGFR,JAK2,AURKA,VEGFA,CD24,JAK1,ITGB8,HAND2,LINC-PINT,GAS2L3,PRMT1,PDGFC,TDO2,XPO1,CXCL17,GSN,IL1A,SOX9,ENPP2,IL4R,FST,CXCL14,SPDL1,RXFP1,EFEMP1,PHGDH,COL14A1,IL15,SHMT2,PFKFB3,DSP,ZBTB16,BUB1B,IL2RB,CIDEC,TP53,PCNA,ADIPOQ,HAS2,DHFR,KRT19,PAMR1,IL1R1,PCP4,RAMP3,IL17RB,…
Tissue Morphology	quantity	Quantity of cells	6.06e-21	-1.965	POLH,MMP2,CCNG1,FOXM1,DMBT1,ANPEP,PKM,CCNB2,KIF20B,F2R,STING1,HDC,NCAPG,Scd1,HMGN5,FERMT1,ADAM12,RBL1,Ccl11,CDC6,MKI67,KNSTRN,PRKCE,TXNIP,ALCAM,SCUBE2,HSP90B1,BIRC5,CD24,ITGB8,ANGPTL7,HJURP,PRDM1,HELLS,GAS2L3,GPR83,FANCD2,CXCL17,GSN,VCAN,IL1A,PLK4,IL4R,FST,DIAPH3,HEY1,IL15,EXO1,DNMT1,ZBTB16,CCL21,SERPINE2,KLF10,TP53,PCNA,DDIAS,KRT19,Krt8,FANCI,RFC2,IGFBP3,MCM6,TPX2,SHCBP1,S100A8,TGFBR3,DTL,SLC6A2…
Cardiac Necrosis/Cell Death	cell death	Cell death of ventricular myocytes	0.0259	-1.981	MMP2,RIPK3,TP53,ADIPOQ
Cancer, Cellular Development, Cellular Growth and Proliferation, Organismal Injury and Abnormalities, Tumor Morphology	proliferation	Proliferation of cancer cells	4.02e-12	-1.993	GAS6,NDRG2,IL15,PFKFB3,NDRG1,FOXM1,PKM,THBS1,BMP2,TP53,ADIPOQ,CIP2A,USP1,F2R,KRT19,IL1R1,IER3,SKP2,IGFBP3,Ccl11,MIF,MKI67,AHCY,HMMR,BRCA1,EGFR,BAMBI,CDK4,TXNIP,AURKA,VEGFA,EZR,BIRC5,PREP,ODC1,CACYBP,STMN1,NGFR,IL1A,POLE,UBE2C,AURKB,PLK1,CHEK1,INHBB
Liver Hyperplasia/Hyperproliferation	proliferation	Proliferation of liver cancer cells	0.00448	-2	TXNIP,BIRC5,FOXM1,ODC1
Cancer, Organismal Injury and Abnormalities	intraabdominal organ tumor	Intraabdominal organ tumor	8.96e-37	-2.003	MYO5C,ISOC1,HMGN2,ANPEP,DBF4,KIF20B,PITRM1,BORA,PBK,PPA1,CDC6,BCAT1,TOP2A,TXNIP,LRRC59,ARMH4,SGO2,ANGPTL7,AMPD3,PRDM1,SMC2,CDO1,PELI2,GPR83,TARS1,GSN,SPINK1,FST,ARHGAP20,TMEM97,COL14A1,DEPDC1,PRIM2,NR1D1,H2AC20,OXTR,GREB1,KRT19,PAMR1,Krt8,ZNF469,RFC2,PMF1,ASIC2,CKAP5,AHCY,TMEM100,FIGNL1,SHCBP1,EXOSC9,SLC6A2,NMUR2,ARHGAP19,H2AC4,SLC4A4,CHDH,RIPK3,DDX1,TK1,NT5DC2,IPO11,EHF,SKA3,THBS1,BMP2,SULF1,KCT…
Cell Morphology, Cellular Function and Maintenance, DNA Replication, Recombination, and Repair	double-stranded DNA break repair	Double-stranded DNA break repair of cells	4.44e-10	-2.017	BRCA1,EGFR,EXO1,PGAM1,DTL,ZEB1,NR1D1,TP53,H2AX,WEE1,PCNA,BLM,USP1,KPNA2,TACC3,PHF6,UCHL5,REV3L,VCP,RAD51,TPX2
Cancer, Gastrointestinal Disease, Hepatic System Disease, Organismal Injury and Abnormalities	hepatobiliary system cancer	Hepatobiliary system cancer	3.37e-28	-2.028	GAS6,TAGLN2,NUCKS1,NEK2,MYO5C,POLA1,MMP2,SLIT3,ANPEP,CCNB2,KIF20B,PITRM1,OLFML2A,CSE1L,PBK,SLC25A48,CDC6,GTSE1,CYP26A1,BCAT1,TOP2A,TXNIP,LRRC59,HSP90B1,BIRC5,ARMH4,ITGB8,PRDM1,SMC2,HELLS,PELI2,ABI3BP,TARS1,RIPOR2,GSN,IL1A,SPINK1,UBE2C,MCM4,DIAPH3,CENPE,MFAP4,KIF20A,EFEMP1,COL14A1,MCM7,NDRG1,DEPDC1,EPHA3,PRIM2,H1-5,NR1D1,KIF11,CEP55,CIDEC,INCENP,TCF23,GREB1,ID4,KRT19,PAMR1,ZNF469,RFC2,CKAP5,TPX2,F…
Cancer, Gastrointestinal Disease, Organismal Injury and Abnormalities	malignant hepatobiliary neoplasm	Malignant hepatobiliary neoplasm	3.37e-28	-2.028	GAS6,TAGLN2,NUCKS1,NEK2,MYO5C,POLA1,MMP2,SLIT3,ANPEP,CCNB2,KIF20B,PITRM1,OLFML2A,CSE1L,PBK,SLC25A48,CDC6,GTSE1,CYP26A1,BCAT1,TOP2A,TXNIP,LRRC59,HSP90B1,BIRC5,ARMH4,ITGB8,PRDM1,SMC2,HELLS,PELI2,ABI3BP,TARS1,RIPOR2,GSN,IL1A,SPINK1,UBE2C,MCM4,DIAPH3,CENPE,MFAP4,KIF20A,EFEMP1,COL14A1,MCM7,NDRG1,DEPDC1,EPHA3,PRIM2,H1-5,NR1D1,KIF11,CEP55,CIDEC,INCENP,TCF23,GREB1,ID4,KRT19,PAMR1,ZNF469,RFC2,CKAP5,TPX2,F…
Cell Death and Survival, Organismal Injury and Abnormalities	cell death	Cell death of connective tissue cells	8.35e-13	-2.031	GAS6,CCNG1,THBS1,BMP2,CYCS,XRCC2,SKP2,ENO1,REV3L,ADAM12,RBL1,ABCE1,CYP1B1,OGN,TOP2A,EGFR,TXNIP,VEGFA,LEF1,BIRC5,MELK,BLM,FANCD2,GSN,IL1A,CCNB1,SOX9,CALB1,VCP,CENPE,IL15,DNMT1,HSPD1,LIG1,TP53,ADIPOQ,GZMB,HAS2,DDIAS,Krt8,IER3,IGFBP3,BRCA1,Gstm1,S100A8,CDK4,RRAS2,CDC20,STMN1,NGFR,DEPP1,RIPK3,HSPA5,BUB1,CCDC80,CA3,ERN1,TFDP1,PLK1,CHEK1
Cell Death and Survival	cell viability	Cell viability of bone cancer cell lines	6.34e-10	-2.033	BRCA1,LMNB1,TTK,JMY,BUB1B,FOXM1,TP53,FAM111A,BLM,MMS22L,XPO1,TOPBP1,CCT7,UCHL5,IGFBP3,VCP,RAD51,HEY1,CHEK1
Cancer, Gastrointestinal Disease, Hepatic System Disease, Organismal Injury and Abnormalities	cancer	Liver cancer	8.97e-28	-2.04	GAS6,NEK2,MYO5C,POLA1,MMP2,SLIT3,ANPEP,CCNB2,KIF20B,PITRM1,OLFML2A,CSE1L,PBK,SLC25A48,CDC6,GTSE1,CYP26A1,BCAT1,TOP2A,TXNIP,LRRC59,HSP90B1,BIRC5,ARMH4,ITGB8,PRDM1,SMC2,HELLS,PELI2,ABI3BP,TARS1,RIPOR2,GSN,IL1A,SPINK1,UBE2C,MCM4,DIAPH3,CENPE,MFAP4,KIF20A,EFEMP1,COL14A1,MCM7,NDRG1,DEPDC1,EPHA3,PRIM2,H1-5,NR1D1,CEP55,CIDEC,INCENP,ID4,KRT19,PAMR1,ZNF469,RFC2,CKAP5,TPX2,FIGNL1,S100A8,EXOSC9,ATP8A1,DTL,S…
Liver Hyperplasia/Hyperproliferation	cancer	Liver cancer	8.97e-28	-2.04	GAS6,NEK2,MYO5C,POLA1,MMP2,SLIT3,ANPEP,CCNB2,KIF20B,PITRM1,OLFML2A,CSE1L,PBK,SLC25A48,CDC6,GTSE1,CYP26A1,BCAT1,TOP2A,TXNIP,LRRC59,HSP90B1,BIRC5,ARMH4,ITGB8,PRDM1,SMC2,HELLS,PELI2,ABI3BP,TARS1,RIPOR2,GSN,IL1A,SPINK1,UBE2C,MCM4,DIAPH3,CENPE,MFAP4,KIF20A,EFEMP1,COL14A1,MCM7,NDRG1,DEPDC1,EPHA3,PRIM2,H1-5,NR1D1,CEP55,CIDEC,INCENP,ID4,KRT19,PAMR1,ZNF469,RFC2,CKAP5,TPX2,FIGNL1,S100A8,EXOSC9,ATP8A1,DTL,S…
Cell Death and Survival, Hair and Skin Development and Function	cell viability	Cell viability of epithelial cell lines	4.54e-10	-2.049	POLH,PCNA,CSE1L,MAGT1,FANCI,KIF18A,IGFBP3,SUPT16H,PRKCE,TOP2A,BRCA1,EGFR,BIRC5,TSHR,SMC2,KPNB1,BLM,XPO1,FANCD2,TACC3,DPYD,PLK4,RAD51,MCM5,DHX9,CHEK1
Cellular Growth and Proliferation, Connective Tissue Development and Function, Tissue Development	proliferation	Proliferation of connective tissue cells	9.85e-22	-2.055	GAS6,MMP2,ESPL1,CCNG1,FOXM1,PKM,BMP2,SULF1,KLF9,XRCC2,F2R,SKP2,FERMT1,RBL1,PA2G4,TMPO,CDC6,MKI67,OGN,HMMR,EGFR,TXNIP,SCUBE2,LEF1,ZEB1,JAK1,IGFBP5,PDGFC,BLM,FANCD2,RASD1,RRM1,MTHFD1L,VCAN,IL1A,CCNB1,SOX9,UBE2C,IL4R,FST,VCP,IL36G,NDRG2,COL14A1,IL15,PFKFB3,NDRG1,PER2,LIG1,KLF10,TP53,STIP1,ADIPOQ,HAS2,COL12A1,E2F8,ZNF469,IGFBP3,Cxcl2,MIF,CCNF,AHCY,IGFBP6,FIGNL1,BRCA1,S100A8,CDK4,LMNB1,TSHR,WNT16,STMN…
Cellular Development, Cellular Growth and Proliferation	cell proliferation	Cell proliferation of lymphoma cell lines	1.63e-08	-2.065	IL15,FOXM1,IL2RB,SLC16A1,TP53,SKP2,IGFBP3,Ccl11,TRPM6,MIF,CDC6,TFRC,CDK4,JAK2,BIRC5,JAK1,PRDM1,CHST11,PRLR,CCNB1,SOX9,VCP,RAD51,AURKB
Cancer, Cell-To-Cell Signaling and Interaction	sphere formation	Sphere formation of tumor cell lines	8.01e-09	-2.082	CCT6A,DNMT1,SERPINE2,FOXM1,THBS1,TP53,NCAPG2,KIF4A,F2R,GSTO1,SEC23A,ALG3,SKP2,HMMR,PLOD2,EGFR,EXOSC9,AURKA,BIRC5,MELK,ASPM,NGFR,PLXDC2,SOX9,CDK1,MTHFD2
Cardiac Enlargement	enlargement	Enlargement of heart chamber	0.0279	-2.137	EGFR,MMP2,BIRC5,FOXM1,HAND2,ADIPOQ,DSC2,F2R,RRM1,IER3,PNPLA2,DMD
Cellular Assembly and Organization, DNA Replication, Recombination, and Repair	chromosomal congression	Chromosomal congression of chromosomes	1.27e-14	-2.138	KIF2C,KIF22,KIF18A,SGO2,NDC80,AURKB,CENPE,PLK1,MAD2L1,KIF14
Liver Hyperplasia/Hyperproliferation	growth	Growth of liver tumor	6.23e-06	-2.14	TXNIP,CENPA,BIRC5,FOXM1,ODC1,THBS1,TP53,ADIPOQ,IL1R1,NCAPG,IL1A,RRM2,Ly6a (includes others),TPX2
Cell Cycle	G1/S phase transition	G1/S phase transition	2.6e-11	-2.157	NUCKS1,PFKFB3,TUBG1,CCNG1,MCM2,FOXM1,PCLAF,DBF4,TP53,ADIPOQ,CDC25C,IQGAP3,TOPBP1,ID4,VTCN1,SKP2,CDC6,BCAT1,PRKCE,SHCBP1,CDK4,VEGFA,LEF1,BIRC5,PPP2R2C,CDC7,POLE,CDKN3,CCNA2,TFDP1,MCM5,CDK1
Cell Death and Survival, Organismal Injury and Abnormalities	apoptosis	Apoptosis of fibroblast cell lines	5.96e-09	-2.183	GAS6,DNMT1,CCNG1,HSPD1,THBS1,TP53,GZMB,DDIAS,IER3,SKP2,ADAM12,RBL1,ABCE1,TOP2A,BRCA1,EGFR,CDK4,TXNIP,RRAS2,LEF1,BIRC5,MELK,CDC20,BLM,NGFR,GSN,RIPK3,HSPA5,CCNB1,CA3,CALB1,ERN1,CHEK1
Cell Morphology, Cellular Function and Maintenance	repair	Repair of cells	3.57e-09	-2.203	EXO1,PGAM1,NR1D1,TP53,H2AX,PCNA,USP1,TOPBP1,KPNA2,PHF6,UCHL5,REV3L,TPX2,BRCA1,EGFR,DTL,ZEB1,RACGAP1,WEE1,BRIP1,BLM,TACC3,VCP,RAD51,CHEK1
Cancer, Organismal Injury and Abnormalities	upper abdominal cancer	Upper abdominal cancer	4.24e-34	-2.204	MYO5C,ANPEP,DBF4,KIF20B,PITRM1,PBK,CDC6,BCAT1,TOP2A,TXNIP,LRRC59,ARMH4,SGO2,ANGPTL7,PRDM1,SMC2,CDO1,PELI2,GPR83,TARS1,GSN,SPINK1,ARHGAP20,TMEM97,COL14A1,DEPDC1,PRIM2,NR1D1,H2AC20,GREB1,KRT19,PAMR1,ZNF469,RFC2,PMF1,ASIC2,CKAP5,FIGNL1,SHCBP1,EXOSC9,SLC6A2,NMUR2,ARHGAP19,SLC4A4,CHDH,RIPK3,DDX1,TK1,IPO11,EHF,SKA3,THBS1,BMP2,SULF1,KCTD1,KPNA2,UCHL5,SKP2,POLQ,INMT,DMD,DGAT2,PRR11,PRC1,JAK1,RACGAP1,CACY…
Connective Tissue Development and Function, Tissue Development	growth	Growth of connective tissue	2.35e-23	-2.217	GAS6,MMP2,ESPL1,CCNG1,FOXM1,ANPEP,PKM,BMP2,SULF1,KLF9,XRCC2,F2R,SKP2,FERMT1,RBL1,PA2G4,TMPO,CDC6,MKI67,TFRC,OGN,HMMR,EGFR,TXNIP,SCUBE2,AURKA,LEF1,ZEB1,JAK1,IGFBP5,PDGFC,BLM,FANCD2,RASD1,RRM1,MTHFD1L,VCAN,IL1A,CCNB1,SOX9,UBE2C,IL4R,FST,VCP,IL36G,NDRG2,COL14A1,IL15,PFKFB3,NDRG1,PER2,IL2RB,LIG1,KLF10,TP53,STIP1,ADIPOQ,HAS2,COL12A1,E2F8,VTCN1,ZNF469,IGFBP3,Cxcl2,MIF,CCNF,AHCY,IGFBP6,FIGNL1,BRCA1,S100…
Gastrointestinal Disease, Hepatic System Disease, Organismal Injury and Abnormalities	liver lesion	Liver lesion	1.57e-28	-2.226	H2BC13,GAS6,NEK2,MYO5C,POLA1,MMP2,SLIT3,ANPEP,CCNB2,KIF20B,PITRM1,OLFML2A,CSE1L,PBK,SLC25A48,CDC6,GTSE1,CYP26A1,BCAT1,TOP2A,TXNIP,LRRC59,HSP90B1,BIRC5,ARMH4,ITGB8,ANGPTL7,PRDM1,SMC2,HELLS,PELI2,ABI3BP,TARS1,RIPOR2,GSN,IL1A,SPINK1,UBE2C,FST,MCM4,DIAPH3,CENPE,MFAP4,KIF20A,EFEMP1,COL14A1,SHMT2,MCM7,NDRG1,DEPDC1,EPHA3,PRIM2,H1-5,NR1D1,H2AC20,CEP55,CIDEC,INCENP,GREB1,ID4,KRT19,PAMR1,Krt8,ZNF469,RFC2,C…
Cellular Development, Cellular Growth and Proliferation, Connective Tissue Development and Function	proliferation	Proliferation of fibroblast cell lines	4.31e-12	-2.23	PFKFB3,FOXM1,PCLAF,EHF,LIG1,PKM,CDCA5,THBS1,BMP2,CCNB2,KIF20B,TP53,STIP1,ADIPOQ,MTBP,F2R,IER3,SKP2,IGFBP3,RBL1,MIF,TFRC,PRKCE,BRCA1,EGFR,CDK4,TXNIP,LMNB1,MELK,ODC1,PPP2R2C,TSHR,PRMT1,STMN1,BLM,PRLR,FANCD2,VCAN,GRHL2,ACAT1,SOX9,UBE2C,CXCL14,DHX9,CDK1,CHEK1
Cell Cycle, Cellular Assembly and Organization, DNA Replication, Recombination, and Repair	segregation	Segregation of chromosomes	2.75e-45	-2.266	NEK2,ESPL1,ESCO2,SKA3,CCNB2,NCAPG,CDC6,MKI67,KNSTRN,SPAG5,TOP2A,HMMR,CENPW,AURKA,PRC1,HJURP,SMC2,KIF2C,CCNB1,GEN1,DIAPH3,CENPE,EXO1,KIF22,NCAPD2,NUSAP1,NCAPH,KIF11,INCENP,NCAPG2,CDCA2,PMF1,NUF2,FIRRM,NDC80,TPX2,BRCA1,CENPH,ARHGAP19,SMC4,MAD2L1,KNL1,CENPF,BUB1,SPC25,CIT,CCNA2,SGO1,RAD51,ECT2,AURKB,CDK1,PLK1
Cell Cycle	M phase	M phase of tumor cell lines	3.1e-20	-2.28	KIF20A,NEK2,KIF22,KIF23,MCM7,SSRP1,FOXM1,NCAPD2,CEP55,KIF20B,TP53,KIF4A,TRIP13,SEPTIN11,NUF2,ANLN,NDC80,KIF14,TOP2A,AURKA,BIRC5,RACGAP1,MAD2L1,EFTUD2,DIAPH3,ECT2,AURKB,PLK1,SPDL1
Cell Death and Survival	cell viability	Cell viability of breast cancer cell lines	7.32e-11	-2.302	POLH,DNMT1,BUB1B,FOXM1,PKM,NR1D1,KIF11,TP53,ADIPOQ,STING1,ID4,KRT19,PBK,IGFBP3,Cxcl2,CKAP5,TPX2,BRCA1,EGFR,JAK2,AURKA,VEGFA,BIRC5,ZEB1,ROR2,SMC2,PRMT1,MAD2L1,BRIP1,KIF2C,RRM1,RRM2,RAD51,PLK1,CHEK1
Cellular Development, Cellular Growth and Proliferation	colony formation	Colony formation of carcinoma cell lines	2.72e-09	-2.369	POLH,PKM,THBS1,TP53,H2AX,KIF4A,CSE1L,ARHGAP11A,E2F8,PBK,ENO1,CDC6,PRR11,BRCA1,EGFR,ZEB1,MELK,RACGAP1,PNO1,ASPM,HELLS,MAD2L1,RASD1,LGR6,HSPA5,VCAN,SOX9,DHX9
Cancer, Organismal Injury and Abnormalities	growth	Growth of malignant tumor	1.52e-11	-2.378	GAS6,FOXM1,PKM,THBS1,BMP2,USP1,F2R,STING1,NCAPG,SKP2,Ccl11,MKI67,HMMR,EGFR,TXNIP,AURKA,VEGFA,EZR,BIRC5,IGFBP5,ODC1,CACYBP,EPHB2,IL1A,POLE,UBE2C,RRM2,NDRG2,IL15,CENPA,PFKFB3,NDRG1,TP53,ADIPOQ,OXTR,CIP2A,KRT19,IL1R1,IER3,IGFBP3,MIF,TPX2,AHCY,BRCA1,BAMBI,CDK4,PREP,STMN1,NGFR,Ly6a (includes others),AURKB,PLK1,CHEK1,INHBB
Cell Cycle, Cellular Movement	cytokinesis	Cytokinesis of tumor cell lines	4.23e-13	-2.383	TOP2A,KIF20A,NEK2,KIF22,KIF23,AURKA,SSRP1,BIRC5,RACGAP1,CEP55,KIF20B,KIF4A,SEPTIN11,ANLN,DIAPH3,ECT2,AURKB,KIF14
Cell Cycle	M phase	M phase	1.81e-26	-2.432	UBE2S,NEK2,CCNG1,FOXM1,KIF20B,KIF4A,CDC6,PRKCE,TOP2A,HMMR,AURKA,BIRC5,PRC1,RACGAP1,GAS2L3,CCNB1,UBE2C,MCM4,DIAPH3,CENPE,SPDL1,KIF20A,KIF22,KIF23,MCM7,SSRP1,BUB1B,NCAPD2,NUSAP1,CEP55,TP53,INCENP,TRIP13,E2F8,SEPTIN11,NUF2,ANLN,NDC80,KIF14,CKAP2,MYH10,CDC20,MAD2L1,TACC3,CIT,EFTUD2,ECT2,RAD51,AURKB,CDK1,PLK1
Cancer, Gastrointestinal Disease, Organismal Injury and Abnormalities	digestive organ tumor	Digestive organ tumor	1.7e-38	-2.435	MYO5C,HMGN2,ANPEP,DBF4,KIF20B,PITRM1,BORA,PBK,PPA1,CDC6,BCAT1,TOP2A,TXNIP,LRRC59,ARMH4,SGO2,ANGPTL7,AMPD3,PRDM1,SMC2,CDO1,PELI2,GPR83,TARS1,GSN,SPINK1,FST,ARHGAP20,TMEM97,COL14A1,DEPDC1,PRIM2,NR1D1,H2AC20,OXTR,GREB1,KRT19,PAMR1,Krt8,ZNF469,RFC2,ASIC2,CKAP5,TMEM100,AHCY,FIGNL1,SHCBP1,EXOSC9,SLC6A2,NMUR2,ARHGAP19,SLC4A4,CHDH,RIPK3,DDX1,TK1,NT5DC2,JPT2,IPO11,EHF,SKA3,THBS1,BMP2,SULF1,KCTD1,KPNA2,UCH…
Cardiac Enlargement	enlargement	Enlargement of left ventricle	0.0128	-2.449	EGFR,F2R,MMP2,IER3,PNPLA2,FOXM1,HAND2,DMD,ADIPOQ,DSC2
Cancer, Gastrointestinal Disease, Organismal Injury and Abnormalities	digestive system cancer	Digestive system cancer	8.1e-39	-2.463	MYO5C,HMGN2,ANPEP,DBF4,KIF20B,PITRM1,BORA,PBK,PPA1,CDC6,BCAT1,TOP2A,TXNIP,LRRC59,ARMH4,SGO2,ANGPTL7,AMPD3,PRDM1,SMC2,CDO1,PELI2,GPR83,TARS1,GSN,SPINK1,FST,ARHGAP20,TMEM97,COL14A1,DEPDC1,PRIM2,NR1D1,H2AC20,OXTR,GREB1,KRT19,PAMR1,ZNF469,RFC2,ASIC2,CKAP5,TMEM100,AHCY,FIGNL1,SHCBP1,EXOSC9,SLC6A2,NMUR2,ARHGAP19,SLC4A4,CHDH,RIPK3,DDX1,TK1,NT5DC2,JPT2,IPO11,EHF,SKA3,THBS1,BMP2,SULF1,KCTD1,KPNA2,UCHL5,SK…
Cancer, Organismal Injury and Abnormalities	cancer	Cancer	1.49e-27	-2.486	MYO5C,ISOC1,HMGN2,ANPEP,DBF4,KIF20B,PITRM1,BORA,PBK,PPA1,CDC6,BCAT1,TOP2A,TXNIP,LRRC59,ARMH4,SGO2,ANGPTL7,AMPD3,PRDM1,SMC2,CDO1,PELI2,GPR83,TARS1,GSN,SPINK1,FST,ARHGAP20,TMEM97,COL14A1,DEPDC1,PRIM2,NR1D1,H2AC20,OXTR,GREB1,KRT19,PAMR1,Krt8,ZNF469,RFC2,PMF1,ASIC2,CKAP5,TMEM100,AHCY,FIGNL1,SHCBP1,EXOSC9,SLC6A2,NMUR2,ARHGAP19,H2AC4,SLC4A4,CHDH,RIPK3,DDX1,TK1,NT5DC2,JPT2,IPO11,EHF,SKA3,THBS1,BMP2,SULF…
Cell Cycle	cycling	Cycling of centrosome	3e-11	-2.509	BRCA1,NEK2,CDK4,TTK,AURKA,HAUS6,PCLAF,KIF11,SLC16A1,TP53,XRCC2,XPO1,STIL,CEP192,GEN1,PLK4,CKAP5,NDC80,CDK1,CCNF,PLK1
Cell Death and Survival, Organismal Injury and Abnormalities	cell death	Cell death of fibroblast cell lines	5.96e-10	-2.547	GAS6,DNMT1,CCNG1,HSPD1,LIG1,THBS1,TP53,GZMB,DDIAS,Krt8,IER3,SKP2,ENO1,ADAM12,RBL1,ABCE1,TOP2A,BRCA1,Gstm1,EGFR,CDK4,TXNIP,RRAS2,LEF1,BIRC5,MELK,CDC20,STMN1,BLM,FANCD2,NGFR,GSN,RIPK3,HSPA5,CCNB1,CA3,CALB1,VCP,ERN1,TFDP1,PLK1,CHEK1
Cell Cycle	cell cycle progression	Cell cycle progression of tumor cell lines	5.56e-18	-2.568	POLH,CCNG1,FOXM1,CLSPN,EHF,HPRT1,CCNB2,CSE1L,USP1,UCHL5,SKP2,EGFR,AURKA,BIRC5,CD24,ZEB1,MELK,RACGAP1,ODC1,DLGAP5,HELLS,XPO1,RRM1,UBE2C,RRM2,HSPD1,LIG1,KLF10,TP53,PCNA,CDC25C,KRT19,PHF6,IER3,IGFBP3,MIF,CENPN,BRCA1,CDK4,CKAP2,WEE1,MAD2L1,MMS22L,NGFR,KIF18B,CCNA2,AURKB,NSD2,CDK1,PLK1
Cell Cycle	G2/M phase	G2/M phase	1e-11	-2.569	DNMT1,NDRG1,CCNG1,FOXM1,CLSPN,SULF1,TP53,H2AX,CDC25C,CSE1L,IER3,SKP2,TOP2A,BRCA1,EGFR,CENPW,JAK2,AURKA,BIRC5,DTL,MELK,IGFBP5,CHST11,WEE1,STMN1,MAD2L1,BLM,FANCD2,CENPF,CIT,CCNB1,IL4R,CCNA2,CDK1,PLK1,CHEK1
Cell Cycle	interphase	Interphase	2.16e-34	-2.571	NUCKS1,POLA1,POLH,CCNG1,FOXM1,CLSPN,PKM,DBF4,BORA,CSE1L,MTBP,STING1,H2AZ1,RBL1,CDC6,CYP1B1,BCAT1,PRKCE,TOP2A,TXNIP,BIRC5,HJURP,FANCD2,IL1A,GEN1,IL4R,IL15,MCM7,DNMT1,NDRG1,ZBTB16,KLF10,KIF11,TP53,PCNA,DDIAS,TOPBP1,ID4,IER3,IGFBP3,CENPN,SHCBP1,DTL,CHST11,KPNB1,MAD2L1,WSB1,RIPK3,CENPF,CCNA2,RAD51,TFDP1,CDK1,TK1,TYMS,TUBG1,PCLAF,BMP2,SULF1,XRCC2,IQGAP3,ARHGAP11A,SKP2,REV3L,TMPO,TFRC,EGFR,CENPW,JAK2,A…
Cancer, Gastrointestinal Disease, Organismal Injury and Abnormalities	hepatobiliary neoplasm	Hepatobiliary neoplasm	1.88e-27	-2.662	H2BC13,GAS6,TAGLN2,NUCKS1,NEK2,MYO5C,POLA1,MMP2,SLIT3,ANPEP,CCNB2,KIF20B,PITRM1,OLFML2A,CSE1L,PBK,SLC25A48,CDC6,GTSE1,CYP26A1,BCAT1,TOP2A,TXNIP,LRRC59,HSP90B1,BIRC5,ARMH4,ITGB8,ANGPTL7,PRDM1,SMC2,HELLS,PELI2,ABI3BP,TARS1,RIPOR2,GSN,IL1A,SPINK1,UBE2C,MCM4,DIAPH3,CENPE,MFAP4,KIF20A,EFEMP1,COL14A1,MCM7,NDRG1,DEPDC1,EPHA3,PRIM2,H1-5,NR1D1,H2AC20,KIF11,CEP55,CIDEC,INCENP,TCF23,GREB1,ID4,KRT19,PAMR1,ZN…
Cancer, Gastrointestinal Disease, Hepatic System Disease, Organismal Injury and Abnormalities	liver tumor	Liver tumor	3.68e-26	-2.672	H2BC13,GAS6,NEK2,MYO5C,POLA1,MMP2,SLIT3,ANPEP,CCNB2,KIF20B,PITRM1,OLFML2A,CSE1L,PBK,SLC25A48,CDC6,GTSE1,CYP26A1,BCAT1,TOP2A,TXNIP,LRRC59,HSP90B1,BIRC5,ARMH4,ITGB8,ANGPTL7,PRDM1,SMC2,HELLS,PELI2,ABI3BP,TARS1,RIPOR2,GSN,IL1A,SPINK1,UBE2C,MCM4,DIAPH3,CENPE,MFAP4,KIF20A,EFEMP1,COL14A1,MCM7,NDRG1,DEPDC1,EPHA3,PRIM2,H1-5,NR1D1,H2AC20,CEP55,CIDEC,INCENP,GREB1,ID4,KRT19,PAMR1,ZNF469,RFC2,CKAP5,TPX2,FIGNL…
Liver Hyperplasia/Hyperproliferation	liver tumor	Liver tumor	3.68e-26	-2.672	H2BC13,GAS6,NEK2,MYO5C,POLA1,MMP2,SLIT3,ANPEP,CCNB2,KIF20B,PITRM1,OLFML2A,CSE1L,PBK,SLC25A48,CDC6,GTSE1,CYP26A1,BCAT1,TOP2A,TXNIP,LRRC59,HSP90B1,BIRC5,ARMH4,ITGB8,ANGPTL7,PRDM1,SMC2,HELLS,PELI2,ABI3BP,TARS1,RIPOR2,GSN,IL1A,SPINK1,UBE2C,MCM4,DIAPH3,CENPE,MFAP4,KIF20A,EFEMP1,COL14A1,MCM7,NDRG1,DEPDC1,EPHA3,PRIM2,H1-5,NR1D1,H2AC20,CEP55,CIDEC,INCENP,GREB1,ID4,KRT19,PAMR1,ZNF469,RFC2,CKAP5,TPX2,FIGNL…
Cell Death and Survival	cell viability	Cell viability of cervical cancer cell lines	3.84e-09	-2.765	POLH,CENPA,TTK,BUB1B,SKA3,PKM,CAD,IER3,REV3L,BRCA1,EGFR,RAD54L,AURKA,PPP1CA,BIRC5,ROR2,JAK1,KNTC1,HELLS,BLM,MMS22L,RIPOR2,RIPK3,CCNA2,RAD51,KIF15,AURKB,CHEK1
Cellular Development, Cellular Growth and Proliferation	cell proliferation	Cell proliferation of adenocarcinoma cell lines	5.24e-13	-2.77	ESPL1,BUB1B,PCLAF,CLSPN,PKM,CDCA5,KIF11,TP53,XRCC2,NCAPG,ENO1,POLQ,CDC6,FSCN1,EGFR,AURKA,VEGFA,RNF141,BIRC5,CDC20,DLGAP5,CDO1,STMN1,EMP1,BUB1,SLC6A14,CCDC80,SOX9,UBE2C,RRM2,FST,CCNA2,RAD51,CDK1,PLK1
Cellular Assembly and Organization, DNA Replication, Recombination, and Repair	alignment	Alignment of chromosomes	2.39e-22	-2.885	KIF20A,KIF22,TTK,AURKA,BIRC5,FOXM1,KNTC1,NCAPD2,DLGAP5,NCAPG2,SMC4,KIF2C,NCAPG,KIF18A,CCNA2,SGO1,GTSE1,CENPE,KIF14
Cell Death and Survival	cell viability	Cell viability of colorectal cancer cell lines	5.99e-11	-2.89	TTK,DNMT1,TYMS,CCNG1,PKM,STRAP,TP53,CSE1L,KIF18A,RFC2,CKAP5,BRCA1,EGFR,S100A8,LEF1,BIRC5,SLC6A2,SMC2,SMC4,KPNB1,KIF2C,XPO1,KNL1,HSPA5,CCNB1,RRM2,VCP,PLK1,CHEK1
Cellular Development, Cellular Growth and Proliferation	cell proliferation	Cell proliferation of sarcoma cell lines	1.18e-08	-2.933	NUCKS1,VGLL3,POLH,SHMT2,TYMS,ASS1,FOXM1,PCLAF,PKM,KLF10,SULF1,TP53,HAS2,SKP2,RBL1,SLC25A13,BRCA1,SHCBP1,VEGFA,JMY,BIRC5,PRMT1,PDGFC,XPO1,CENPF,HSPA5,VCAN,UBE2C,DHX9,CENPE
Cellular Development, Cellular Growth and Proliferation	proliferation	Proliferation of bladder cancer cell lines	6.34e-10	-2.937	TAGLN2,EGFR,PHGDH,CENPW,AURKA,VEGFA,DEPDC1,ZEB1,PKM,DLGAP5,CCT3,TP53,KIF4A,NGFR,STIL,HSPA5,CCNA2,PLK1,MTHFD2
DNA Replication, Recombination, and Repair	synthesis	Synthesis of DNA	1.73e-14	-2.952	POLA1,POLH,MMP2,TYMS,CCNG1,PCLAF,BMP2,F2R,SKP2,REV3L,RBL1,EGFR,VEGFA,BIRC5,IGFBP5,ODC1,BRIP1,FANCD2,RRM1,IL1A,POLE,UHRF1,RRM2,EFEMP1,COL14A1,EXO1,DNMT1,MCM2,LIG1,TP53,PCNA,ADIPOQ,CDC25C,TOPBP1,RFC2,IGFBP3,MIF,IGFBP6,BRCA1,CDK4,RRAS2,TGFBR3,TSHR,CDC7,MMS22L,TIPIN,CCNA2,PLK1,CHEK1
Cell Cycle, Cellular Movement	cytokinesis	Cytokinesis	1.01e-18	-3.02	KIF20A,UBE2S,NEK2,KIF22,KIF23,SSRP1,CCNG1,NUSAP1,CEP55,KIF20B,TP53,INCENP,KIF4A,E2F8,SEPTIN11,ANLN,CDC6,KIF14,PRKCE,TOP2A,HMMR,AURKA,CKAP2,BIRC5,PRC1,RACGAP1,MYH10,CDC20,GAS2L3,CIT,CCNB1,UBE2C,DIAPH3,ECT2,AURKB,PLK1
Cell Cycle, DNA Replication, Recombination, and Repair	checkpoint control	Checkpoint control	1.04e-15	-3.115	BRCA1,EXO1,POLH,MCM7,BUB1B,CDC20,DBF4,CCNB2,TP53,H2AX,MAD2L1,CDC7,MTBP,FANCD2,TIPIN,BUB1,CCNB1,GEN1,NDC80,CDC6,PLK1,CHEK1
Cellular Movement	invasion	Invasion of breast cancer cell lines	8.3e-10	-3.205	EFEMP1,PHGDH,IL15,KIF23,MMP2,DNMT1,CCL21,FOXM1,BMP2,TP53,CSE1L,HAS2,USP1,F2R,ID4,KRT19,KPNA2,Krt8,SKP2,RAMP3,ADAM12,TMPO,HSP90AA1,CYP1B1,FSCN1,UGDH,BRCA1,EGFR,TNS1,TGFBR3,EZR,CD24,ZEB1,ROR2,DLGAP5,PRMT1,STMN1,TDO2,EMP1,CENPF,SOX9,PLK4,CCNA2,SGO1,DIAPH3,BAALC,MTHFD2
Cellular Development, Cellular Growth and Proliferation, Hair and Skin Development and Function	proliferation	Proliferation of epithelial cell lines	1.45e-09	-3.265	GAS6,MMP2,FBN2,FOXM1,TP53,ADIPOQ,OXTR,CSE1L,HAS2,ID4,IER3,VTCN1,SKP2,IGFBP3,ANLN,PA2G4,PSMD2,HSP90AA1,TFRC,FSCN1,BRCA1,EGFR,ALCAM,JAK2,TGFBR3,BIRC5,CD24,IGFBP5,DLGAP5,SMC2,CDO1,MAD2L1,CKAP2L,XPO1,PRLR,IL1A,TFDP1,PLK1
Cancer, Organismal Injury and Abnormalities	neoplasia	Neoplasia of cells	3.36e-41	-3.308	MYO5C,ANPEP,DBF4,KIF20B,PITRM1,PBK,CDC6,BCAT1,TOP2A,TXNIP,ARMH4,ANGPTL7,PRDM1,SMC2,CDO1,PELI2,TARS1,GSN,FST,COL14A1,DEPDC1,PRIM2,NR1D1,H2AC20,OXTR,GREB1,KRT19,PAMR1,Krt8,ZNF469,RFC2,PMF1,ASIC2,TMEM100,FIGNL1,SHCBP1,SLC6A2,NMUR2,H2AC4,SLC4A4,RIPK3,DDX1,TK1,NT5DC2,JPT2,IPO11,EHF,SKA3,THBS1,BMP2,SULF1,KCTD1,KPNA2,UCHL5,SKP2,POLQ,DMD,PRC1,JAK1,RACGAP1,CACYBP,DLGAP5,BRIP1,SLC25A5,PDIA4,RBPMS,CEP192,RR…
Cellular Function and Maintenance	metabolism	Metabolism of macromolecule	5.27e-33	-3.536	NUCKS1,POLA1,POLH,MMP2,HMGN2,FOXM1,CLSPN,PKM,DBF4,PITRM1,GARS1,STING1,H2AZ1,ADAM12,RBL1,CDC6,Prss29,CYP1B1,TOP2A,Slfn8/Slfn9,HSP90B1,EZR,BIRC5,CCT3,PCSK5,RRM1,GSN,FBXO32,UBE2C,FST,DIAPH3,PLTP,CENPE,CWH43,NDRG2,IL15,EXO1,MCM7,DNMT1,CCL21,SERPINE2,PRIM2,H1-5,KIF11,CIDEC,TP53,INCENP,PCNA,HTRA3,TOPBP1,Krt8,PER3,IER3,IGFBP3,ADAMTS9,CKAP5,TPX2,EXOSC9,DTL,Alox15,FAM111A,MAD2L1,HMGB2,GINS1,RIPK3,Serpina1…
Cancer, Organismal Injury and Abnormalities	invasive cancer	Invasive cancer	1.08e-50	-3.609	NUCKS1,NEK2,POLA1,MMP2,SLIT3,ANPEP,CCNB2,KIF20B,CSE1L,PBK,CDC6,GTSE1,KNSTRN,CYP26A1,BCAT1,TOP2A,TXNIP,HSP90B1,BIRC5,ANGPTL7,HELLS,GSN,IL1A,UBE2C,FST,HEY1,KIF20A,EFEMP1,NDRG1,DEPDC1,EPHA3,PRIM2,KIF11,CEP55,SLC16A1,OXTR,GREB1,ID4,KRT19,PAMR1,Krt8,RAMP3,TPX2,PLOD2,CKAP2,TGFBR3,DTL,HMGB2,SLC4A4,RIPK3,AURKB,PLPP3,MTHFD2,C3,JPT2,SKA3,THBS1,BMP2,SULF1,ATP2B2,KPNA2,SKP2,REV3L,POLQ,DMD,EGFR,AURKA,VEGFA,JM…
DNA Replication, Recombination, and Repair	repair	Repair of DNA	6.71e-19	-3.63	POLA1,POLH,TYMS,PGAM1,TUBG1,FOXM1,ESCO2,XRCC2,USP1,KPNA2,UCHL5,REV3L,POLQ,TOP2A,EGFR,RAD54L,ZEB1,NEIL3,SMC2,BRIP1,BLM,FANCD2,RRM1,POLE,POLE2,VCP,EXO1,MCM7,LIG1,CDCA5,NR1D1,TP53,STIP1,H2AX,PCNA,TRIP13,FANCI,PHF6,IER3,TPX2,FIGNL1,BRCA1,DTL,WEE1,SMC4,HMGB2,TACC3,DDX1,RAD51,NSD2,DHX9,CDK1,PLK1,CHEK1
Cancer, Organismal Injury and Abnormalities	metastasis	Metastasis	4.89e-34	-3.701	SSR2,NUCKS1,POLA1,MMP2,FOXM1,ANPEP,HPRT1,PKM,CCNB2,KLF9,CSE1L,MTBP,F2R,STING1,H2AZ1,NCAPG,PBK,ADAM12,RBL1,CYP1B1,KNSTRN,CYP26A1,BCAT1,PRKCE,TOP2A,TXNIP,ALCAM,HSP90B1,EZR,BIRC5,CD24,ANGPTL7,RRM1,GSN,VCAN,GRHL2,IL1A,GEN1,UBE2C,IL4R,FST,HEY1,NDRG2,KIF20A,EFEMP1,IL15,KIF23,MTHFD1,DNMT1,NDRG1,CCL21,EPHA3,SERPINE2,DEPDC1,PRIM2,FBN2,CEP55,SLC16A1,TP53,NUP93,PCNA,GREB1,RANGAP1,ID4,KRT19,Krt8,FANCI,SEPTIN…
Cancer, Organismal Injury and Abnormalities	advanced malignant tumor	Advanced malignant tumor	9.39e-37	-3.733	SSR2,NUCKS1,POLA1,MMP2,FOXM1,ANPEP,HPRT1,PKM,CCNB2,KLF9,CSE1L,MTBP,F2R,STING1,H2AZ1,NCAPG,PBK,ADAM12,RBL1,CYP1B1,KNSTRN,CYP26A1,BCAT1,PRKCE,TOP2A,TXNIP,ALCAM,HSP90B1,EZR,BIRC5,CD24,ANGPTL7,RRM1,GSN,VCAN,GRHL2,IL1A,GEN1,UBE2C,IL4R,FST,HEY1,NDRG2,KIF20A,EFEMP1,IL15,KIF23,MTHFD1,DNMT1,NDRG1,CCL21,DEPDC1,EPHA3,SERPINE2,PRIM2,FBN2,CEP55,SLC16A1,TP53,NUP93,PCNA,GREB1,RANGAP1,ID4,KRT19,Krt8,FANCI,SEPTIN…
Infectious Diseases, Organismal Injury and Abnormalities	infection	Viral Infection	5.5e-13	-3.792	GAS6,TAGLN2,KDM7A,POLA1,HMGN2,PDIA6,CCNG1,DMBT1,ANPEP,PKM,CYCS,CSE1L,MTBP,F2R,STING1,PBK,ADAM12,CLEC3B,NUP155,CYP1B1,BCAT1,PRKCE,TOP2A,TXNIP,ALCAM,SCUBE2,HSP90B1,CD24,ITGB8,PRDM1,LINC-PINT,HELLS,PELI2,PCSK5,RRM1,CXCL17,VCAN,IL1A,TNXB,UBE2C,PLK4,MAOB,IL15,SCN7A,MTHFD1,DNMT1,NDRG1,CCL21,KIF11,TP53,Krt8,FANCI,PER3,IER3,PMF1,ASIC2,IGFBP3,UGDH,SHCBP1,PLOD2,S100A8,TGFBR3,SLC6A2,RAB6B,FAM111A,KPNB1,SLC4…
Cellular Movement	invasion	Invasion of carcinoma cell lines	4.17e-18	-3.806	PSAT1,TAGLN2,TTK,FOXM1,HPRT1,PKM,THBS1,BMP2,SULF1,KLF9,KIF4A,CSE1L,USP1,NCAPG,ENO1,Scd1,ADAM12,PRKCE,EGFR,TXNIP,ALCAM,AURKA,VEGFA,EZR,CD24,ZEB1,MELK,RACGAP1,SGO2,HJURP,EPHB2,ASPM,CDO1,PRMT1,KIF2C,GSN,VCAN,CCNB1,SOX9,ENPP2,UBE2C,PLK4,CCT6A,SYTL5,SHMT2,DSP,NDRG1,CCL21,SERPINE2,TP53,ADIPOQ,CIP2A,HAS2,RANGAP1,TRIP13,HSP90AA1,TPX2,FSCN1,MEST,RRAS2,RNF141,TNFAIP8L3,STMN1,CKAP2L,WSB1,KDELR2,PLXDC2,HSPA5…
Cellular Development, Cellular Growth and Proliferation	development	Development of tumor cell lines	1.1e-19	-3.822	POLH,ESPL1,EHF,HPRT1,PKM,THBS1,SULF1,KIF4A,CSE1L,MTBP,GSTO1,STING1,KPNA2,SEC23A,ARHGAP11A,SKP2,PBK,ENO1,REV3L,ABCE1,CDC6,PRR11,HMMR,EGFR,JAK2,VEGFA,BIRC5,ZEB1,MELK,RACGAP1,IGFBP5,ODC1,SGO2,PPP2R2C,ANGPTL2,ASPM,HELLS,PRMT1,TDO2,RASD1,VCAN,IL1A,POLE2,SOX9,RRM2,PLTP,SEMA3E,KIF23,SHMT2,DNMT1,NDRG1,ZBTB16,SERPINE2,KIF11,STRAP,TP53,H2AX,NCAPG2,ADIPOQ,GZMB,HAS2,KRT19,E2F8,PGK1,IGFBP3,MIF,UGDH,BRCA1,SHCB…
Cellular Development, Cellular Growth and Proliferation	cell proliferation	Cell proliferation of squamous cell carcinoma cell lines	1.38e-10	-3.877	CCT6A,SHMT2,JPT2,SERPINE2,FOXM1,SKA3,HPRT1,PKM,TP53,PCNA,CIP2A,HAS2,HTRA3,PBK,CDCA2,HSP90AA1,FSCN1,HMMR,EGFR,S100A8,CDK4,AURKA,VEGFA,LEF1,EZR,TNFAIP8L3,HELLS,IL1A,UBE2C,KIF18B,CCNA2
Cell Cycle	cell cycle progression	Cell cycle progression	9.17e-52	-3.881	GAS6,NEK2,POLA1,POLH,CCNG1,FOXM1,CLSPN,HPRT1,DBF4,CCNB2,BORA,CSE1L,ADAM12,RBL1,CDC6,MKI67,GTSE1,TOP2A,TXNIP,RAD54L,EZR,BIRC5,CD24,HELLS,FANCD2,RRM1,VCAN,IL1A,UBE2C,PLK4,IL4R,DIAPH3,HEY1,CENPE,IL15,MCM7,DNMT1,ZBTB16,KLF10,NUSAP1,KIF11,TP53,INCENP,PCNA,DDIAS,KRT19,Krt8,STIL,PER3,IER3,IGFBP3,CKAP5,TPX2,CENPN,FIGNL1,CKAP2,DTL,KNTC1,TSHR,CENPI,KPNB1,MAD2L1,NDP,KNL1,CENPF,SPC25,KIF18B,CCNA2,KIF15,TFDP1…
Cancer, Organismal Injury and Abnormalities	cancer	Cancer of cells	4.02e-44	-3.882	MYO5C,ANPEP,DBF4,KIF20B,PITRM1,PBK,CDC6,BCAT1,TOP2A,TXNIP,ARMH4,ANGPTL7,PRDM1,SMC2,CDO1,PELI2,TARS1,GSN,FST,COL14A1,DEPDC1,PRIM2,NR1D1,H2AC20,OXTR,GREB1,KRT19,PAMR1,Krt8,ZNF469,RFC2,PMF1,TMEM100,FIGNL1,SHCBP1,SLC6A2,NMUR2,H2AC4,SLC4A4,RIPK3,TK1,NT5DC2,JPT2,EHF,SKA3,THBS1,BMP2,SULF1,KCTD1,KPNA2,UCHL5,SKP2,POLQ,DMD,PRC1,JAK1,RACGAP1,DLGAP5,BRIP1,SLC25A5,PDIA4,RBPMS,CEP192,RRM2,PRIM1,PFKFB3,LIG1,NCA…
Cancer, Organismal Injury and Abnormalities	growth	Growth of solid tumor	2.2e-13	-3.9	NUCKS1,ASS1,FOXM1,PKM,THBS1,BMP2,SULF1,SLC2A12,KLF9,USP1,STING1,NCAPG,SKP2,ENO1,RBL1,Ccl11,MKI67,PRKCE,TOP2A,HMMR,EGFR,TXNIP,AURKA,VEGFA,BIRC5,CD24,IGFBP5,ODC1,CACYBP,DLGAP5,HJURP,EPHB2,TDO2,VCAN,IL1A,UHRF1,RRM2,FST,CXCL14,NDRG2,PHGDH,SHMT2,CENPA,DNMT1,NDRG1,EPHA3,TP53,ADIPOQ,PLET1,OXTR,CARMN,IL1R1,ALG3,KCTD12,PGK1,NUF2,IGFBP3,Cxcl2,MIF,TPX2,PLOD2,BAMBI,CDK4,LMNB1,PREP,KPNB1,STMN1,WSB1,GINS1,Ly6a…
Cancer	transformation	Cell transformation	2.02e-41	-3.91	MYO5C,ANPEP,DBF4,KIF20B,PITRM1,PBK,CDC6,BCAT1,TOP2A,TXNIP,ARMH4,ANGPTL7,PRDM1,SMC2,CDO1,PELI2,TARS1,GSN,FST,COL14A1,DEPDC1,PRIM2,NR1D1,H2AC20,OXTR,GREB1,KRT19,PAMR1,Krt8,ZNF469,RFC2,PMF1,ASIC2,TMEM100,FIGNL1,SHCBP1,SLC6A2,NMUR2,H2AC4,SLC4A4,RIPK3,DDX1,TK1,NT5DC2,JPT2,IPO11,EHF,SKA3,THBS1,BMP2,SULF1,KCTD1,KPNA2,UCHL5,SKP2,POLQ,DMD,PRC1,JAK1,RACGAP1,CACYBP,DLGAP5,BRIP1,SLC25A5,PDIA4,RBPMS,CEP192,RR…
Cellular Function and Maintenance, DNA Replication, Recombination, and Repair	replication	DNA replication	6.7e-24	-3.931	NUCKS1,POLA1,POLH,HMGN2,FOXM1,PCLAF,CLSPN,ESCO2,PKM,DBF4,POLA2,UCHL5,REV3L,TMPO,CDC6,EGFR,CACYBP,BRIP1,BLM,RRM1,POLE,POLE2,MCM3,MCM5,PRIM1,MCM7,SSRP1,MCM2,PRIM2,LIG1,TP53,PCNA,TOPBP1,PGK1,SUPT16H,BRCA1,WEE1,FAM111A,CDC7,HMGB2,TIPIN,GINS1,RIPK3,CCNA2,RAD51,TFDP1,DHX9,CDK1,PLK1,CHEK1
Cellular Development, Cellular Growth and Proliferation	colony formation	Colony formation of cells	1.63e-21	-4.028	POLH,MMP2,FOXM1,EHF,PKM,HPRT1,THBS1,SULF1,KIF4A,CSE1L,MTBP,GSTO1,STING1,KPNA2,SEC23A,ARHGAP11A,SKP2,PBK,ENO1,REV3L,ABCE1,CDC6,PRR11,HMMR,EGFR,JAK2,VEGFA,EZR,BIRC5,ZEB1,MELK,RACGAP1,IGFBP5,ODC1,SGO2,ANGPTL2,ASPM,HELLS,PRMT1,BRIP1,TDO2,RASD1,RRM1,VCAN,IL1A,POLE,CCNB1,POLE2,SOX9,UBE2C,PLK4,RRM2,PLTP,SEMA3E,SHMT2,DNMT1,NDRG1,ZBTB16,KIF11,STRAP,TP53,H2AX,NCAPG2,ADIPOQ,GZMB,HAS2,ID4,KRT19,E2F8,PGK1,IGF…
Cellular Function and Maintenance, DNA Replication, Recombination, and Repair	metabolism	Metabolism of DNA	4.04e-23	-4.048	NUCKS1,POLA1,POLH,HMGN2,FOXM1,PCLAF,CLSPN,ESCO2,PKM,DBF4,KPNA2,POLA2,UCHL5,ENO1,REV3L,TMPO,CDC6,TOP2A,EGFR,BIRC5,IGFBP5,CACYBP,BRIP1,BLM,RRM1,POLE,POLE2,MCM3,MCM5,PRIM1,GZMH,EXO1,MCM7,SSRP1,MCM2,PRIM2,LIG1,CIDEC,TP53,PCNA,ADIPOQ,GZMB,TOPBP1,Krt8,PGK1,SUPT16H,BRCA1,WEE1,FAM111A,CDC7,HMGB2,TIPIN,GINS1,RIPK3,CCNA2,RAD51,TFDP1,DHX9,CDK1,PLK1,CHEK1
Cellular Development, Cellular Growth and Proliferation	colony formation	Colony formation of tumor cell lines	1.57e-20	-4.064	POLH,EHF,HPRT1,PKM,THBS1,SULF1,KIF4A,CSE1L,MTBP,GSTO1,STING1,KPNA2,SEC23A,ARHGAP11A,SKP2,PBK,ENO1,REV3L,ABCE1,CDC6,PRR11,HMMR,EGFR,JAK2,VEGFA,BIRC5,ZEB1,MELK,RACGAP1,IGFBP5,ODC1,SGO2,ANGPTL2,ASPM,HELLS,PRMT1,TDO2,RASD1,VCAN,IL1A,POLE2,SOX9,RRM2,PLTP,SEMA3E,SHMT2,DNMT1,NDRG1,ZBTB16,KIF11,STRAP,TP53,H2AX,NCAPG2,ADIPOQ,GZMB,HAS2,KRT19,E2F8,PGK1,IGFBP3,MIF,UGDH,BRCA1,SHCBP1,ASPN,PNO1,KPNB1,MAD2L1,TAC…
Cellular Growth and Proliferation	colony formation	Colony formation	6.98e-22	-4.075	POLH,MMP2,FOXM1,HPRT1,PKM,CSE1L,MTBP,STING1,PBK,CDC6,EZR,BIRC5,SGO2,HELLS,TDO2,RRM1,VCAN,IL1A,UBE2C,PLK4,PLTP,SHMT2,DNMT1,NDRG1,ZBTB16,SERPINE2,KIF11,TP53,ID4,KRT19,IGFBP3,AHCY,UGDH,SHCBP1,ASPN,TSHR,KPNB1,MAD2L1,LGR6,SPC25,KIF15,CDK1,EHF,THBS1,SULF1,KIF4A,GSTO1,KPNA2,SEC23A,ARHGAP11A,SKP2,ENO1,REV3L,ABCE1,PRR11,HMMR,EGFR,JAK2,VEGFA,ZEB1,MELK,RACGAP1,IGFBP5,ODC1,ANGPTL2,ASPM,PRMT1,BRIP1,RASD1,POLE…
Cellular Movement	cell movement	Cell movement of carcinoma cell lines	7.76e-22	-4.315	GAS6,PSAT1,UBE2S,TAGLN2,JPT2,TTK,FOXM1,ANPEP,PKM,THBS1,BMP2,CCNB2,SULF1,KLF9,KIF4A,CSE1L,USP1,ARHGAP11A,NCAPG,ENO1,Scd1,TMPO,CDC6,TFRC,BCAT1,PRR11,HMMR,EGFR,TXNIP,ALCAM,AURKA,VEGFA,EZR,CD24,ZEB1,MELK,RACGAP1,RCC2,SGO2,HJURP,EPHB2,ASPM,CDO1,PRMT1,KIF2C,VCAN,SOX9,UBE2C,CXCL14,NDRG2,SYTL5,SHMT2,DSP,DNMT1,NDRG1,CCL21,HSPD1,SLC16A1,TP53,ADIPOQ,CIP2A,HAS2,GREB1,RANGAP1,TRIP13,NUF2,mir-574,HSP90AA1,MIF,…
Cancer, Organismal Injury and Abnormalities	neoplasia	Neoplasia of tumor cell lines	4.59e-20	-4.432	PSAT1,NUCKS1,MMP2,JPT2,TTK,ASS1,FOXM1,SKA3,PKM,THBS1,BMP2,CCNB2,KLF9,KIF4A,CSE1L,USP1,MTBP,F2R,H2AZ1,NCAPG,SKP2,ENO1,PADI2,ADAM12,KNSTRN,CYP26A1,BCAT1,EGFR,TXNIP,ALCAM,VEGFA,LEF1,EZR,CD24,ZEB1,ROR2,RACGAP1,ANGPTL7,DLGAP5,NEIL3,KIF2C,GSN,VCAN,GRHL2,SOX9,ENPP2,EFEMP1,KIF23,MTHFD1,DNMT1,NDRG1,DEPDC1,EPHA3,SERPINE2,SLC16A1,TP53,H2AX,HAS2,RANGAP1,ID4,IL1R1,Krt8,E2F8,SEPTIN11,VTCN1,RAMP3,ADAMTS9,Cxcl2,…
Cellular Movement	migration	Migration of carcinoma cell lines	2.63e-20	-4.568	GAS6,PSAT1,UBE2S,TTK,JPT2,FOXM1,ANPEP,PKM,THBS1,BMP2,CCNB2,KLF9,KIF4A,CSE1L,USP1,ARHGAP11A,NCAPG,ENO1,Scd1,TMPO,CDC6,TFRC,BCAT1,PRR11,HMMR,EGFR,TXNIP,ALCAM,AURKA,VEGFA,EZR,CD24,ZEB1,MELK,RACGAP1,RCC2,SGO2,HJURP,EPHB2,ASPM,CDO1,PRMT1,KIF2C,VCAN,SOX9,UBE2C,CXCL14,NDRG2,SYTL5,SHMT2,DSP,DNMT1,NDRG1,HSPD1,SLC16A1,TP53,ADIPOQ,CIP2A,HAS2,GREB1,RANGAP1,TRIP13,NUF2,mir-574,HSP90AA1,MIF,TPX2,FSCN1,PLOD2,TG…
Cancer, Organismal Injury and Abnormalities	metastasis	Metastasis of cells	9.86e-17	-4.607	PSAT1,NUCKS1,MMP2,JPT2,TTK,ASS1,FOXM1,SKA3,PKM,THBS1,BMP2,CCNB2,KLF9,KIF4A,CSE1L,USP1,MTBP,F2R,H2AZ1,NCAPG,ENO1,ADAM12,KNSTRN,CYP26A1,BCAT1,EGFR,TXNIP,ALCAM,EZR,BIRC5,CD24,ZEB1,ROR2,RACGAP1,ANGPTL7,DLGAP5,KIF2C,GSN,VCAN,ENPP2,HEY1,NDRG2,EFEMP1,KIF23,MTHFD1,DNMT1,NDRG1,DEPDC1,EPHA3,SERPINE2,SLC16A1,TP53,H2AX,PCNA,RANGAP1,ID4,IL1R1,Krt8,SEPTIN11,VTCN1,RAMP3,Cxcl2,HSP90AA1,FSCN1,UGDH,BRCA1,PLOD2,TGF…
Cellular Movement	cell movement	Cell movement	6.5e-35	-4.616	GAS6,TAGLN2,NUCKS1,MMP2,SLIT3,ANPEP,DBF4,CCNB2,KIF20B,CSE1L,PBK,CDC6,GTSE1,KNSTRN,CYP26A1,BCAT1,TXNIP,HSP90B1,ITGB8,SGO2,PRDM1,CDO1,SPOCK2,TARS1,RIPOR2,GSN,IL1A,UBE2C,PLK4,FST,DIAPH3,HEY1,PLTP,EFEMP1,SHMT2,MCM7,NDRG1,DEPDC1,EPHA3,NR1D1,CEP55,SLC16A1,GREB1,ID4,KRT19,Krt8,RFC2,RAMP3,TPX2,AHCY,SHCBP1,PLOD2,S100A8,ATP8A1,TGFBR3,DTL,ARHGAP19,HMGB2,SLC4A4,RIPK3,ERN1,PLPP3,MTHFD2,TK1,UBE2S,C3,JPT2,EHF,S…
Cellular Development, Cellular Growth and Proliferation	cell proliferation	Cell proliferation of breast cancer cell lines	1.43e-16	-4.704	PSAT1,VGLL3,POLH,TYMS,ASS1,FOXM1,PKM,CSE1L,F2R,KPNA2,H2AZ1,ARHGAP11A,SKP2,PBK,PADI2,ADAM12,PA2G4,CYP1B1,CYP26A1,PRKCE,EGFR,JAK2,AURKA,VEGFA,EZR,BIRC5,CD24,ZEB1,MELK,RACGAP1,IGFBP5,ODC1,DLGAP5,HJURP,SMC2,PRMT1,TDO2,PDIA4,GRHL2,SOX9,RRM2,FAM83D,TMEM97,PHGDH,KIF23,DNMT1,ATAD2,NCAPD2,CEP55,SLC16A1,TP53,H2AX,ADIPOQ,CIP2A,HAS2,KRT19,Krt8,IER3,IGFBP3,AHCY,BRCA1,SHCBP1,DTL,WSB1,PRLR,CENPF,HSPA5,BUB1,F3,S…
Cancer, Organismal Injury and Abnormalities	growth	Growth of subcutaneous tumor	6.39e-10	-4.851	NUCKS1,PHGDH,SHMT2,DNMT1,EPHA3,ASS1,PKM,THBS1,SULF1,TP53,SLC2A12,CARMN,USP1,ALG3,NCAPG,SKP2,KCTD12,ENO1,NUF2,Cxcl2,TPX2,PRKCE,TOP2A,PLOD2,BAMBI,LMNB1,AURKA,ODC1,CACYBP,DLGAP5,KPNB1,WSB1,TDO2,GINS1,VCAN,UHRF1,RRM2,KIF15,PLK1
Cancer, Organismal Injury and Abnormalities	subcutaneous tumor	Subcutaneous tumor	8.12e-22	-4.887	NUCKS1,ISOC1,MMP2,TYMS,TUBG1,ASS1,PKM,THBS1,SULF1,SLC2A12,ECM2,USP1,STING1,NCAPG,SKP2,ENO1,ADAM12,CYP1B1,KNSTRN,OGN,PRKCE,TOP2A,HMMR,EGFR,NSL1,AURKA,IRAG1,CD24,ZEB1,IGFBP5,ODC1,CACYBP,NUP107,DLGAP5,NEIL3,TDO2,RIPOR2,CREB5,RBPMS,VCAN,UHRF1,RRM2,VCP,CXCL14,EFEMP1,PHGDH,COL14A1,EXO1,SCN7A,SHMT2,DNMT1,NDRG1,CCL21,EPHA3,TP53,PCNA,OXTR,CARMN,GREB1,COL12A1,DHFR,KRT19,ALG3,KCTD12,PCP4,NUF2,Cxcl2,TPX2,PLO…
Cellular Development, Cellular Growth and Proliferation	cell proliferation	Cell proliferation of hepatoma cell lines	3.87e-09	-4.932	UBE2S,PHGDH,CENPA,PGAM1,ESPL1,DEPDC1,TUBG1,ASS1,PCLAF,PKM,TP53,ADIPOQ,RANGAP1,USP1,EPRS1,H2AZ1,E2F8,NCAPG,PNPLA2,CDCA2,PGK1,TPX2,EGFR,TXNIP,AURKA,VEGFA,BIRC5,CD24,MELK,RACGAP1,DLGAP5,ASPM,CDO1,VCAN,CCNB1,CA3,RRM2,RAD51,KIF15,NSD2
Cancer, Organismal Injury and Abnormalities	metastasis	Metastasis of tumor cell lines	5.76e-16	-4.952	PSAT1,NUCKS1,MMP2,JPT2,TTK,ASS1,FOXM1,SKA3,PKM,THBS1,BMP2,CCNB2,KLF9,KIF4A,CSE1L,USP1,MTBP,F2R,H2AZ1,NCAPG,ENO1,ADAM12,KNSTRN,CYP26A1,BCAT1,EGFR,TXNIP,ALCAM,EZR,CD24,ROR2,RACGAP1,ANGPTL7,DLGAP5,KIF2C,GSN,VCAN,ENPP2,EFEMP1,KIF23,MTHFD1,DNMT1,NDRG1,DEPDC1,EPHA3,SERPINE2,SLC16A1,TP53,H2AX,RANGAP1,ID4,IL1R1,Krt8,SEPTIN11,VTCN1,RAMP3,Cxcl2,HSP90AA1,FSCN1,UGDH,BRCA1,PLOD2,TGFBR3,DTL,KPNB1,WSB1,SLC4A4,R…
Cellular Development, Cellular Growth and Proliferation	proliferation	Proliferation of lung cancer cell lines	1.32e-13	-5.031	VGLL3,ESPL1,FOXM1,PCLAF,HPRT1,PKM,KLF9,KIF4A,NCAPG,SKP2,ENO1,ADAM12,CDC6,PRKCE,EGFR,AURKA,VEGFA,BIRC5,ZEB1,ITGB8,SGO2,PPP2R2C,SMC2,PDGFC,KIF2C,RASD1,CCNB1,UHRF1,SOX9,UBE2C,CXCL14,DNMT1,ZBTB16,BUB1B,CDCA5,KIF11,TP53,TRIP13,IGFBP3,TPX2,FSCN1,PRELP,CDK4,P2RY14,CDC20,PNO1,STMN1,MAD2L1,CKAP2L,HMGB2,GINS1,EMP1,BUB1,F3,CCNA2,ECT2,CDK1,PLK1,CHEK1
Cellular Movement	migration	Migration of cells	1.4e-36	-5.094	GAS6,TAGLN2,NUCKS1,MMP2,SLIT3,ANPEP,DBF4,CCNB2,KIF20B,CSE1L,PBK,CDC6,GTSE1,KNSTRN,CYP26A1,BCAT1,TXNIP,HSP90B1,ITGB8,SGO2,PRDM1,CDO1,SPOCK2,TARS1,RIPOR2,GSN,IL1A,UBE2C,PLK4,DIAPH3,HEY1,PLTP,EFEMP1,SHMT2,MCM7,NDRG1,DEPDC1,EPHA3,NR1D1,CEP55,SLC16A1,GREB1,ID4,KRT19,Krt8,RFC2,RAMP3,TPX2,AHCY,SHCBP1,PLOD2,S100A8,ATP8A1,TGFBR3,DTL,SLC4A4,RIPK3,ERN1,PLPP3,MTHFD2,TK1,UBE2S,C3,JPT2,EHF,SKA3,THBS1,BMP2,SULF…
Cancer, Organismal Injury and Abnormalities	growth	Growth of tumor	4.22e-39	-5.317	GAS6,NUCKS1,MMP2,FOXM1,ANPEP,HPRT1,PKM,CCNB2,KLF9,MTBP,F2R,STING1,NCAPG,RBL1,Ccl11,CDC6,MKI67,CYP1B1,PRKCE,TOP2A,TXNIP,ALCAM,EZR,BIRC5,CD24,RCC2,ITGB8,HJURP,PRDM1,CDO1,TDO2,RRM1,VCAN,GRHL2,IL1A,SPINK1,UBE2C,IL4R,FST,HEY1,NDRG2,KIF20A,EFEMP1,IL15,SYTL5,SHMT2,DNMT1,NDRG1,DEPDC1,EPHA3,KLF10,SLC16A1,TP53,PCNA,OXTR,CARMN,RANGAP1,CA12,KRT19,ALG3,IER3,IGFBP3,HYOU1,CKAP5,MCM6,TPX2,AHCY,UGDH,SHCBP1,PLOD2,…
Organismal Injury and Abnormalities	growth	Growth of lesion	1.44e-39	-5.371	GAS6,NUCKS1,MMP2,FOXM1,ANPEP,HPRT1,PKM,CCNB2,KLF9,MTBP,F2R,STING1,NCAPG,RBL1,Ccl11,CDC6,MKI67,CYP1B1,PRKCE,TOP2A,TXNIP,ALCAM,EZR,BIRC5,CD24,RCC2,ITGB8,HJURP,PRDM1,CDO1,TDO2,RRM1,VCAN,GRHL2,IL1A,IL4R,SPINK1,UBE2C,FST,HEY1,NDRG2,KIF20A,EFEMP1,IL15,SYTL5,SHMT2,DNMT1,NDRG1,DEPDC1,EPHA3,KLF10,SLC16A1,TP53,PCNA,OXTR,CARMN,RANGAP1,CA12,KRT19,ALG3,IER3,IGFBP3,HYOU1,CKAP5,MCM6,TPX2,AHCY,UGDH,SHCBP1,PLOD2,…
Cellular Movement	invasion	Invasion of cells	7.39e-28	-5.409	GAS6,TAGLN2,MMP2,PDIA6,FOXM1,ANPEP,HPRT1,PKM,KLF9,CSE1L,F2R,NCAPG,PBK,Scd1,ADAM12,CYP1B1,KNSTRN,BCAT1,PRKCE,TXNIP,ALCAM,HSP90B1,EZR,BIRC5,CD24,RCC2,ITGB8,SGO2,HJURP,CCT3,CDO1,TDO2,RRM1,CXCL17,GSN,VCAN,UBE2C,PLK4,FST,DIAPH3,NDRG2,EFEMP1,IL15,KIF23,SYTL5,SHMT2,DNMT1,NDRG1,ZBTB16,CCL21,EPHA3,SERPINE2,FBN2,TP53,CARMN,RANGAP1,HTRA3,CA12,ID4,KRT19,Krt8,IER3,SEPTIN11,RFC2,RAMP3,TPX2,AHCY,UGDH,SHCBP1,PLO…
Cellular Movement	invasion	Invasion of tumor cell lines	9.18e-23	-5.901	GAS6,TAGLN2,MMP2,PDIA6,FOXM1,HPRT1,PKM,KLF9,CSE1L,F2R,NCAPG,PBK,Scd1,ADAM12,CYP1B1,KNSTRN,PRKCE,TXNIP,ALCAM,EZR,BIRC5,CD24,RCC2,ITGB8,SGO2,HJURP,CCT3,CDO1,TDO2,GSN,VCAN,UBE2C,PLK4,DIAPH3,NDRG2,EFEMP1,IL15,KIF23,SYTL5,SHMT2,DNMT1,NDRG1,CCL21,EPHA3,SERPINE2,TP53,CARMN,RANGAP1,HTRA3,CA12,ID4,KRT19,Krt8,SEPTIN11,RFC2,RAMP3,TPX2,UGDH,SHCBP1,PLOD2,TGFBR3,DTL,KPNB1,CKAP2L,WSB1,KDELR2,CENPF,ACAT1,CA3,KIF…
Cell Death and Survival	cell viability	Cell viability of tumor cell lines	3.63e-27	-6.259	GAS6,POLH,CCNG1,FOXM1,PKM,KLF9,CSE1L,MTBP,STING1,PBK,NUP155,PRKCE,TOP2A,TXNIP,RAD54L,ALCAM,HSP90B1,BIRC5,CD24,HJURP,PRDM1,SMC2,LINC-PINT,HELLS,RRM1,RIPOR2,VCAN,IL1A,UBE2C,PLK4,HEY1,SHMT2,MCM7,DNMT1,ZBTB16,NR1D1,KIF11,TP53,PCNA,HTRA3,TOPBP1,ID4,KRT19,IER3,RFC2,IGFBP3,CKAP5,TPX2,S100A8,SLC6A2,KNTC1,FAM111A,KPNB1,MAD2L1,KNL1,RIPK3,SPC25,KIF18B,CCNA2,RAD51,KIF15,AURKB,TTK,TYMS,SKA3,THBS1,BMP2,SULF1,C…
Cellular Movement	cell movement	Cell movement of tumor cell lines	3.08e-29	-6.46	GAS6,TAGLN2,NUCKS1,MMP2,PDIA6,FOXM1,ANPEP,PKM,DBF4,CCNB2,KLF9,CSE1L,MTBP,F2R,NCAPG,PBK,Scd1,ADAM12,CDC6,CYP1B1,GTSE1,KNSTRN,BCAT1,PRKCE,TXNIP,ALCAM,HSP90B1,EZR,CD24,RCC2,SGO2,HJURP,CCT3,CDO1,SPOCK2,TDO2,MTHFD1L,RIPOR2,CXCL17,VCAN,GRHL2,IL1A,UBE2C,RXFP1,NDRG2,EFEMP1,KIF23,SYTL5,SHMT2,DNMT1,NDRG1,CCL21,DEPDC1,EPHA3,SERPINE2,CEP55,SLC16A1,TP53,ELOVL6,CARMN,GREB1,RANGAP1,CA12,ID4,KRT19,Krt8,STIL,SEPT…
Cellular Development, Cellular Growth and Proliferation	cell proliferation	Cell proliferation of carcinoma cell lines	2.68e-37	-6.741	GAS6,NEK2,VGLL3,FOXM1,CLSPN,HPRT1,PKM,CCNB2,KLF9,H2AZ1,NCAPG,PBK,ADAM12,CDC6,PRKCE,TXNIP,EZR,BIRC5,CD24,RCC2,ITGB8,SGO2,HJURP,SMC2,CDO1,HELLS,VCAN,IL1A,UBE2C,FST,NDRG2,COL14A1,SYTL5,SHMT2,DNMT1,ZBTB16,SERPINE2,KIF11,SLC16A1,TP53,PCNA,GREB1,RANGAP1,HTRA3,ALG3,ASIC2,IGFBP3,TPX2,CENPN,PLOD2,S100A8,TGFBR3,MAD2L1,CKAP2L,HMGB2,GINS1,SLC6A14,KIF18B,CCNA2,RAD51,CDK1,UBE2S,JPT2,TTK,ESPL1,PCLAF,SKA3,THBS1,…
Cell Death and Survival	cell viability	Cell viability	2.86e-33	-6.875	GAS6,POLH,CCNG1,FOXM1,PKM,KLF9,CSE1L,MTBP,F2R,STING1,TXNDC5,PBK,PPA1,NUP155,CYP1B1,PRKCE,TOP2A,TXNIP,RAD54L,ALCAM,HSP90B1,EZR,BIRC5,CD24,HJURP,PRDM1,HAND2,SMC2,LINC-PINT,HELLS,FANCD2,RRM1,RIPOR2,VCAN,FBXO32,IL1A,UBE2C,PLK4,HEY1,NDRG2,IL15,EXO1,SHMT2,MCM7,DNMT1,NDRG1,ZBTB16,CCL21,NR1D1,KIF11,SLC16A1,TP53,NUP93,PCNA,HTRA3,TOPBP1,ID4,KRT19,FANCI,IER3,RFC2,IGFBP3,HYOU1,CKAP5,TPX2,S100A8,SLC6A2,KNTC1,…
Cellular Movement	migration	Migration of tumor cell lines	1.01e-30	-7.137	GAS6,NUCKS1,MMP2,PDIA6,FOXM1,ANPEP,PKM,DBF4,CCNB2,KLF9,CSE1L,MTBP,F2R,NCAPG,PBK,Scd1,ADAM12,CDC6,CYP1B1,GTSE1,KNSTRN,BCAT1,TXNIP,ALCAM,HSP90B1,EZR,CD24,RCC2,SGO2,HJURP,CCT3,CDO1,SPOCK2,TDO2,MTHFD1L,RIPOR2,VCAN,GRHL2,IL1A,UBE2C,RXFP1,NDRG2,EFEMP1,KIF23,SYTL5,SHMT2,DNMT1,NDRG1,CCL21,DEPDC1,EPHA3,SERPINE2,CEP55,SLC16A1,TP53,ELOVL6,CARMN,GREB1,RANGAP1,CA12,ID4,KRT19,Krt8,STIL,SEPTIN11,RFC2,IGFBP3,MCM…
Cell Death and Survival	survival	Cell survival	3.15e-35	-7.275	GAS6,POLH,CCNG1,FOXM1,PKM,KLF9,CSE1L,MTBP,F2R,STING1,TXNDC5,PBK,PPA1,NUP155,CYP1B1,PRKCE,TOP2A,TXNIP,RAD54L,ALCAM,HSP90B1,EZR,BIRC5,CD24,HJURP,PRDM1,HAND2,SMC2,LINC-PINT,HELLS,FANCD2,RRM1,RIPOR2,CXCL17,VCAN,FBXO32,IL1A,UBE2C,PLK4,IL4R,HEY1,NDRG2,IL15,EXO1,SHMT2,MCM7,DNMT1,NDRG1,ZBTB16,CCL21,NR1D1,KIF11,SLC16A1,TP53,NUP93,PCNA,HTRA3,TOPBP1,ID4,KRT19,FANCI,IER3,RFC2,IGFBP3,HYOU1,CKAP5,TPX2,S100A8,S…
Cellular Development, Cellular Growth and Proliferation	cell proliferation	Cell proliferation of tumor cell lines	1.93e-53	-8.846	GAS6,TAGLN2,NUCKS1,NEK2,MMP2,SLIT3,CCNB2,CSE1L,PBK,NUP155,CDC6,CYP26A1,BCAT1,TXNIP,BIRC5,ITGB8,SGO2,PRDM1,SMC2,CDO1,HELLS,SPOCK2,RIPOR2,FBXO32,IL1A,UBE2C,PLK4,FST,CENPE,TMEM97,KIF20A,EFEMP1,COL14A1,SHMT2,MCM7,NDRG1,DEPDC1,EPHA3,KIF11,CEP55,SLC16A1,OXTR,GREB1,KRT19,Krt8,ASIC2,TPX2,AHCY,SHCBP1,PLOD2,S100A8,TGFBR3,DTL,NMUR2,HMGB2,SLC6A14,CA3,AURKB,MTHFD2,UBE2S,JPT2,EHF,SKA3,THBS1,BMP2,SULF1,SLC2A12,…
