# Supplementary material for: Transcriptional coregulator ZMIZ1 modulates estrogen responses that are essential for healthy endometrial function
Source: J Clin Invest. 2025 Dec 1;135(23):e193212. doi: 10.1172/JCI193212 (PMC12646675; doi:10.1172/JCI193212)
Supplement: Supplemental table 3 [file jci-135-193212-s266.xlsx]

## Sheet: genes
Gene symbol	P-value (Zmiz1-d/d,E2, 24h vs Zmiz1-d/d,V)	FDR step up (Zmiz1-d/d,E2, 24h vs Zmiz1-d/d,V)	Ratio (Zmiz1-d/d,E2, 24h vs Zmiz1-d/d,V)	Fold change (Zmiz1-d/d,E2, 24h vs Zmiz1-d/d,V)	LSMean(Zmiz1-d/d,E2, 24h) (Zmiz1-d/d,E2, 24h vs Zmiz1-d/d,V)	LSMean(Zmiz1-d/d,V) (Zmiz1-d/d,E2, 24h vs Zmiz1-d/d,V)	P-value (Zmiz1-f/f,E2, 24h vs Zmiz1-f/f,V)	FDR step up (Zmiz1-f/f,E2, 24h vs Zmiz1-f/f,V)	Ratio (Zmiz1-f/f,E2, 24h vs Zmiz1-f/f,V)	Fold change (Zmiz1-f/f,E2, 24h vs Zmiz1-f/f,V)	LSMean(Zmiz1-f/f,E2, 24h) (Zmiz1-f/f,E2, 24h vs Zmiz1-f/f,V)	LSMean(Zmiz1-f/f,V) (Zmiz1-f/f,E2, 24h vs Zmiz1-f/f,V)	P-value (Zmiz1-d/d,V vs Zmiz1-f/f,V)	FDR step up (Zmiz1-d/d,V vs Zmiz1-f/f,V)	Ratio (Zmiz1-d/d,V vs Zmiz1-f/f,V)	Fold change (Zmiz1-d/d,V vs Zmiz1-f/f,V)	LSMean(Zmiz1-d/d,V) (Zmiz1-d/d,V vs Zmiz1-f/f,V)	LSMean(Zmiz1-f/f,V) (Zmiz1-d/d,V vs Zmiz1-f/f,V)	P-value (Zmiz1-d/d,E2, 24h vs Zmiz1-f/f,E2, 24h)	FDR step up (Zmiz1-d/d,E2, 24h vs Zmiz1-f/f,E2, 24h)	Ratio (Zmiz1-d/d,E2, 24h vs Zmiz1-f/f,E2, 24h)	Fold change (Zmiz1-d/d,E2, 24h vs Zmiz1-f/f,E2, 24h)	LSMean(Zmiz1-d/d,E2, 24h) (Zmiz1-d/d,E2, 24h vs Zmiz1-f/f,E2, 24h)	LSMean(Zmiz1-f/f,E2, 24h) (Zmiz1-d/d,E2, 24h vs Zmiz1-f/f,E2, 24h)	P-value (genotype * treatment)	FDR step up (genotype * treatment)
4930426L09Rik	5.97249e-05	0.000156591	2.06469	2.06469	4.17786	2.02348	0.00169033	0.00324354	1.81089	1.81089	2.78242	1.5365	0.118974	0.258204	1.31694	1.31694	2.02348	1.5365	0.0131802	0.0762274	1.50152	1.50152	4.17786	2.78242	1.88756e-05	4.35447e-05
Acta1	4.30454e-08	2.78448e-07	2.43223	2.43223	68.1589	28.0232	1.34577e-07	7.46974e-07	2.45333	2.45333	68.8525	28.0649	0.968351	0.983418	0.998515	-1.00149	28.0232	28.0649	0.876458	0.943826	0.989927	-1.01018	68.1589	68.8525	5.9605e-09	3.49144e-08
Acta2	2.37166e-06	8.92044e-06	1.89526	1.89526	234.404	123.679	8.53998e-05	0.000220183	1.66509	1.66509	208.273	125.082	0.960271	0.978876	0.988788	-1.01134	123.679	125.082	0.264419	0.505711	1.12547	1.12547	234.404	208.273	1.63823e-06	4.79321e-06
Actg2	2.88054e-10	4.28185e-09	4.4567	4.4567	19.1924	4.3064	1.62927e-08	1.2785e-07	3.5273	3.5273	16.7908	4.76023	0.418246	0.587032	0.904663	-1.10538	4.3064	4.76023	0.342536	0.583366	1.14303	1.14303	19.1924	16.7908	1.05793e-10	1.15666e-09
Adamts4	8.20662e-05	0.000208614	1.89332	1.89332	1.77998	0.940138	5.01099e-05	0.00013645	2.07774	2.07774	1.81658	0.874307	0.66032	0.780215	1.0753	1.0753	0.940138	0.874307	0.802839	0.908738	0.979852	-1.02056	1.77998	1.81658	1.2518e-05	2.99364e-05
Akr1c14	3.03117e-06	1.10376e-05	2.01388	2.01388	10.0219	4.97641	8.77168e-07	3.75849e-06	2.34562	2.34562	6.92294	2.95144	0.000264128	0.00819062	1.6861	1.6861	4.97641	2.95144	0.0045408	0.0379391	1.44763	1.44763	10.0219	6.92294	2.223e-08	1.08111e-07
Aldh18a1	1.43131e-14	1.97225e-12	2.72043	2.72043	2.95378	1.08578	5.39145e-13	3.74426e-11	2.4269	2.4269	2.45857	1.01305	0.162047	0.31521	1.07179	1.07179	1.08578	1.01305	0.00118234	0.0162004	1.20142	1.20142	2.95378	2.45857	2.75235e-15	3.06323e-13
Alg12	6.18523e-09	5.40181e-08	1.76529	1.76529	1.73951	0.985399	1.4586e-07	8.05476e-07	1.64912	1.64912	1.69678	1.0289	0.473668	0.633239	0.957718	-1.04415	0.985399	1.0289	0.716563	0.859064	1.02518	1.02518	1.73951	1.69678	1.90937e-09	1.33349e-08
Alox12e	5.0671e-07	2.32984e-06	2.34306	2.34306	4.53411	1.93512	4.41247e-05	0.000121602	1.88793	1.88793	3.31045	1.75348	0.37393	0.547308	1.10359	1.10359	1.93512	1.75348	0.0192012	0.0964617	1.36964	1.36964	4.53411	3.31045	2.65398e-07	9.5877e-07
Alox15	1.33741e-06	5.3775e-06	2.53509	2.53509	11.3621	4.48192	1.18422e-05	3.76427e-05	2.26608	2.26608	8.66131	3.82215	0.205437	0.369698	1.17262	1.17262	4.48192	3.82215	0.0852349	0.255058	1.31182	1.31182	11.3621	8.66131	3.03602e-07	1.07443e-06
Ankrd34a	9.53821e-06	3.01095e-05	1.79497	1.79497	1.55149	0.864357	0.000125139	0.000310292	1.70661	1.70661	1.35853	0.796039	0.571096	0.712312	1.08582	1.08582	0.864357	0.796039	0.211031	0.443897	1.14204	1.14204	1.55149	1.35853	4.45597e-06	1.1754e-05
Anxa6	2.06952e-10	3.23121e-09	1.80282	1.80282	4.70928	2.61218	5.24357e-09	4.89984e-08	1.6823	1.6823	4.33465	2.57662	0.685244	0.800512	1.0138	1.0138	2.61218	2.57662	0.108167	0.296577	1.08643	1.08643	4.70928	4.33465	4.96572e-11	6.16721e-10
Aplnr	1.15314e-08	9.20071e-08	2.092	2.092	40.6888	19.4497	2.17003e-07	1.13756e-06	1.9435	1.9435	29.6247	15.243	0.00623592	0.0424914	1.27598	1.27598	19.4497	15.243	0.000758422	0.0121027	1.37347	1.37347	40.6888	29.6247	1.03419e-09	7.88221e-09
Aqp5	1.78973e-05	5.29177e-05	2.55242	2.55242	7.16653	2.80773	0.000380971	0.000846267	2.16646	2.16646	4.34311	2.00471	0.0597826	0.166284	1.40057	1.40057	2.80773	2.00471	0.0082668	0.0561974	1.65009	1.65009	7.16653	4.34311	3.46039e-06	9.36106e-06
Arf4	1.32819e-14	1.85969e-12	2.13728	2.13728	17.8375	8.34591	1.00511e-11	3.38267e-10	1.75863	1.75863	14.4353	8.20825	0.608322	0.741275	1.01677	1.01677	8.34591	8.20825	1.13201e-05	0.000779917	1.23569	1.23569	17.8375	14.4353	6.95866e-15	6.22764e-13
Arl1	3.28721e-11	7.46215e-10	1.59665	1.59665	6.06369	3.79775	3.44623e-10	5.35183e-09	1.55627	1.55627	5.1375	3.30117	0.000719957	0.0135995	1.15043	1.15043	3.79775	3.30117	0.000157692	0.00457835	1.18028	1.18028	6.06369	5.1375	2.13866e-12	4.62984e-11
Arsi	3.37937e-12	1.21728e-10	2.737	2.737	12.1944	4.45539	2.10236e-11	6.06331e-10	2.66958	2.66958	7.49335	2.80694	1.02954e-06	0.000731587	1.58728	1.58728	4.45539	2.80694	6.197e-07	0.000172301	1.62736	1.62736	12.1944	7.49335	6.62669e-14	3.36411e-12
Atp5c1	0.000771927	0.00158381	1.55786	1.55786	6.95623	4.46524	0.00139522	0.00272729	1.59327	1.59327	6.60522	4.14571	0.593495	0.729764	1.07708	1.07708	4.46524	4.14571	0.655637	0.821945	1.05314	1.05314	6.95623	6.60522	0.000349179	0.000628623
B3gnt9	7.34449e-14	6.50636e-12	3.00252	3.00252	33.8068	11.2595	1.26297e-11	3.99074e-10	2.44246	2.44246	24.9154	10.201	0.105115	0.237754	1.10377	1.10377	11.2595	10.201	4.01232e-05	0.00185501	1.35686	1.35686	33.8068	24.9154	2.17814e-14	1.43246e-12
B4galt2	4.0186e-07	1.92419e-06	1.786	1.786	4.78652	2.68003	4.42902e-05	0.000121942	1.54405	1.54405	3.90358	2.52814	0.406986	0.576952	1.06008	1.06008	2.68003	2.52814	0.0169162	0.088677	1.22619	1.22619	4.78652	3.90358	2.27594e-07	8.35761e-07
Bcl6	0.00644888	0.010962	0.589838	-1.69538	1.62593	2.75656	0.00699703	0.0118263	0.594107	-1.6832	1.38032	2.32336	0.49958	0.655609	1.18646	1.18646	2.75656	2.32336	0.364504	0.601456	1.17793	1.17793	1.62593	1.38032	0.00315845	0.00476761
Bgn	3.21285e-09	3.18025e-08	1.97429	1.97429	52.4674	26.5753	2.00115e-07	1.06081e-06	1.7604	1.7604	44.3009	25.1652	0.417104	0.585998	1.05603	1.05603	26.5753	25.1652	0.0205748	0.100853	1.18434	1.18434	52.4674	44.3009	1.11599e-09	8.40968e-09
Bhlhe41	0.00126487	0.00248932	0.592285	-1.68838	3.3273	5.61772	0.000609177	0.00128856	0.53411	-1.87227	2.29045	4.28835	0.0659726	0.176582	1.31	1.31	5.61772	4.28835	0.0163756	0.0868856	1.45268	1.45268	3.3273	2.29045	5.63603e-05	0.000117583
C1qtnf6	4.77055e-10	6.5631e-09	1.99652	1.99652	9.14459	4.58027	8.83435e-09	7.62336e-08	1.86617	1.86617	7.42539	3.97895	0.0256126	0.0987865	1.15113	1.15113	4.58027	3.97895	0.00277676	0.027943	1.23153	1.23153	9.14459	7.42539	6.30544e-11	7.56043e-10
C3	0.000345987	0.000764643	2.21708	2.21708	26.2883	11.8572	0.000152216	0.000369205	2.91508	2.91508	23.5624	8.08293	0.230977	0.40002	1.46694	1.46694	11.8572	8.08293	0.658459	0.822819	1.11569	1.11569	26.2883	23.5624	4.72568e-05	0.000100131
Calb1	0.0233043	0.0353865	0.592273	-1.68841	1.42354	2.40353	0.00662057	0.0112362	0.393986	-2.53816	1.31476	3.33707	0.333859	0.507912	0.720251	-1.38841	2.40353	3.33707	0.881082	0.945214	1.08274	1.08274	1.42354	1.31476	0.00788382	0.0110708
Calr	8.86937e-15	1.37444e-12	2.85211	2.85211	232.388	81.4795	4.19749e-13	3.21951e-11	2.49831	2.49831	190.174	76.1209	0.177726	0.334672	1.0704	1.0704	81.4795	76.1209	0.000663821	0.0110674	1.22198	1.22198	232.388	190.174	1.84606e-15	2.1953e-13
Calu	4.66683e-16	2.13225e-13	2.65506	2.65506	39.9766	15.0568	5.66222e-15	1.71311e-12	2.52444	2.52444	33.5024	13.2712	0.0034257	0.0303381	1.13454	1.13454	15.0568	13.2712	0.000194652	0.0052641	1.19325	1.19325	39.9766	33.5024	4.93573e-17	2.38039e-14
Canx	2.21935e-09	2.32122e-08	1.84195	1.84195	20.63	11.2001	1.10715e-08	9.28613e-08	1.81732	1.81732	19.0225	10.4673	0.224609	0.392242	1.07	1.07	11.2001	10.4673	0.183281	0.410086	1.0845	1.0845	20.63	19.0225	2.72308e-10	2.55282e-09
Ccl8	0.0139316	0.0220573	2.16021	2.16021	5.31635	2.46104	0.000100312	0.000254325	3.75341	3.75341	5.5637	1.4823	0.0334649	0.11469	1.66028	1.66028	2.46104	1.4823	0.778402	0.894827	0.955543	-1.04652	5.31635	5.5637	0.000205231	0.000387222
Cd248	1.42925e-10	2.41388e-09	2.51493	2.51493	70.0569	27.8563	5.10043e-07	2.35515e-06	1.82569	1.82569	52.2052	28.5947	0.670614	0.7883	0.974178	-1.02651	27.8563	28.5947	0.000835677	0.0128626	1.34195	1.34195	70.0569	52.2052	1.75471e-10	1.7733e-09
Cd34	5.59682e-09	4.96789e-08	1.88401	1.88401	32.929	17.4782	3.68869e-07	1.78293e-06	1.68159	1.68159	26.7582	15.9124	0.149873	0.299298	1.0984	1.0984	17.4782	15.9124	0.00481522	0.0393236	1.23061	1.23061	32.929	26.7582	1.58485e-09	1.14123e-08
Cercam	3.11421e-10	4.56663e-09	2.02076	2.02076	3.96124	1.96027	1.10516e-06	4.59257e-06	1.55989	1.55989	2.73156	1.75112	0.0620931	0.17023	1.11944	1.11944	1.96027	1.75112	6.38817e-06	0.000566508	1.45018	1.45018	3.96124	2.73156	1.40295e-10	1.47267e-09
Chpf	1.78928e-10	2.86139e-09	2.35779	2.35779	28.2697	11.9899	1.97211e-06	7.6326e-06	1.65713	1.65713	19.6136	11.8359	0.786653	0.872596	1.01301	1.01301	11.9899	11.8359	4.97009e-05	0.00214654	1.44133	1.44133	28.2697	19.6136	2.16902e-10	2.11468e-09
Ckap4	2.00129e-14	2.48025e-12	2.8202	2.8202	26.5986	9.43143	2.56227e-12	1.22215e-10	2.35102	2.35102	21.5568	9.16912	0.565872	0.708442	1.02861	1.02861	9.43143	9.16912	0.000514713	0.00956793	1.23388	1.23388	26.5986	21.5568	6.3473e-15	5.8001e-13
Cldn2	5.99718e-06	2.00457e-05	4.36457	4.36457	3.23994	0.742329	9.85237e-06	3.18068e-05	4.48633	4.48633	2.44356	0.544668	0.187007	0.34703	1.3629	1.3629	0.742329	0.544668	0.305986	0.546894	1.32591	1.32591	3.23994	2.44356	7.96864e-07	2.51e-06
Clec11a	4.85955e-07	2.25471e-06	3.63625	3.63625	3.73102	1.02606	3.64445e-05	0.000102387	2.6323	2.6323	2.97843	1.13149	0.651053	0.772948	0.906821	-1.10275	1.02606	1.13149	0.274226	0.515808	1.25268	1.25268	3.73102	2.97843	3.85421e-07	1.31726e-06
Clu	1.03967e-11	2.95915e-10	4.66593	4.66593	37.6606	8.0714	1.25733e-09	1.52229e-08	3.48214	3.48214	22.5939	6.48852	0.0419448	0.133037	1.24395	1.24395	8.0714	6.48852	0.000131963	0.00418093	1.66684	1.66684	37.6606	22.5939	2.49654e-12	5.26031e-11
Cnn1	2.23811e-06	8.47273e-06	2.10354	2.10354	68.2592	32.4497	0.000489705	0.00106093	1.65682	1.65682	57.4297	34.6626	0.535319	0.684848	0.936158	-1.0682	32.4497	34.6626	0.169738	0.390558	1.18857	1.18857	68.2592	57.4297	3.46339e-06	9.36335e-06
Col15a1	4.81047e-10	6.60755e-09	3.1588	3.1588	2.86883	0.908203	5.17325e-09	4.84978e-08	2.96666	2.96666	1.99494	0.672454	0.00931028	0.0535311	1.35058	1.35058	0.908203	0.672454	0.00220213	0.0237945	1.43805	1.43805	2.86883	1.99494	4.51682e-11	5.71582e-10
Col1a1	7.81102e-16	2.94815e-13	13.3603	13.3603	262.16	19.6223	7.90711e-14	1.05602e-11	8.79446	8.79446	128.944	14.6619	0.0103534	0.0569207	1.33832	1.33832	19.6223	14.6619	1.99622e-06	0.000290641	2.03313	2.03313	262.16	128.944	1.69428e-16	5.07174e-14
Col1a2	1.85258e-16	1.08261e-13	7.22192	7.22192	126.471	17.5121	3.86879e-14	6.85407e-12	4.91847	4.91847	62.417	12.6903	0.000287246	0.00868844	1.37996	1.37996	17.5121	12.6903	1.33489e-08	2.71857e-05	2.02623	2.02623	126.471	62.417	3.77482e-17	1.9276e-14
Col3a1	1.98334e-15	5.554e-13	6.6491	6.6491	101.29	15.2337	1.58854e-13	1.70249e-11	5.05358	5.05358	71.5994	14.168	0.436398	0.602931	1.07522	1.07522	15.2337	14.168	0.000394042	0.00832281	1.41468	1.41468	101.29	71.5994	5.14919e-16	9.4123e-14
Col4a1	6.05618e-08	3.71021e-07	1.99915	1.99915	4.54621	2.27407	1.23327e-07	6.94747e-07	2.05554	2.05554	3.73915	1.81906	0.0118589	0.0614975	1.25014	1.25014	2.27407	1.81906	0.0255981	0.117437	1.21584	1.21584	4.54621	3.73915	3.41221e-09	2.1818e-08
Col4a2	2.44268e-07	1.24882e-06	1.99644	1.99644	3.03159	1.5185	4.10241e-06	1.45955e-05	1.83796	1.83796	2.40641	1.30928	0.0916977	0.21702	1.1598	1.1598	1.5185	1.30928	0.0173372	0.0902306	1.2598	1.2598	3.03159	2.40641	4.70865e-08	2.07808e-07
Col5a1	8.56691e-14	7.1509e-12	3.73363	3.73363	3.44531	0.922777	9.08418e-11	1.84683e-09	2.60309	2.60309	1.96232	0.753842	0.00848887	0.0508922	1.2241	1.2241	0.922777	0.753842	1.64309e-07	7.92425e-05	1.75573	1.75573	3.44531	1.96232	2.76048e-14	1.72401e-12
Col5a2	6.6106e-12	2.08678e-10	2.62475	2.62475	2.39989	0.914332	5.07566e-09	4.78932e-08	2.01484	2.01484	1.8054	0.89605	0.751525	0.849367	1.0204	1.0204	0.914332	0.89605	0.000368429	0.00787766	1.32929	1.32929	2.39989	1.8054	4.11715e-12	7.99574e-11
Col6a1	9.9924e-13	4.49451e-11	2.84763	2.84763	142.392	50.0038	2.46062e-11	6.86838e-10	2.59481	2.59481	111.428	42.9427	0.0286629	0.105568	1.16443	1.16443	50.0038	42.9427	0.000947454	0.0138233	1.27788	1.27788	142.392	111.428	1.47681e-13	6.16356e-12
Col6a2	4.96822e-16	2.15645e-13	5.26659	5.26659	96.1834	18.2629	1.16671e-15	7.79095e-13	5.72843	5.72843	75.867	13.2439	0.000121132	0.00565433	1.37897	1.37897	18.2629	13.2439	0.00144723	0.0182458	1.26779	1.26779	96.1834	75.867	2.4379e-17	1.4109e-14
Col6a3	1.87132e-10	2.96441e-09	2.81524	2.81524	23.1295	8.21581	2.358e-09	2.546e-08	2.62789	2.62789	14.9967	5.70675	0.000466319	0.0109705	1.43967	1.43967	8.21581	5.70675	8.30592e-05	0.00307591	1.5423	1.5423	23.1295	14.9967	1.04343e-11	1.66202e-10
Copa	2.99681e-15	7.16919e-13	1.74014	1.74014	12.0838	6.94413	3.97249e-13	3.10677e-11	1.57846	1.57846	10.2699	6.50629	0.0124096	0.0636311	1.0673	1.0673	6.94413	6.50629	2.19169e-06	0.000306092	1.17662	1.17662	12.0838	10.2699	6.96221e-16	1.14036e-13
Copb2	8.73388e-13	4.17894e-11	2.04621	2.04621	9.3028	4.54635	5.70939e-12	2.1834e-10	2.00875	2.00875	8.09848	4.03159	0.00934094	0.0536656	1.12768	1.12768	4.54635	4.03159	0.00459322	0.0381932	1.14871	1.14871	9.3028	8.09848	7.46705e-14	3.64165e-12
Crtap	1.09415e-10	1.93844e-09	1.91425	1.91425	7.05031	3.68306	3.70255e-09	3.70989e-08	1.7759	1.7759	5.97748	3.36589	0.0990544	0.228209	1.09423	1.09423	3.68306	3.36589	0.00439907	0.0374395	1.17948	1.17948	7.05031	5.97748	2.14858e-11	3.00351e-10
Ctr9	1.19438e-07	6.68672e-07	1.51141	1.51141	5.81065	3.84453	4.08603e-07	1.94574e-06	1.50634	1.50634	5.55629	3.68859	0.414065	0.583238	1.04228	1.04228	3.84453	3.68859	0.436602	0.665988	1.04578	1.04578	5.81065	5.55629	1.75968e-08	8.8658e-08
Ctsk	5.54221e-13	3.10571e-11	3.503	3.503	7.44418	2.12509	7.95336e-11	1.65571e-09	2.77476	2.77476	5.6124	2.02267	0.509525	0.663716	1.05064	1.05064	2.12509	2.02267	0.00115671	0.0159895	1.32638	1.32638	7.44418	5.6124	1.9087e-13	7.53157e-12
D17H6S56E-5	1.339e-09	1.50568e-08	3.03866	3.03866	46.8809	15.4281	1.35437e-08	1.09089e-07	2.87971	2.87971	37.5552	13.0413	0.174456	0.330594	1.18302	1.18302	15.4281	13.0413	0.0592683	0.203202	1.24832	1.24832	46.8809	37.5552	2.04456e-10	2.02382e-09
Dio3os	1.08086e-05	3.36547e-05	0.62113	-1.60997	7.70817	12.4099	1.00348e-07	5.85825e-07	0.473473	-2.11205	4.3841	9.25945	0.00307915	0.0284432	1.34024	1.34024	12.4099	9.25945	3.61526e-06	0.000412949	1.75821	1.75821	7.70817	4.3841	4.0075e-09	2.49563e-08
Dmpk	1.69402e-08	1.27876e-07	1.98522	1.98522	29.9703	15.0968	1.23701e-05	3.91343e-05	1.59473	1.59473	27.3155	17.1286	0.1215	0.261205	0.881378	-1.13459	15.0968	17.1286	0.210262	0.44303	1.09719	1.09719	29.9703	27.3155	2.25738e-08	1.09599e-07
Dnajb11	9.83035e-10	1.18052e-08	1.96189	1.96189	3.35146	1.70828	3.77732e-07	1.82172e-06	1.63666	1.63666	2.98692	1.825	0.300515	0.475618	0.936041	-1.06833	1.70828	1.825	0.0878024	0.260141	1.12205	1.12205	3.35146	2.98692	8.1087e-10	6.39924e-09
Dnm1	8.78576e-09	7.25682e-08	2.0784	2.0784	2.90501	1.39771	3.08726e-05	8.80727e-05	1.5718	1.5718	1.89755	1.20724	0.0928334	0.218664	1.15777	1.15777	1.39771	1.20724	2.81386e-05	0.00145399	1.53093	1.53093	2.90501	1.89755	4.21114e-09	2.60562e-08
Elovl6	1.35066e-06	5.42328e-06	2.4944	2.4944	1.89965	0.761566	0.000233425	0.000542678	1.96111	1.96111	1.89527	0.966428	0.0677273	0.179428	0.788022	-1.269	0.761566	0.966428	0.984951	0.993245	1.00231	1.00231	1.89965	1.89527	1.50437e-06	4.43143e-06
Emilin1	6.00985e-08	3.68703e-07	2.02356	2.02356	60.4789	29.8873	2.87553e-05	8.26313e-05	1.62171	1.62171	40.9719	25.2647	0.0592823	0.165316	1.18297	1.18297	29.8873	25.2647	0.000212276	0.00555052	1.47611	1.47611	60.4789	40.9719	1.88179e-08	9.37761e-08
Emp3	4.97832e-14	4.85582e-12	2.23532	2.23532	14.5974	6.53033	6.08034e-11	1.33629e-09	1.78381	1.78381	11.9383	6.69259	0.552465	0.699118	0.975755	-1.02485	6.53033	6.69259	0.00010685	0.0036092	1.22273	1.22273	14.5974	11.9383	3.53295e-14	2.05836e-12
Fads1	5.98172e-13	3.24546e-11	2.07896	2.07896	22.5119	10.8284	3.60749e-11	8.94759e-10	1.8825	1.8825	18.9968	10.0913	0.122285	0.262243	1.07305	1.07305	10.8284	10.0913	0.000768571	0.0122197	1.18503	1.18503	22.5119	18.9968	1.35025e-13	5.74584e-12
Fads2	7.98533e-13	4.03027e-11	2.692	2.692	6.19187	2.3001	6.286e-08	3.95649e-07	1.7167	1.7167	4.61867	2.69043	0.0160111	0.0742831	0.854917	-1.1697	2.3001	2.69043	8.82107e-05	0.00319203	1.34062	1.34062	6.19187	4.61867	2.06275e-12	4.53334e-11
Fam110a	3.64349e-09	3.56184e-08	1.80592	1.80592	1.47555	0.81706	6.84049e-07	3.03591e-06	1.55678	1.55678	1.29479	0.831707	0.913741	0.950025	0.98239	-1.01793	0.81706	0.831707	0.0390152	0.154795	1.13961	1.13961	1.47555	1.29479	2.30221e-09	1.55529e-08
Fam114a1	2.6483e-13	1.78216e-11	2.64785	2.64785	2.1676	0.818628	1.71464e-10	3.06272e-09	2.04871	2.04871	1.54643	0.754829	0.117545	0.255676	1.08452	1.08452	0.818628	0.754829	7.07978e-06	0.000585329	1.40169	1.40169	2.1676	1.54643	1.09898e-13	4.83632e-12
Fam98a	6.47996e-10	8.43367e-09	1.61361	1.61361	4.62164	2.86416	4.5605e-09	4.38911e-08	1.58945	1.58945	4.18126	2.63064	0.0660953	0.176818	1.08877	1.08877	2.86416	2.63064	0.0327205	0.138559	1.10532	1.10532	4.62164	4.18126	7.35089e-11	8.64676e-10
Fbxl22	1.35367e-08	1.05203e-07	2.33722	2.33722	10.6841	4.5713	0.000147802	0.000359807	1.57205	1.57205	8.91814	5.67293	0.0300382	0.108296	0.805809	-1.24099	4.5713	5.67293	0.0701941	0.227032	1.19802	1.19802	10.6841	8.91814	4.19879e-08	1.88079e-07
Fcgbp	2.04666e-10	3.20601e-09	4.27636	4.27636	7.3886	1.72778	2.86331e-08	2.04411e-07	3.13089	3.13089	5.77715	1.84521	0.692091	0.805152	0.936356	-1.06797	1.72778	1.84521	0.058489	0.201405	1.27893	1.27893	7.3886	5.77715	1.0129e-10	1.11684e-09
Fkbp10	1.00278e-13	7.98636e-12	3.09747	3.09747	22.0078	7.10507	1.24914e-10	2.39377e-09	2.23994	2.23994	16.048	7.16447	0.964847	0.981697	0.99171	-1.00836	7.10507	7.16447	4.65774e-05	0.00204628	1.37137	1.37137	22.0078	16.048	6.73215e-14	3.37903e-12
Fkbp11	1.88907e-15	5.46633e-13	8.76503	8.76503	5.75742	0.656862	8.07883e-14	1.06261e-11	6.75312	6.75312	3.87758	0.574191	0.164571	0.3179	1.14398	1.14398	0.656862	0.574191	0.000483194	0.00937405	1.4848	1.4848	5.75742	3.87758	3.74357e-16	7.59252e-14
Fkbp14	8.0244e-15	1.29e-12	4.52671	4.52671	6.75052	1.49126	4.08465e-13	3.16597e-11	3.68835	3.68835	4.65356	1.26169	0.0183952	0.0804885	1.18195	1.18195	1.49126	1.26169	4.01731e-05	0.00185501	1.45061	1.45061	6.75052	4.65356	1.45803e-15	1.97741e-13
Fkbp2	6.80454e-08	4.11639e-07	1.70549	1.70549	10.3317	6.05792	2.05672e-06	7.91417e-06	1.57846	1.57846	9.83252	6.22918	0.636211	0.762312	0.972507	-1.02827	6.05792	6.22918	0.497328	0.71443	1.05077	1.05077	10.3317	9.83252	2.91419e-08	1.37864e-07
Fkbp7	9.50551e-11	1.73356e-09	2.28898	2.28898	6.34542	2.77216	1.94819e-09	2.18504e-08	2.09519	2.09519	4.72587	2.25558	0.00395984	0.0326101	1.22902	1.22902	2.77216	2.25558	0.000299212	0.00685345	1.3427	1.3427	6.34542	4.72587	9.4677e-12	1.53807e-10
Fkbp9	6.20571e-14	5.80492e-12	1.96195	1.96195	11.0664	5.64052	1.16527e-12	6.78907e-11	1.86139	1.86139	9.16289	4.92261	0.000844817	0.0146384	1.14584	1.14584	5.64052	4.92261	3.22423e-05	0.00159031	1.20774	1.20774	11.0664	9.16289	6.25138e-15	5.77322e-13
Flnc	6.96228e-07	3.07268e-06	1.73674	1.73674	7.4444	4.28642	2.0235e-06	7.80365e-06	1.7434	1.7434	5.78982	3.32099	0.00409083	0.0332514	1.2907	1.2907	4.28642	3.32099	0.00496125	0.0400639	1.28578	1.28578	7.4444	5.78982	2.93245e-08	1.38577e-07
Fscn1	5.85343e-08	3.61149e-07	1.84711	1.84711	5.59566	3.02941	3.37604e-05	9.5526e-05	1.52533	1.52533	4.663	3.05705	0.912586	0.949786	0.990959	-1.00912	3.02941	3.05705	0.0184556	0.0946327	1.20001	1.20001	5.59566	4.663	6.61698e-08	2.79387e-07
Galk1	8.47037e-11	1.58473e-09	2.39999	2.39999	7.54809	3.14505	7.16048e-08	4.41478e-07	1.85762	1.85762	7.05283	3.7967	0.0157153	0.0736044	0.828365	-1.2072	3.14505	3.7967	0.328617	0.569293	1.07022	1.07022	7.54809	7.05283	7.6504e-11	8.91451e-10
Gamt	3.41339e-09	3.35583e-08	2.28566	2.28566	2.86319	1.25268	5.49251e-07	2.50423e-06	1.89935	1.89935	2.47953	1.30546	0.649026	0.77172	0.959566	-1.04214	1.25268	1.30546	0.0900742	0.264692	1.15473	1.15473	2.86319	2.47953	2.15776e-09	1.47376e-08
Gfpt1	4.29181e-09	4.03351e-08	1.81618	1.81618	4.09605	2.25531	4.33286e-08	2.90004e-07	1.74676	1.74676	3.45692	1.97905	0.0347589	0.117683	1.13959	1.13959	2.25531	1.97905	0.0101924	0.0642092	1.18489	1.18489	4.09605	3.45692	5.06077e-10	4.35839e-09
Glipr2	9.5908e-08	5.55052e-07	1.82533	1.82533	1.58457	0.868103	8.82696e-07	3.77844e-06	1.74376	1.74376	1.46254	0.838728	0.578613	0.718384	1.03502	1.03502	0.868103	0.838728	0.293197	0.533286	1.08344	1.08344	1.58457	1.46254	2.25253e-08	1.09425e-07
Gm17586	2.59376e-08	1.83061e-07	1.90554	1.90554	1.54764	0.812178	2.76945e-05	7.98723e-05	1.50768	1.50768	1.45915	0.967814	0.0335704	0.11496	0.839188	-1.19163	0.812178	0.967814	0.448526	0.676216	1.06064	1.06064	1.54764	1.45915	3.83854e-08	1.7428e-07
Gm19497	1.2269e-06	4.99558e-06	2.84718	2.84718	1.79688	0.631107	0.000764519	0.00157944	1.82738	1.82738	1.73887	0.951567	0.0214465	0.0885294	0.663229	-1.50777	0.631107	0.951567	0.959512	0.981792	1.03336	1.03336	1.79688	1.73887	1.96838e-06	5.65038e-06
Gm27011	8.60601e-07	3.68546e-06	2.2089	2.2089	3.53366	1.59973	0.000268757	0.000615752	1.69528	1.69528	2.58995	1.52775	0.653098	0.774528	1.04712	1.04712	1.59973	1.52775	0.0142101	0.0800505	1.36437	1.36437	3.53366	2.58995	8.49345e-07	2.65891e-06
Gmppb	9.89705e-12	2.84491e-10	2.46695	2.46695	9.52851	3.86246	1.83593e-08	1.42047e-07	1.85541	1.85541	7.54232	4.06505	0.407267	0.576978	0.950163	-1.05245	3.86246	4.06505	0.00157722	0.0192032	1.26334	1.26334	9.52851	7.54232	9.77186e-12	1.57383e-10
Golt1b	2.8539e-11	6.64201e-10	1.92935	1.92935	3.73094	1.93378	7.73782e-10	1.03251e-08	1.80352	1.80352	3.32241	1.84219	0.355375	0.528208	1.04972	1.04972	1.93378	1.84219	0.0285399	0.125892	1.12296	1.12296	3.73094	3.32241	5.99907e-12	1.0895e-10
Gorasp2	8.61812e-13	4.17894e-11	1.70255	1.70255	4.73979	2.78393	5.45258e-11	1.23754e-09	1.57593	1.57593	4.21742	2.67615	0.217209	0.384736	1.04027	1.04027	2.78393	2.67615	0.00164781	0.0196293	1.12386	1.12386	4.73979	4.21742	2.10649e-13	7.99472e-12
Gpr153	1.13582e-12	4.90548e-11	3.89247	3.89247	10.0045	2.57022	2.8233e-09	2.97079e-08	2.51748	2.51748	5.39936	2.14475	0.0352944	0.118611	1.19838	1.19838	2.57022	2.14475	5.60825e-07	0.00016788	1.85291	1.85291	10.0045	5.39936	4.87853e-13	1.46542e-11
Gpx7	5.04689e-15	9.78054e-13	2.39207	2.39207	5.78013	2.41637	1.06741e-12	6.47986e-11	2.00964	2.00964	4.69138	2.33443	0.341851	0.516016	1.0351	1.0351	2.41637	2.33443	3.79894e-05	0.00180211	1.23208	1.23208	5.78013	4.69138	1.74682e-15	2.16186e-13
H2bc4	1.6611e-08	1.25829e-07	1.89233	1.89233	5.70353	3.01403	7.02057e-06	2.34406e-05	1.55676	1.55676	5.05242	3.24546	0.369713	0.54262	0.92869	-1.07679	3.01403	3.24546	0.101549	0.285475	1.12887	1.12887	5.70353	5.05242	1.78202e-08	8.95237e-08
Hdhd3	1.4652e-10	2.46023e-09	2.59553	2.59553	2.46407	0.94935	2.41697e-09	2.59996e-08	2.40851	2.40851	2.01844	0.838046	0.128532	0.270506	1.13281	1.13281	0.94935	0.838046	0.0188105	0.0955495	1.22078	1.22078	2.46407	2.01844	2.38012e-11	3.2901e-10
Hdlbp	2.45417e-15	6.26607e-13	2.07236	2.07236	9.79791	4.7279	5.16911e-14	8.46661e-12	1.95183	1.95183	8.16213	4.18178	0.000908236	0.0149894	1.1306	1.1306	4.7279	4.18178	1.50893e-05	0.000970298	1.20041	1.20041	9.79791	8.16213	2.80009e-16	6.0769e-14
Hsd11b2	4.17482e-08	2.71473e-07	2.73309	2.73309	17.985	6.58047	2.93624e-08	2.0893e-07	3.18535	3.18535	14.1389	4.43872	0.00621138	0.0424685	1.48251	1.48251	6.58047	4.43872	0.0550959	0.193874	1.27202	1.27202	17.985	14.1389	1.40945e-09	1.02726e-08
Hsp90b1	1.10723e-10	1.9576e-09	2.11664	2.11664	67.9554	32.1053	2.57066e-10	4.32479e-09	2.17475	2.17475	60.141	27.6543	0.022829	0.0920606	1.16095	1.16095	32.1053	27.6543	0.062916	0.211635	1.12993	1.12993	67.9554	60.141	7.05598e-12	1.21053e-10
Hspa13	9.06312e-09	7.46284e-08	1.62738	1.62738	7.7201	4.74389	3.00003e-08	2.12741e-07	1.63847	1.63847	6.60219	4.02948	0.00458033	0.0356609	1.1773	1.1773	4.74389	4.02948	0.00595034	0.0455764	1.16932	1.16932	7.7201	6.60219	4.88406e-10	4.22296e-09
Hspa5	2.38399e-08	1.70613e-07	2.17148	2.17148	222.888	102.643	3.21153e-07	1.58464e-06	2.02052	2.02052	180.49	89.3285	0.134487	0.27801	1.14905	1.14905	102.643	89.3285	0.03302	0.139466	1.23491	1.23491	222.888	180.49	4.31865e-09	2.65699e-08
Hspb2	1.78361e-06	6.93397e-06	1.80913	1.80913	4.82318	2.66603	0.000195156	0.000460742	1.5311	1.5311	3.83735	2.50628	0.44118	0.606574	1.06374	1.06374	2.66603	2.50628	0.0210949	0.102937	1.2569	1.2569	4.82318	3.83735	1.19761e-06	3.61868e-06
Hspb7	7.34479e-05	0.000188807	1.63467	1.63467	28.2796	17.2999	0.0004534	0.000988687	1.56041	1.56041	21.8576	14.0076	0.0532376	0.154567	1.23503	1.23503	17.2999	14.0076	0.0236347	0.111145	1.29381	1.29381	28.2796	21.8576	1.08584e-05	2.62933e-05
Hyou1	2.53667e-06	9.44696e-06	1.80229	1.80229	10.606	5.88476	0.000138328	0.000338738	1.57853	1.57853	8.86595	5.61657	0.637524	0.763147	1.04775	1.04775	5.88476	5.61657	0.0762823	0.238934	1.19627	1.19627	10.606	8.86595	1.71774e-06	4.9922e-06
Igf1	2.75176e-14	3.10234e-12	2.50562	2.50562	6.05677	2.41727	5.75657e-13	3.90412e-11	2.33294	2.33294	4.08207	1.74975	1.11033e-06	0.000731587	1.38149	1.38149	2.41727	1.74975	5.63705e-08	5.30367e-05	1.48375	1.48375	6.05677	4.08207	1.28587e-15	1.82994e-13
Igfbp5	5.79479e-08	3.5878e-07	2.51688	2.51688	124.082	49.2997	6.66332e-09	6.01292e-08	3.27419	3.27419	107.256	32.7581	0.00288037	0.027538	1.50496	1.50496	49.2997	32.7581	0.236202	0.474536	1.15687	1.15687	124.082	107.256	8.15674e-10	6.4313e-09
Igsf10	1.19293e-08	9.44877e-08	2.22825	2.22825	14.6743	6.58558	1.79292e-09	2.0266e-08	2.64199	2.64199	10.1285	3.83368	4.07338e-06	0.000955676	1.71782	1.71782	6.58558	3.83368	0.000445598	0.00897329	1.44881	1.44881	14.6743	10.1285	3.97266e-11	5.10158e-10
Itgb3	1.84226e-06	7.13959e-06	1.78393	1.78393	1.72098	0.964715	5.72449e-05	0.000153845	1.61651	1.61651	1.1947	0.739064	0.00802127	0.0490371	1.30532	1.30532	0.964715	0.739064	0.000653074	0.0110299	1.44051	1.44051	1.72098	1.1947	1.43972e-07	5.50581e-07
Jph4	2.07772e-08	1.51952e-07	2.52905	2.52905	2.4028	0.95008	4.30501e-07	2.03772e-06	2.32753	2.32753	1.67568	0.719939	0.0211039	0.0876987	1.31967	1.31967	0.95008	0.719939	0.00244985	0.0256278	1.43393	1.43393	2.4028	1.67568	2.64382e-09	1.7614e-08
Kcne4	4.52154e-06	1.57193e-05	1.6572	1.6572	34.6758	20.9243	3.83379e-05	0.000107082	1.59498	1.59498	25.0182	15.6856	0.00329671	0.029626	1.33398	1.33398	20.9243	15.6856	0.00108719	0.0151979	1.38602	1.38602	34.6758	25.0182	1.79171e-07	6.74786e-07
Kdelr2	8.77132e-15	1.37444e-12	2.43693	2.43693	12.1621	4.99072	4.63565e-12	1.86306e-10	1.97073	1.97073	9.7951	4.9703	0.914598	0.95017	1.00411	1.00411	4.99072	4.9703	4.36691e-05	0.00195408	1.24165	1.24165	12.1621	9.7951	4.39775e-15	4.38815e-13
Kdelr3	4.39576e-14	4.38647e-12	8.20909	8.20909	9.83624	1.19821	1.19726e-11	3.86099e-10	5.2788	5.2788	6.97123	1.32061	0.335794	0.510025	0.90732	-1.10215	1.19821	1.32061	0.00465659	0.0386092	1.41098	1.41098	9.83624	6.97123	2.06677e-14	1.39082e-12
Lipg	1.02686e-05	3.21928e-05	1.96737	1.96737	2.48784	1.26455	0.000493549	0.00106819	1.65938	1.65938	1.30644	0.787309	0.000768449	0.0140534	1.60617	1.60617	1.26455	0.787309	4.14007e-05	0.00189158	1.90428	1.90428	2.48784	1.30644	1.59713e-07	6.073e-07
Lman1	8.08774e-13	4.05836e-11	1.69653	1.69653	7.99091	4.71016	9.52952e-11	1.92385e-09	1.54442	1.54442	6.87788	4.45337	0.0848847	0.206715	1.05766	1.05766	4.71016	4.45337	0.000148613	0.00443337	1.16183	1.16183	7.99091	6.87788	2.12956e-13	8.0377e-12
Lmna	1.08141e-09	1.27205e-08	1.99545	1.99545	13.9334	6.98258	2.65138e-07	1.346e-06	1.67845	1.67845	10.3635	6.17448	0.0547047	0.157093	1.13088	1.13088	6.98258	6.17448	0.000196934	0.00529282	1.34446	1.34446	13.9334	10.3635	3.11716e-10	2.86653e-09
Loxl1	1.88005e-05	5.52196e-05	2.34573	2.34573	2.30151	0.981148	9.35934e-05	0.000239534	2.17924	2.17924	1.81011	0.830615	0.206718	0.371152	1.18123	1.18123	0.981148	0.830615	0.13249	0.335043	1.27148	1.27148	2.30151	1.81011	4.54249e-06	1.1964e-05
Maged2	2.1489e-14	2.59091e-12	2.60589	2.60589	26.5305	10.181	1.9841e-11	5.76054e-10	2.01773	2.01773	18.9424	9.38794	0.0956938	0.222952	1.08447	1.08447	10.181	9.38794	9.05206e-07	0.00020149	1.40059	1.40059	26.5305	18.9424	9.40793e-15	7.77811e-13
Magt1	9.55451e-09	7.82478e-08	1.6253	1.6253	3.10506	1.91046	2.64329e-07	1.34268e-06	1.5245	1.5245	2.68549	1.76155	0.121048	0.260748	1.08453	1.08453	1.91046	1.76155	0.0116161	0.0702226	1.15624	1.15624	3.10506	2.68549	2.0438e-09	1.40923e-08
Manf	1.27198e-08	9.9928e-08	2.51052	2.51052	26.1218	10.4049	6.79733e-07	3.02138e-06	2.13553	2.13553	22.0486	10.3246	0.934594	0.962992	1.00778	1.00778	10.4049	10.3246	0.120239	0.3171	1.18474	1.18474	26.1218	22.0486	5.51975e-09	3.25965e-08
Map1a	5.71281e-11	1.16143e-09	2.59204	2.59204	3.94458	1.52181	3.33722e-10	5.26734e-09	2.58435	2.58435	2.91451	1.12775	0.0010803	0.0163953	1.34941	1.34941	1.52181	1.12775	0.000665143	0.0110674	1.35343	1.35343	3.94458	2.91451	3.30869e-12	6.64878e-11
Mfap4	1.12151e-07	6.32606e-07	1.90319	1.90319	119.472	62.7746	7.48068e-06	2.48621e-05	1.66697	1.66697	90.2304	54.1285	0.0726449	0.186854	1.15973	1.15973	62.7746	54.1285	0.00265578	0.0270596	1.32408	1.32408	119.472	90.2304	2.74651e-08	1.30715e-07
Mir22hg	1.84094e-06	7.13959e-06	2.95371	2.95371	2.63813	0.893157	0.00100871	0.00202981	1.74684	1.74684	1.96731	1.12621	0.473961	0.633309	0.793066	-1.26093	0.893157	1.12621	0.0942463	0.273113	1.34098	1.34098	2.63813	1.96731	3.87785e-06	1.03708e-05
Mlec	1.66506e-10	2.7119e-09	1.8533	1.8533	39.1143	21.1052	7.85373e-09	6.91306e-08	1.69781	1.69781	34.9282	20.5725	0.629057	0.757083	1.02589	1.02589	21.1052	20.5725	0.040229	0.157961	1.11985	1.11985	39.1143	34.9282	4.91324e-11	6.11935e-10
Mmp17	8.45826e-07	3.62777e-06	2.21259	2.21259	3.45318	1.5607	5.17205e-05	0.000140308	1.88851	1.88851	2.35653	1.24782	0.0844554	0.206291	1.25074	1.25074	1.5607	1.24782	0.00397885	0.0350308	1.46537	1.46537	3.45318	2.35653	2.234e-07	8.22102e-07
Mmp19	1.06484e-08	8.53547e-08	2.00595	2.00595	8.96227	4.46783	4.584e-07	2.1429e-06	1.77439	1.77439	6.86535	3.86913	0.0442593	0.137662	1.15474	1.15474	4.46783	3.86913	0.00206584	0.0227007	1.30543	1.30543	8.96227	6.86535	1.98762e-09	1.37816e-08
Mrgprf	9.36746e-13	4.27994e-11	3.17213	3.17213	4.8335	1.52374	3.8482e-09	3.81109e-08	2.13601	2.13601	2.96929	1.39011	0.181321	0.339527	1.09613	1.09613	1.52374	1.39011	1.37162e-06	0.000251619	1.62783	1.62783	4.8335	2.96929	5.89915e-13	1.70702e-11
Mvk	1.38252e-15	4.61603e-13	4.55499	4.55499	2.99095	0.656631	2.41746e-13	2.20905e-11	3.43586	3.43586	2.47926	0.721584	0.163711	0.317014	0.909985	-1.09892	0.656631	0.721584	0.00648925	0.0479431	1.20639	1.20639	2.99095	2.47926	5.31264e-16	9.4123e-14
Myadm	1.95968e-13	1.37194e-11	1.74045	1.74045	65.5135	37.6417	7.60752e-12	2.69554e-10	1.63251	1.63251	49.9038	30.5688	2.02101e-06	0.000861583	1.23137	1.23137	37.6417	30.5688	4.4404e-08	5.30367e-05	1.3128	1.3128	65.5135	49.9038	9.02295e-15	7.53156e-13
Myl9	4.06832e-07	1.94157e-06	1.92409	1.92409	283.57	147.379	2.78216e-05	8.02124e-05	1.66302	1.66302	265.977	159.936	0.389701	0.562028	0.921486	-1.0852	147.379	159.936	0.514136	0.725585	1.06615	1.06615	283.57	265.977	3.07874e-07	1.08689e-06
Myorg	5.46736e-07	2.48233e-06	1.90468	1.90468	3.72579	1.95612	1.52633e-06	6.08359e-06	1.9282	1.9282	2.4738	1.28296	0.000227283	0.00750207	1.52469	1.52469	1.95612	1.28296	0.000293489	0.00675804	1.5061	1.5061	3.72579	2.4738	7.20275e-09	4.11363e-08
Neurl1b	8.83749e-07	3.76624e-06	1.61759	1.61759	1.90917	1.18026	1.14279e-06	4.71636e-06	1.68594	1.68594	1.81809	1.07838	0.232749	0.401051	1.09447	1.09447	1.18026	1.07838	0.484777	0.703758	1.05009	1.05009	1.90917	1.81809	9.10964e-08	3.69709e-07
Ngfr	7.47887e-09	6.30943e-08	3.58034	3.58034	11.0124	3.07579	1.88694e-10	3.31589e-09	5.92846	5.92846	9.26003	1.56196	7.9689e-05	0.0044276	1.96918	1.96918	3.07579	1.56196	0.179294	0.403539	1.18924	1.18924	11.0124	9.26003	3.08126e-11	4.12036e-10
Nmral1	4.36268e-05	0.000117909	1.7916	1.7916	2.15364	1.20207	1.00976e-06	4.23463e-06	2.33115	2.33115	2.32961	0.999343	0.0883373	0.212073	1.20286	1.20286	1.20207	0.999343	0.527992	0.735596	0.924463	-1.08171	2.15364	2.32961	6.66559e-07	2.1439e-06
Nnat	8.51764e-05	0.000215448	0.342935	-2.91601	2.33844	6.81891	0.0322839	0.0477032	0.602874	-1.65872	2.3054	3.82402	0.0326199	0.112998	1.78318	1.78318	6.81891	3.82402	0.947328	0.974147	1.01433	1.01433	2.33844	2.3054	0.000234515	0.000437624
Nr1d1	0.000128802	0.000314259	0.437729	-2.28452	18.2972	41.8003	0.0124157	0.0199891	0.558292	-1.79118	18.1171	32.4509	0.142999	0.289499	1.28811	1.28811	41.8003	32.4509	0.850882	0.931112	1.00994	1.00994	18.2972	18.1171	0.000287576	0.000526677
Nt5dc2	2.49305e-14	2.84765e-12	3.05427	3.05427	2.60815	0.853934	3.95674e-13	3.10677e-11	2.84336	2.84336	2.08853	0.734529	0.0128998	0.0654011	1.16256	1.16256	0.853934	0.734529	0.000621944	0.0108298	1.2488	1.2488	2.60815	2.08853	3.02859e-15	3.328e-13
Nucb1	6.33883e-12	2.01565e-10	1.66162	1.66162	16.7648	10.0894	3.80273e-10	5.76116e-09	1.54153	1.54153	15.6415	10.1467	0.922457	0.955887	0.994356	-1.00568	10.0894	10.1467	0.053564	0.190882	1.07182	1.07182	16.7648	15.6415	1.92039e-12	4.27459e-11
Oaf	4.03122e-11	8.71289e-10	2.75138	2.75138	3.4507	1.25417	2.33726e-07	1.20916e-06	1.87171	1.87171	2.36321	1.26259	0.998641	0.999792	0.993329	-1.00672	1.25417	1.26259	9.83352e-05	0.00341459	1.46018	1.46018	3.4507	2.36321	4.53896e-11	5.73547e-10
Olfml3	4.76936e-07	2.2188e-06	2.30138	2.30138	133.955	58.2065	9.0236e-06	2.94377e-05	1.98424	1.98424	82.1708	41.4117	0.00372983	0.0316973	1.40556	1.40556	58.2065	41.4117	0.000509287	0.00952828	1.63021	1.63021	133.955	82.1708	2.78756e-08	1.32378e-07
P3h1	6.77159e-14	6.13481e-12	2.76217	2.76217	4.68989	1.6979	2.00422e-09	2.23633e-08	1.82622	1.82622	3.05893	1.67501	0.766134	0.858391	1.01367	1.01367	1.6979	1.67501	1.52532e-07	7.789e-05	1.53318	1.53318	4.68989	3.05893	7.6594e-14	3.7146e-12
P4hb	1.45131e-16	9.69141e-14	2.6088	2.6088	107.25	41.1109	6.52827e-15	1.7785e-12	2.32562	2.32562	92.8197	39.9119	0.404327	0.574555	1.03004	1.03004	41.1109	39.9119	0.00064261	0.0110297	1.15547	1.15547	107.25	92.8197	3.01307e-17	1.63478e-14
Pabpc4l	0.0001528	0.000365818	1.51753	1.51753	2.40103	1.5822	9.08786e-05	0.000233269	1.60135	1.60135	1.87433	1.17047	0.00323029	0.0293613	1.35177	1.35177	1.5822	1.17047	0.0143194	0.0804053	1.28101	1.28101	2.40103	1.87433	2.86159e-06	7.90123e-06
Pcolce	5.06997e-15	9.78054e-13	4.28086	4.28086	21.4513	5.01098	3.32565e-13	2.69813e-11	3.49687	3.49687	15.4543	4.41948	0.0667876	0.178121	1.13384	1.13384	5.01098	4.41948	7.41092e-05	0.00282884	1.38805	1.38805	21.4513	15.4543	1.09279e-15	1.60788e-13
Pcp4	4.04713e-05	0.000109997	1.8055	1.8055	4.41041	2.44276	0.000344815	0.000772874	1.69647	1.69647	4.11712	2.42688	0.993897	0.996998	1.00654	1.00654	2.44276	2.42688	0.590599	0.779921	1.07124	1.07124	4.41041	4.11712	2.3761e-05	5.3702e-05
Pdia4	1.64786e-09	1.80392e-08	2.09949	2.09949	17.7579	8.45821	4.85749e-08	3.18248e-07	1.89949	1.89949	15.1961	8.00006	0.3937	0.565155	1.05727	1.05727	8.45821	8.00006	0.0445332	0.168597	1.16859	1.16859	17.7579	15.1961	4.25817e-10	3.73386e-09
Peg12	8.3795e-07	3.60468e-06	1.85115	1.85115	1.63426	0.882837	1.75364e-06	6.85426e-06	1.91219	1.91219	1.20878	0.632144	0.0022917	0.0242909	1.39658	1.39658	0.882837	0.632144	0.0040764	0.0356726	1.35199	1.35199	1.63426	1.20878	2.60334e-08	1.24722e-07
Per1	9.71975e-07	4.08726e-06	0.41914	-2.38584	4.37036	10.4269	1.43259e-05	4.46706e-05	0.468119	-2.13621	4.26767	9.11664	0.333837	0.507912	1.14373	1.14373	10.4269	9.11664	0.822173	0.918005	1.02406	1.02406	4.37036	4.26767	3.84663e-07	1.31571e-06
Pf4	0.0078227	0.0130871	1.78448	1.78448	8.51296	4.77056	0.00561486	0.00968269	1.7153	1.7153	6.08745	3.54891	0.059861	0.166304	1.34423	1.34423	4.77056	3.54891	0.132124	0.334784	1.39845	1.39845	8.51296	6.08745	0.00104088	0.00171882
Pigr	1.4537e-10	2.44565e-09	5.61617	5.61617	11.1456	1.98455	1.38585e-09	1.63051e-08	5.10529	5.10529	8.24958	1.61589	0.162532	0.315601	1.22815	1.22815	1.98455	1.61589	0.0558735	0.19553	1.35105	1.35105	11.1456	8.24958	1.99588e-11	2.83109e-10
Plpp5	1.65567e-13	1.21804e-11	2.08927	2.08927	9.4389	4.5178	1.41197e-10	2.64167e-09	1.71602	1.71602	7.6916	4.48222	0.809617	0.88741	1.00794	1.00794	4.5178	4.48222	6.47907e-05	0.00260393	1.22717	1.22717	9.4389	7.6916	9.75774e-14	4.43492e-12
Plvap	6.45296e-09	5.60182e-08	2.93717	2.93717	6.53925	2.22637	1.12258e-07	6.39443e-07	2.61298	2.61298	5.19883	1.98962	0.254651	0.426603	1.11899	1.11899	2.22637	1.98962	0.0507985	0.184898	1.25783	1.25783	6.53925	5.19883	1.37028e-09	1.00723e-08
Pofut2	1.49057e-11	3.89748e-10	1.8301	1.8301	12.2515	6.69443	4.35111e-09	4.21562e-08	1.59931	1.59931	9.83399	6.14888	0.0625935	0.171088	1.08872	1.08872	6.69443	6.14888	5.75265e-05	0.00238941	1.24583	1.24583	12.2515	9.83399	4.68178e-12	8.85457e-11
Ppic	3.41955e-11	7.67056e-10	1.73053	1.73053	9.55011	5.51861	5.81543e-09	5.3422e-08	1.54976	1.54976	8.35721	5.39259	0.576979	0.717382	1.02337	1.02337	5.51861	5.39259	0.00382691	0.0343196	1.14274	1.14274	9.55011	8.35721	1.41407e-11	2.14445e-10
Praf2	1.32153e-14	1.85969e-12	2.26964	2.26964	24.8534	10.9504	2.29784e-12	1.13173e-10	1.95204	1.95204	20.3112	10.4051	0.214502	0.380853	1.0524	1.0524	10.9504	10.4051	4.72104e-05	0.00205946	1.22363	1.22363	24.8534	20.3112	4.17866e-15	4.2644e-13
Prom1	6.30424e-08	3.85131e-07	2.91884	2.91884	2.2831	0.782195	7.35141e-07	3.22963e-06	2.71478	2.71478	1.58805	0.584964	0.0332854	0.114433	1.33717	1.33717	0.782195	0.584964	0.00846017	0.0569043	1.43767	1.43767	2.2831	1.58805	7.85106e-09	4.41705e-08
Ptgfrn	4.84478e-07	2.24906e-06	1.53373	1.53373	6.79468	4.43018	2.1126e-07	1.11081e-06	1.65463	1.65463	5.08422	3.07273	1.17801e-05	0.00164917	1.44177	1.44177	4.43018	3.07273	0.000142456	0.00436983	1.33642	1.33642	6.79468	5.08422	1.33445e-09	9.85066e-09
Ptprs	3.68568e-08	2.4424e-07	1.69849	1.69849	5.00262	2.94533	4.39114e-06	1.54769e-05	1.50426	1.50426	4.63767	3.08302	0.519937	0.672107	0.955337	-1.04675	2.94533	3.08302	0.219163	0.454721	1.07869	1.07869	5.00262	4.63767	2.63681e-08	1.25955e-07
Pycr1	3.01737e-17	4.66339e-14	14.361	14.361	12.223	0.851126	1.33053e-15	7.79347e-13	10.4625	10.4625	6.80294	0.650223	0.00673512	0.0443272	1.30898	1.30898	0.851126	0.650223	3.53547e-06	0.000409219	1.79673	1.79673	12.223	6.80294	5.17842e-18	5.61923e-15
Qsox1	1.23649e-09	1.41051e-08	1.76752	1.76752	4.53273	2.56446	1.19582e-07	6.75403e-07	1.57155	1.57155	3.73728	2.37809	0.122394	0.262405	1.07837	1.07837	2.56446	2.37809	0.00180595	0.020749	1.21284	1.21284	4.53273	3.73728	3.54632e-10	3.18691e-09
Rcn1	1.54107e-14	2.05815e-12	2.47712	2.47712	25.2477	10.1924	2.49536e-12	1.20345e-10	2.09547	2.09547	19.3439	9.23127	0.0337761	0.11521	1.10412	1.10412	10.1924	9.23127	7.17274e-06	0.00058742	1.30521	1.30521	25.2477	19.3439	4.04236e-15	4.17758e-13
Rcn3	1.22815e-11	3.37936e-10	2.78846	2.78846	44.7819	16.0597	5.90902e-09	5.40529e-08	2.14139	2.14139	33.5764	15.6797	0.646033	0.769936	1.02424	1.02424	16.0597	15.6797	0.000698529	0.0114198	1.33373	1.33373	44.7819	33.5764	6.70123e-12	1.16347e-10
Rnd2	6.61471e-08	4.02117e-07	1.73364	1.73364	4.17119	2.40602	3.65743e-06	1.31416e-05	1.54961	1.54961	3.81577	2.46241	0.873651	0.926706	0.977102	-1.02343	2.40602	2.46241	0.198105	0.429254	1.09314	1.09314	4.17119	3.81577	3.52747e-08	1.62021e-07
S100a14	0.00417938	0.00737849	2.23826	2.23826	4.47602	1.99977	0.000276636	0.000631967	2.94327	2.94327	4.26267	1.44828	0.15108	0.300877	1.38079	1.38079	1.99977	1.44828	0.940434	0.972241	1.05005	1.05005	4.47602	4.26267	0.000293447	0.000536297
S100a6	1.16345e-11	3.2268e-10	2.21254	2.21254	101.332	45.7987	7.6654e-09	6.80402e-08	1.77625	1.77625	85.4244	48.0926	0.441746	0.607058	0.952303	-1.05009	45.7987	48.0926	0.00682608	0.0494618	1.18622	1.18622	101.332	85.4244	8.58456e-12	1.42491e-10
Sap18b	7.3746e-07	3.23002e-06	1.82428	1.82428	4.00492	2.19535	2.47221e-06	9.25451e-06	1.82258	1.82258	3.95449	2.16972	0.903071	0.944753	1.01181	1.01181	2.19535	2.16972	0.910307	0.959711	1.01275	1.01275	4.00492	3.95449	1.42024e-07	5.43853e-07
Sdf2l1	3.51144e-10	5.09746e-09	4.61539	4.61539	16.2062	3.51134	5.70743e-09	5.25968e-08	3.94406	3.94406	14.2717	3.61854	0.875203	0.92722	0.970374	-1.03053	3.51134	3.61854	0.43948	0.66853	1.13555	1.13555	16.2062	14.2717	7.59156e-11	8.86976e-10
Sec22b	2.99413e-14	3.29014e-12	1.83546	1.83546	4.9542	2.69916	1.6683e-11	4.99463e-10	1.57965	1.57965	4.26678	2.70109	0.959189	0.978003	0.999287	-1.00071	2.69916	2.70109	8.78079e-05	0.00319203	1.16111	1.16111	4.9542	4.26678	1.5681e-14	1.11579e-12
Sec23a	7.36197e-13	3.84996e-11	1.72884	1.72884	1.79486	1.03819	1.47144e-11	4.51364e-10	1.6545	1.6545	1.41763	0.856836	1.28683e-05	0.00169258	1.21165	1.21165	1.03819	0.856836	8.29895e-07	0.000197469	1.2661	1.2661	1.79486	1.41763	3.6673e-14	2.10833e-12
Sec61a1	4.01067e-14	4.19478e-12	2.10851	2.10851	28.6746	13.5995	6.94408e-12	2.53284e-10	1.83118	1.83118	25.0096	13.6576	0.889235	0.936145	0.995742	-1.00428	13.5995	13.6576	0.00177839	0.0206118	1.14654	1.14654	28.6746	25.0096	1.52503e-14	1.1125e-12
Serpinf1	5.0953e-12	1.7211e-10	2.14414	2.14414	19.5226	9.10509	1.92391e-09	2.1662e-08	1.7909	1.7909	16.779	9.36905	0.577966	0.717991	0.971826	-1.02899	9.10509	9.36905	0.00731095	0.0514466	1.16351	1.16351	19.5226	16.779	2.98705e-12	6.07273e-11
Serpinh1	2.09613e-15	5.68642e-13	4.32863	4.32863	341.487	78.8904	3.2066e-13	2.62608e-11	3.3322	3.3322	204.578	61.3943	0.00077948	0.0140679	1.28498	1.28498	78.8904	61.3943	1.40707e-07	7.63423e-05	1.66923	1.66923	341.487	204.578	3.99794e-16	7.71248e-14
Shisa2	1.8293e-08	1.36311e-07	3.602	3.602	6.37528	1.76993	2.95582e-10	4.8323e-09	5.86905	5.86905	4.37675	0.745735	3.76997e-06	0.000955676	2.3734	2.3734	1.76993	0.745735	0.0150844	0.0827566	1.45662	1.45662	6.37528	4.37675	2.93419e-11	3.94298e-10
Shisa4	1.18412e-05	3.65164e-05	1.74244	1.74244	3.96971	2.27825	0.000166227	0.000398954	1.61766	1.61766	3.71394	2.29588	0.903906	0.945285	0.992322	-1.00774	2.27825	2.29588	0.535015	0.740621	1.06887	1.06887	3.96971	3.71394	7.12994e-06	1.80196e-05
Slc2a10	6.61816e-11	1.29689e-09	2.00218	2.00218	1.58477	0.791524	4.00718e-08	2.72406e-07	1.66176	1.66176	1.13944	0.685681	0.0153548	0.0727196	1.15436	1.15436	0.791524	0.685681	7.83616e-06	0.000624195	1.39084	1.39084	1.58477	1.13944	1.73042e-11	2.51621e-10
Slc35b1	5.99107e-09	5.26402e-08	1.95434	1.95434	5.89419	3.01595	6.566e-07	2.93207e-06	1.69796	1.69796	5.01137	2.95141	0.765335	0.857827	1.02187	1.02187	3.01595	2.95141	0.0337371	0.140375	1.17616	1.17616	5.89419	5.01137	3.00029e-09	1.96422e-08
Smim22	0.000769255	0.00157907	1.6226	1.6226	2.89418	1.78367	0.00153052	0.00296243	1.61084	1.61084	2.87766	1.78643	0.978758	0.989473	0.998453	-1.00155	1.78367	1.78643	0.985755	0.993423	1.00574	1.00574	2.89418	2.87766	0.000402941	0.000717672
Sparc	4.54106e-15	9.38594e-13	5.46327	5.46327	143.547	26.2749	1.88943e-13	1.82105e-11	4.50722	4.50722	84.9991	18.8584	0.000374201	0.00978446	1.39327	1.39327	26.2749	18.8584	1.52479e-06	0.000264734	1.68881	1.68881	143.547	84.9991	5.74462e-16	9.97381e-14
Spin2c	4.74084e-09	4.35044e-08	2.21491	2.21491	3.55125	1.60334	7.41299e-08	4.54786e-07	2.05567	2.05567	2.79486	1.35959	0.0573971	0.161512	1.17928	1.17928	1.60334	1.35959	0.00980215	0.0624761	1.27064	1.27064	3.55125	2.79486	7.10506e-10	5.70098e-09
Spon2	0.000741318	0.00152606	1.67448	1.67448	18.3393	10.9522	8.21906e-06	2.70366e-05	2.3248	2.3248	21.6599	9.31687	0.22514	0.392724	1.17553	1.17553	10.9522	9.31687	0.208259	0.441174	0.846696	-1.18106	18.3393	21.6599	1.13558e-05	2.73833e-05
Srm	6.25481e-11	1.24823e-09	2.12539	2.12539	11.1495	5.24584	2.61258e-09	2.77598e-08	1.92016	1.92016	10.2212	5.3231	0.793167	0.876461	0.985486	-1.01473	5.24584	5.3231	0.168285	0.388739	1.09082	1.09082	11.1495	10.2212	1.83844e-11	2.64669e-10
Ssr1	3.40397e-12	1.22107e-10	1.66175	1.66175	17.4735	10.5151	2.5977e-10	4.35341e-09	1.53334	1.53334	14.9661	9.76049	0.0334445	0.11469	1.07731	1.07731	10.5151	9.76049	0.000169465	0.00485519	1.16753	1.16753	17.4735	14.9661	7.07655e-13	1.98166e-11
Stap2	9.66926e-09	7.88158e-08	2.14133	2.14133	2.75373	1.28599	2.98203e-05	8.53792e-05	1.60093	1.60093	2.2786	1.4233	0.190902	0.351493	0.903528	-1.10677	1.28599	1.4233	0.0304552	0.131989	1.20852	1.20852	2.75373	2.2786	1.92904e-08	9.58009e-08
Sulf2	4.88738e-10	6.6779e-09	2.43617	2.43617	2.90751	1.19348	9.97937e-10	1.26327e-08	2.57082	2.57082	2.20232	0.856663	0.000730843	0.0137029	1.39317	1.39317	1.19348	0.856663	0.00247158	0.0257573	1.3202	1.3202	2.90751	2.20232	1.75385e-11	2.54602e-10
Surf4	1.61683e-13	1.20136e-11	2.14014	2.14014	34.9705	16.3403	7.70666e-11	1.62247e-09	1.77785	1.77785	29.5311	16.6105	0.742913	0.842156	0.983731	-1.01654	16.3403	16.6105	0.000664823	0.0110674	1.18419	1.18419	34.9705	29.5311	8.83408e-14	4.14533e-12
Tceal8	4.34347e-07	2.05034e-06	1.88277	1.88277	29.3683	15.5985	8.31614e-05	0.000214986	1.59604	1.59604	23.9546	15.0088	0.731909	0.834112	1.03929	1.03929	15.5985	15.0088	0.0275865	0.123401	1.226	1.226	29.3683	23.9546	3.71426e-07	1.27697e-06
Tceal9	9.24317e-08	5.37732e-07	1.8386	1.8386	110.341	60.0135	2.56235e-06	9.55899e-06	1.70037	1.70037	94.8179	55.7632	0.347148	0.521112	1.07622	1.07622	60.0135	55.7632	0.0515398	0.186579	1.16371	1.16371	110.341	94.8179	2.91964e-08	1.38047e-07
Tmed3	9.10227e-13	4.24821e-11	2.20817	2.20817	31.7847	14.3941	1.89313e-10	3.32005e-09	1.87395	1.87395	26.9867	14.401	0.99059	0.995291	0.99952	-1.00048	14.3941	14.401	0.00300933	0.0295187	1.17779	1.17779	31.7847	26.9867	3.89993e-13	1.26326e-11
Tmem119	5.02541e-08	3.17277e-07	2.16098	2.16098	37.8184	17.5006	3.02388e-06	1.11136e-05	1.83566	1.83566	26.3061	14.3306	0.0243298	0.0960905	1.22121	1.22121	17.5006	14.3306	0.000819	0.0128312	1.43763	1.43763	37.8184	26.3061	8.25373e-09	4.61404e-08
Tmem213	6.85305e-09	5.90192e-08	4.43441	4.43441	4.3341	0.97738	1.2842e-09	1.54193e-08	6.49198	6.49198	2.94272	0.453286	0.000174828	0.00651365	2.15621	2.15621	0.97738	0.453286	0.0186267	0.0951167	1.47282	1.47282	4.3341	2.94272	7.24166e-11	8.54141e-10
Tmem263	1.90501e-08	1.41371e-07	1.93188	1.93188	5.27118	2.72852	3.77799e-05	0.000105762	1.50664	1.50664	3.6677	2.43435	0.129747	0.272464	1.12084	1.12084	2.72852	2.43435	9.2745e-05	0.00331325	1.43719	1.43719	5.27118	3.6677	9.84265e-09	5.33692e-08
Tmem97	5.30572e-16	2.16443e-13	5.51313	5.51313	6.94473	1.25967	6.36492e-14	9.5862e-12	4.16583	4.16583	5.13652	1.23301	0.846728	0.911078	1.02162	1.02162	1.25967	1.23301	0.000279604	0.00656011	1.35203	1.35203	6.94473	5.13652	1.62651e-16	5.04275e-14
Tnfrsf12a	0.000115345	0.000283899	1.74604	1.74604	3.43874	1.96945	0.000192135	0.000454475	1.76401	1.76401	3.06851	1.73951	0.292201	0.467058	1.13219	1.13219	1.96945	1.73951	0.388766	0.625605	1.12066	1.12066	3.43874	3.06851	2.6524e-05	5.9344e-05
Tpm2	7.59824e-07	3.30794e-06	1.981	1.981	91.8274	46.354	0.000509978	0.00109991	1.5262	1.5262	71.2482	46.6835	0.925506	0.957834	0.992943	-1.00711	46.354	46.6835	0.0210264	0.102693	1.28884	1.28884	91.8274	71.2482	1.19159e-06	3.60175e-06
Tram1	9.829e-10	1.18052e-08	1.86136	1.86136	8.59142	4.61566	1.31831e-06	5.34529e-06	1.51739	1.51739	7.27501	4.79441	0.530754	0.681479	0.962718	-1.03873	4.61566	4.79441	0.00884771	0.0583197	1.18095	1.18095	8.59142	7.27501	1.1277e-09	8.47584e-09
Tuba1a	4.60823e-09	4.25575e-08	1.76468	1.76468	162.011	91.8075	2.77577e-07	1.3969e-06	1.59184	1.59184	129.002	81.0394	0.0337716	0.11521	1.13287	1.13287	91.8075	81.0394	0.000905897	0.0134659	1.25589	1.25589	162.011	129.002	8.66249e-10	6.73827e-09
Tubb2a	1.87969e-06	7.26517e-06	1.73349	1.73349	18.1735	10.4838	6.04963e-05	0.00016159	1.53198	1.53198	16.7706	10.947	0.782092	0.868761	0.957686	-1.04418	10.4838	10.947	0.396348	0.631437	1.08366	1.08366	18.1735	16.7706	1.24156e-06	3.73458e-06
Tubb2a-ps2	3.39541e-06	1.22102e-05	1.93193	1.93193	7.39981	3.83028	0.000221591	0.000516826	1.66288	1.66288	7.51666	4.52025	0.0948168	0.221443	0.847358	-1.18014	3.83028	4.52025	0.783416	0.89706	0.984455	-1.01579	7.39981	7.51666	2.77765e-06	7.68412e-06
Tubb2b	3.20258e-08	2.1771e-07	1.80908	1.80908	9.58364	5.29751	6.35847e-06	2.14694e-05	1.54382	1.54382	9.12245	5.909	0.122273	0.262243	0.896515	-1.11543	5.29751	5.909	0.567012	0.762901	1.05056	1.05056	9.58364	9.12245	2.71058e-08	1.29076e-07
Tubb6	8.85467e-09	7.29985e-08	2.11948	2.11948	20.5906	9.71492	5.33846e-07	2.44813e-06	1.85417	1.85417	15.1311	8.16061	0.0407708	0.130554	1.19047	1.19047	9.71492	8.16061	0.001205	0.0162938	1.36081	1.36081	20.5906	15.1311	1.74619e-09	1.23744e-08
Txndc5	6.07868e-15	1.09935e-12	1.9491	1.9491	17.053	8.74916	2.18466e-13	2.03925e-11	1.81118	1.81118	13.8	7.61937	0.000216364	0.00730284	1.14828	1.14828	8.74916	7.61937	1.41063e-06	0.000251619	1.23572	1.23572	17.053	13.8	6.95819e-16	1.14036e-13
Vcam1	7.20236e-09	6.11778e-08	3.65828	3.65828	3.53127	0.965283	3.20927e-07	1.58464e-06	2.97739	2.97739	1.94464	0.653136	0.00868641	0.0515778	1.47792	1.47792	0.965283	0.653136	0.000335101	0.00742707	1.8159	1.8159	3.53127	1.94464	8.634e-10	6.72213e-09
Vim	1.75474e-08	1.32001e-07	1.82901	1.82901	98.0954	53.6331	9.86195e-07	4.1555e-06	1.64637	1.64637	78.4282	47.637	0.0744235	0.189986	1.12587	1.12587	53.6331	47.637	0.00282414	0.0281699	1.25077	1.25077	98.0954	78.4282	4.05646e-09	2.52251e-08
Vkorc1	2.28868e-11	5.56526e-10	1.89785	1.89785	36.315	19.1348	1.12894e-07	6.42226e-07	1.50057	1.50057	30.8527	20.5606	0.150387	0.299961	0.930654	-1.07451	19.1348	20.5606	0.00256643	0.0264913	1.17704	1.17704	36.315	30.8527	3.32153e-11	4.38877e-10
Yipf5	7.49946e-14	6.57604e-12	1.8209	1.8209	5.80379	3.18733	1.78727e-10	3.16639e-09	1.51234	1.51234	4.74454	3.13723	0.601974	0.736226	1.01597	1.01597	3.18733	3.13723	3.98862e-06	0.000449678	1.22326	1.22326	5.80379	4.74454	5.22518e-14	2.77478e-12

## Sheet: fxn,disease Z>2
Categories	Functions	Diseases or Functions Annotation	p-Value	Activation z-score	Molecules
Cellular Movement	migration	Migration of cells	4.61e-11	4.958	APLNR,CTSK,SERPINF1,NEURL1B,ANXA6,ACTA2,COL1A1,DNM1,LMNA,PROM1,TUBA1A,CD248,SEC23A,CALU,FAM114A1,FLNC,FADS2,COL4A1,CLEC11A,STAP2,HSP90B1,IGFBP5,MYL9,COL5A1,IGF1,MANF,CALR,BCL6,PYCR1,CLU,COL4A2,ARF4,TNFRSF12A,ACTA1,CD34,FKBP11,PF4,PIGR,GLIPR2,EMILIN1,COL6A1,NR1D1,MYADM,VCAM1,ELOVL6,VIM,AQP5,PER1,S100A14,BHLHE41,MAGED2,CANX,ITGB3,TPM2,SERPINH1,C1QTNF6,FSCN1,PPIC,HSD11B2,EMP3,COL3A1,S100A6,Alox15,SP…
Cellular Movement	invasion	Invasion of tumor cell lines	8.18e-07	4.802	APLNR,CTSK,PIGR,SERPINF1,NEURL1B,COL6A1,ANXA6,ACTA2,COL1A1,HDLBP,LMNA,VCAM1,VIM,NUCB1,S100A14,BHLHE41,MAGED2,CANX,ITGB3,SERPINH1,FADS2,FSCN1,PPIC,STAP2,COPB2,S100A6,IGFBP5,MYL9,COL5A1,IGF1,SPARC,CALR,PYCR1,KDELR2,NGFR,CLU,HSPA5,FKBP11,CRTAP,BGN
Cellular Movement	cell movement	Cell movement	2.73e-10	4.662	APLNR,CTSK,SERPINF1,NEURL1B,ANXA6,ACTA2,COL1A1,DNM1,LMNA,CNN1,PROM1,TUBA1A,CD248,SEC23A,CALU,FAM114A1,FLNC,FADS2,COL4A1,CLEC11A,STAP2,HSP90B1,IGFBP5,MYL9,COL5A1,IGF1,MANF,CALR,BCL6,PYCR1,CLU,COL4A2,ARF4,TNFRSF12A,ACTA1,CD34,FKBP11,P4HB,PF4,PIGR,GLIPR2,EMILIN1,COL6A1,NR1D1,MYADM,VCAM1,ELOVL6,VIM,AQP5,PER1,S100A14,BHLHE41,MAGED2,CANX,ITGB3,TPM2,SERPINH1,C1QTNF6,FSCN1,PPIC,HSD11B2,EMP3,COL3A1,S100A6…
Cellular Movement	invasion	Invasion of cells	1.07e-07	4.578	APLNR,CTSK,PIGR,SERPINF1,NEURL1B,COL6A1,ANXA6,ACTA2,COL1A1,HDLBP,LMNA,VCAM1,VIM,NUCB1,S100A14,BHLHE41,MAGED2,CANX,ITGB3,SERPINH1,FADS2,FSCN1,PPIC,HSD11B2,STAP2,COPB2,HSP90B1,S100A6,IGFBP5,MYL9,COL5A1,IGF1,SPARC,MANF,CALR,BCL6,PYCR1,KDELR2,NGFR,CLU,HSPA5,ARF4,FKBP11,CRTAP,BGN
Cellular Movement	cell movement	Cell movement of tumor cell lines	9.71e-07	4.159	APLNR,SERPINF1,NEURL1B,ANXA6,ACTA2,COL1A1,DNM1,LMNA,MYADM,VCAM1,ELOVL6,VIM,CNN1,PROM1,CD248,SEC23A,CALU,AQP5,S100A14,BHLHE41,MAGED2,FLNC,CANX,ITGB3,SERPINH1,FADS2,FSCN1,PPIC,EMP3,STAP2,HSP90B1,IGFBP5,MYL9,COL5A1,IGF1,SPARC,MANF,CALR,PYCR1,MMP19,CLU,HSPA5,ACTA1,FKBP11,BGN
Cellular Movement	migration	Migration of tumor cell lines	7.23e-07	4.156	APLNR,SERPINF1,NEURL1B,ANXA6,ACTA2,COL1A1,DNM1,LMNA,MYADM,VCAM1,ELOVL6,VIM,PROM1,CD248,SEC23A,CALU,AQP5,BHLHE41,MAGED2,FLNC,CANX,ITGB3,SERPINH1,FADS2,FSCN1,PPIC,EMP3,STAP2,HSP90B1,IGFBP5,MYL9,COL5A1,IGF1,SPARC,MANF,CALR,PYCR1,MMP19,CLU,HSPA5,ACTA1,FKBP11,BGN
Organismal Development	size	Size of body	5.19e-05	3.759	APLNR,CTSK,SULF2,JPH4,COL3A1,TMEM119,IGFBP5,MYL9,IGF1,LMNA,BCL6,COL5A2,PLVAP,NGFR,AQP5,GAMT,PER1,CANX,ACTA1,FADS2,PTPRS,BGN
Cellular Development, Cellular Growth and Proliferation	cell proliferation	Cell proliferation of tumor cell lines	9.64e-07	3.683	SERPINF1,ANXA6,COL1A1,DIO3OS,LMNA,CNN1,PROM1,CD248,SEC23A,MVK,FADS2,CLEC11A,STAP2,IGFBP5,MYL9,COL5A1,IGF1,CALR,BCL6,PYCR1,PDIA4,CLU,COL4A2,FKBP10,ACTA1,FKBP11,TMEM97,CTR9,EMILIN1,COL6A1,CLDN2,VCAM1,ELOVL6,AQP5,S100A14,MAGED2,CANX,ITGB3,SRM,SERPINH1,FSCN1,HSD11B2,ADAMTS4,EMP3,COL6A3,COPB2,COL3A1,S100A6,SEC22B,VKORC1,SPARC,LIPG,MMP19,NGFR,NNAT,HSPA5,SURF4,TUBB2A
Cellular Movement	invasion	Invasion of breast cancer cell lines	4.19e-05	3.609	PPIC,CTSK,IGF1,SPARC,CALR,VIM,PYCR1,NUCB1,BHLHE41,MAGED2,ITGB3,SERPINH1,FADS2,FSCN1,CRTAP,BGN
Cellular Development, Embryonic Development, Organismal Development	differentiation	Differentiation of embryonic cells	6.82e-06	3.242	CTR9,Mir22hg,COL4A1,CLEC11A,APLNR,SERPINF1,HSP90B1,IGF1,LMNA,NGFR,HSPB7,BHLHE41,TPM2
Cellular Movement	invasion	Invasion of carcinoma cell lines	0.000161	3.125	APLNR,COPB2,NEURL1B,COL6A1,ANXA6,ACTA2,MYL9,IGF1,CALR,VIM,PYCR1,KDELR2,CLU,S100A14,HSPA5,SERPINH1,FSCN1,BGN
Cellular Development, Cellular Growth and Proliferation	cell proliferation	Cell proliferation of breast cancer cell lines	0.000568	2.903	CTR9,HSD11B2,COL6A3,IGFBP5,DIO3OS,COL5A1,IGF1,LIPG,CALR,PYCR1,PDIA4,CLU,AQP5,HSPA5,MAGED2,ITGB3,FADS2,TMEM97
Cell-To-Cell Signaling and Interaction	aggregation	Aggregation of cells	0.000384	2.848	PF4,SERPINF1,MYL9,IGF1,VCAM1,PDIA4,TXNDC5,CLU,ITGB3,SERPINH1,FADS2,P4HB
Cellular Movement, Embryonic Development	cell movement	Cell movement of embryonic cells	2.21e-05	2.813	VIM,COL4A1,NGFR,HSPA5,IGFBP5,ITGB3,IGF1,FSCN1
Cellular Movement	cell movement	Cell movement of carcinoma cell lines	0.000193	2.79	APLNR,NEURL1B,ANXA6,ACTA2,MYL9,DNM1,IGF1,VCAM1,SPARC,CALR,VIM,PYCR1,CLU,S100A14,HSPA5,SERPINH1,FADS2,FSCN1,BGN
Cell-To-Cell Signaling and Interaction	adhesion	Adhesion of connective tissue cells	0.000125	2.777	CALR,VIM,COL6A1,ITGB3,COL1A1,DNM1,VCAM1,SPARC
Cancer, Organismal Injury and Abnormalities	invasive cancer	Invasive cancer	2.06e-08	2.76	SULF2,GLIPR2,SERPINF1,NEURL1B,COL6A1,ANXA6,ACTA2,COL1A1,HDLBP,GOLT1B,LMNA,VCAM1,VIM,CNN1,TUBA1A,CD248,CALU,BHLHE41,MAGED2,ITGB3,TPM2,SERPINH1,FSCN1,COL4A1,CLEC11A,ADAMTS4,COL15A1,COL6A3,HSP90B1,COL1A2,IGFBP5,MYL9,IGF1,SPARC,LIPG,CALR,PYCR1,KDELR2,CLU,COL4A2,ARF4,FKBP10,TNFRSF12A,TUBB2A,OLFML3,PCOLCE,BGN
Organ Development, Skeletal and Muscular System Development and Function, Tissue Development	growth	Growth of muscle tissue	7.71e-05	2.741	HSD11B2,PF4,CTSK,COL6A1,Alox15,IGFBP5,COL1A1,IGF1,LMNA,MYADM,SPARC,CLU,HSPA5,ITGB3,TNFRSF12A
Cellular Development, Cellular Growth and Proliferation, Organ Development, Skeletal and Muscular System Development and Function, Tissue Development	proliferation	Proliferation of muscle cells	0.000239	2.741	HSD11B2,PF4,CTSK,Alox15,IGFBP5,COL1A1,IGF1,LMNA,MYADM,SPARC,CLU,HSPA5,ITGB3,TNFRSF12A
Cellular Movement	migration	Migration of carcinoma cell lines	0.000282	2.63	APLNR,NEURL1B,ANXA6,ACTA2,MYL9,DNM1,IGF1,VCAM1,SPARC,VIM,CALR,PYCR1,CLU,HSPA5,SERPINH1,FADS2,FSCN1,BGN
Cellular Development, Skeletal and Muscular System Development and Function, Tissue Development	differentiation	Differentiation of muscle	0.000114	2.588	Ccl8,APLNR,DMPK,HSP90B1,TMEM119,IGFBP5,ACTA2,COL1A1,IGF1,LMNA,NGFR,BHLHE41,TNFRSF12A
Cell-To-Cell Signaling and Interaction	binding	Binding of blood cells	0.000102	2.564	PF4,STAP2,Alox15,CERCAM,MYADM,VCAM1,LIPG,CALR,VIM,CLU,PER1,SPON2,ITGB3,CD34,SERPINH1
Cellular Development, Embryonic Development, Organismal Development, Tissue Development	differentiation	Differentiation of mesenchymal cells	0.000267	2.56	Mir22hg,COL4A1,HSPB7,SERPINF1,TPM2,IGF1,LMNA
Cellular Movement, Immune Cell Trafficking	migration	Leukocyte migration	4.79e-06	2.528	PF4,CTSK,PIGR,SERPINF1,EMILIN1,COL1A1,MYADM,VCAM1,AQP5,PER1,S100A14,CANX,ITGB3,C1QTNF6,COL4A1,CLEC11A,STAP2,HSP90B1,Alox15,SPARC,CALR,BCL6,MMP19,CLU,HSPA5,SLC2A10,SPON2,TNFRSF12A,CD34,BGN
Cellular Movement	cell movement	Cell movement of connective tissue cells	9.68e-05	2.526	VIM,PF4,CD248,SERPINF1,FAM114A1,ITGB3,ACTA2,COL1A1,TPM2,IGF1,SPARC
Cellular Development, Skeletal and Muscular System Development and Function, Tissue Development	differentiation	Differentiation of muscle cells	0.000163	2.495	Ccl8,APLNR,DMPK,TMEM119,IGFBP5,ACTA2,COL1A1,IGF1,LMNA,NGFR,BHLHE41,TNFRSF12A
Cancer, Organismal Injury and Abnormalities	advanced malignant tumor	Advanced malignant tumor	6.36e-07	2.487	PF4,SULF2,SERPINF1,NEURL1B,COL6A1,ANXA6,ACTA2,COL1A1,HDLBP,CLDN2,LMNA,VCAM1,VIM,CNN1,TUBA1A,CD248,CALU,BHLHE41,ITGB3,SERPINH1,FSCN1,COL4A1,COL15A1,COL6A3,HSP90B1,IGFBP5,IGF1,SPARC,CALR,KDELR2,CLU,COL4A2,ARF4,FKBP10,TNFRSF12A,TUBB2A,OLFML3,PCOLCE,BGN
Cancer, Organismal Injury and Abnormalities	metastasis	Metastasis	3.25e-06	2.487	SULF2,SERPINF1,NEURL1B,COL6A1,ANXA6,ACTA2,COL1A1,HDLBP,LMNA,VCAM1,VIM,CNN1,TUBA1A,CD248,CALU,BHLHE41,ITGB3,SERPINH1,FSCN1,COL4A1,COL6A3,HSP90B1,IGFBP5,IGF1,SPARC,CALR,KDELR2,CLU,COL4A2,ARF4,FKBP10,TNFRSF12A,TUBB2A,OLFML3,PCOLCE,BGN
Organismal Injury and Abnormalities	growth	Growth of lesion	0.000258	2.477	APLNR,CTSK,SULF2,SERPINF1,COL1A1,HDLBP,LMNA,VCAM1,RCN3,CD248,ITGB3,HYOU1,FADS1,FADS2,HSD11B2,COL4A1,STAP2,S100A6,IGFBP5,SEC22B,COL5A1,IGF1,SPARC,CALR,BCL6,PYCR1,PDIA4,NGFR,CLU,HSPA5,SPON2,TNFRSF12A,ACTA1,CD34
Cellular Movement, Embryonic Development	migration	Migration of embryonic cells	0.000428	2.433	COL4A1,NGFR,IGFBP5,ITGB3,IGF1,FSCN1
Cancer, Organismal Injury and Abnormalities	growth	Growth of tumor	0.000525	2.41	APLNR,CTSK,SULF2,SERPINF1,COL1A1,HDLBP,LMNA,RCN3,CD248,ITGB3,HYOU1,FADS1,FADS2,HSD11B2,COL4A1,STAP2,S100A6,IGFBP5,SEC22B,COL5A1,IGF1,SPARC,CALR,BCL6,PYCR1,PDIA4,NGFR,CLU,HSPA5,SPON2,TNFRSF12A,ACTA1,CD34
Cellular Growth and Proliferation, Connective Tissue Development and Function, Tissue Development	proliferation	Proliferation of connective tissue cells	3.14e-08	2.403	PF4,APLNR,SULF2,SERPINF1,COL6A1,ACTA2,COL1A1,LMNA,VIM,PROM1,CD248,FAM114A1,ITGB3,SERPINH1,P3H1,COL3A1,TMEM119,S100A6,COL1A2,IGFBP5,IGF1,SPARC,MMP19,NGFR,TNFRSF12A,BGN
Cellular Movement, Skeletal and Muscular System Development and Function	migration	Migration of smooth muscle cells	0.000698	2.37	VIM,CTSK,CLU,IGFBP5,ITGB3,COL1A1,IGF1,BGN
Cellular Development, Embryonic Development, Organismal Development, Tissue Development	differentiation	Differentiation of mesenchymal stem cells	0.000171	2.36	Mir22hg,HSPB7,SERPINF1,TPM2,IGF1,LMNA
Cell-To-Cell Signaling and Interaction, Hematological System Development and Function, Immune Cell Trafficking	adhesion	Adhesion of immune cells	4.42e-05	2.352	PF4,STAP2,Alox15,CERCAM,MYADM,VCAM1,LIPG,CALR,VIM,CLU,PER1,SPON2,ITGB3,CD34
Cellular Assembly and Organization, Cellular Function and Maintenance	organization	Organization of cytoplasm	1.26e-05	2.345	PF4,SULF2,SERPINF1,COL6A1,COL1A1,DNM1,VIM,TUBA1A,FAM110A,CALU,AQP5,GORASP2,MAP1A,PCP4,FLNC,CANX,ITGB3,P3H1,PTPRS,FSCN1,ADAMTS4,CKAP4,COPB2,LMAN1,Alox15,MYL9,IGF1,SEC61A1,SPARC,CALR,BCL6,NGFR,CLU,HSPA5,ARF4,TNFRSF12A,SURF4,SMIM22,RND2,ARL1
Cellular Assembly and Organization, Cellular Function and Maintenance	organization	Organization of cytoskeleton	0.000227	2.345	PF4,SULF2,SERPINF1,COL1A1,DNM1,VIM,TUBA1A,FAM110A,CALU,AQP5,MAP1A,PCP4,FLNC,CANX,ITGB3,P3H1,PTPRS,FSCN1,ADAMTS4,CKAP4,COPB2,Alox15,MYL9,IGF1,SPARC,CALR,BCL6,NGFR,CLU,HSPA5,ARF4,TNFRSF12A,SMIM22,RND2
Cancer, Organismal Injury and Abnormalities	cancer	Cancer	1.84e-13	2.326	Ccl8,TMEM213,CTSK,HSPA13,NEURL1B,NMRAL1,ANXA6,SLC35B1,ACTA2,CERCAM,COL1A1,ANKRD34A,GOLT1B,RCN3,HSPB2,CNN1,TUBA1A,TXNDC5,CALU,HSPB7,NUCB1,FAM114A1,FKBP2,GAMT,GPX7,SDF2L1,P3H1,QSOX1,ARSI,CLEC11A,PABPC4L,STAP2,HSP90B1,MYL9,HDHD3,IGF1,CALR,BCL6,COL5A2,LOXL1,CLU,TNFRSF12A,CD34,TMEM97,PCOLCE,MFAP4,MRGPRF,SULF2,NR1D1,HDLBP,MYADM,ELOVL6,VIM,FAM110A,GALK1,AQP5,IGSF10,PER1,S100A14,MAGED2,MAP1A,GFPT1,FKBP7,…
Cellular Movement, Connective Tissue Development and Function	cell movement	Cell movement of fibroblasts	7.24e-05	2.325	VIM,PF4,CD248,SERPINF1,FAM114A1,ITGB3,ACTA2,COL1A1,TPM2,SPARC
Cellular Movement, Hematological System Development and Function, Immune Cell Trafficking	cell movement	Cell movement of leukocytes	4.31e-05	2.268	PF4,CTSK,PIGR,SERPINF1,COL1A1,MYADM,VCAM1,AQP5,S100A14,CANX,ITGB3,C1QTNF6,COL4A1,CLEC11A,STAP2,HSP90B1,Alox15,SPARC,CALR,BCL6,MMP19,HSPA5,SLC2A10,SPON2,TNFRSF12A,BGN
Cell-To-Cell Signaling and Interaction, Hematological System Development and Function	aggregation	Aggregation of blood cells	0.000495	2.253	PF4,PDIA4,TXNDC5,CLU,SERPINF1,ITGB3,MYL9,FADS2,IGF1,P4HB
Cellular Development, Embryonic Development, Organismal Development	differentiation	Differentiation of embryonic stem cells	0.000714	2.204	CLEC11A,APLNR,HSP90B1,BHLHE41,IGF1,LMNA
Cellular Development, Cellular Growth and Proliferation, Connective Tissue Development and Function, Skeletal and Muscular System Development and Function, Tissue Development	proliferation	Proliferation of osteoblasts	7.59e-05	2.2	APLNR,TMEM119,COL1A2,IGFBP5,ITGB3,IGF1
Cell-To-Cell Signaling and Interaction, Embryonic Development	adhesion	Adhesion of embryonic cells	0.000519	2.173	CALR,VIM,COL6A1,ITGB3,VCAM1
Cell-To-Cell Signaling and Interaction	binding	Binding of tumor cell lines	0.000143	2.151	PIGR,SERPINF1,EMILIN1,HSP90B1,COL6A1,Alox15,IGF1,CLDN2,VCAM1,VIM,CD248,MMP19,HSPA5,ITGB3,SERPINH1
Cellular Movement	migration	Migration of prostate cancer cell lines	0.000108	2.034	VIM,SEC23A,CLU,HSP90B1,CANX,ITGB3,IGF1,LMNA,FSCN1
Cell-To-Cell Signaling and Interaction, Hematological System Development and Function, Inflammatory Response	aggregation	Aggregation of blood platelets	0.000477	2.026	PF4,PDIA4,TXNDC5,SERPINF1,ITGB3,MYL9,FADS2,IGF1,P4HB
Embryonic Development, Organismal Development	development	Development of body axis	2.59e-05	2.021	CTSK,SERPINF1,Tubb2b,COL1A1,NR1D1,DNM1,VCAM1,ELOVL6,VIM,PROM1,TUBA1A,AQP5,GAMT,PTPRS,COL4A1,B4GALT2,HSP90B1,COL3A1,Alox15,COL5A1,IGF1,SPARC,COL5A2,NGFR,CLU,HSPA5,TNFRSF12A,CD34,TUBB2A
Embryonic Development, Organismal Development	development	Development of head	2.59e-05	2.021	CTSK,SERPINF1,Tubb2b,COL1A1,NR1D1,DNM1,VCAM1,ELOVL6,VIM,PROM1,TUBA1A,AQP5,GAMT,PTPRS,COL4A1,B4GALT2,COL3A1,Alox15,COL5A1,IGF1,SPARC,COL5A2,NGFR,CLU,HSPA5,TNFRSF12A,CD34,TUBB2A
Post-Translational Modification, Protein Folding	folding	Folding of protein	6.28e-07	2	CALR,HSPA5,GPX7,LMAN1,CANX,SERPINH1,P3H1,FKBP9
Connective Tissue Development and Function, Skeletal and Muscular System Development and Function	strength	Strength of bone	4.28e-05	2	HSD11B2,COL1A1,IGF1,P3H1,SPARC
Cell-To-Cell Signaling and Interaction	binding	Binding of muscle cells	0.000215	2	CALR,CKAP4,Alox15,ITGB3
Cell Death and Survival, Organismal Injury and Abnormalities	apoptosis	Apoptosis of prostate cancer cell lines	0.000199	-2.141	CALR,NGFR,CLU,COPA,PER1,HSPA5,IGFBP5,CANX,IGF1
Cardiovascular Disease, Neurological Disease, Organismal Injury and Abnormalities	cerebrovascular dysfunction	Cerebrovascular dysfunction	3.93e-06	-2.19	COL4A1,COL6A3,CKAP4,ACTA2,KCNE4,HDLBP,IGF1,VKORC1,LMNA,VCAM1,SPARC,VIM,BCL6,PROM1,TUBA1A,NGFR,CLU,COL4A2,ITGB3,TNFRSF12A,HYOU1,TUBB2A
Cardiovascular Disease, Organismal Injury and Abnormalities	peripheral vascular disease	Peripheral vascular disease	5.64e-06	-2.19	COL6A1,ACTA2,COL1A1,HDLBP,LMNA,VCAM1,VIM,PROM1,TUBA1A,ITGB3,HYOU1,COL4A1,COL6A3,CKAP4,COL1A2,IGFBP5,KCNE4,IGF1,VKORC1,SPARC,BCL6,NGFR,CLU,COL4A2,TNFRSF12A,TUBB2A
Hematological System Development and Function	bleeding time	Bleeding time	0.000232	-2.219	PDIA4,TXNDC5,HSP90B1,ITGB3,FADS2
Cell Death and Survival, Organismal Injury and Abnormalities	anoikis	Anoikis of tumor cell lines	0.000473	-2.219	CALR,COL4A1,COL4A2,ITGB3,IGF1
Cell Death and Survival, Organismal Injury and Abnormalities	necrosis	Necrosis of prostate cancer cell lines	0.000123	-2.331	CALR,NGFR,CLU,COPA,PER1,HSPA5,IGFBP5,CANX,IGF1,NAD+
Cell Death and Survival, Organismal Injury and Abnormalities	cell death	Cell death of tumor cell lines	3.48e-05	-2.468	PIGR,SULF2,SERPINF1,TUBB6,COL1A1,DNM1,NAD+,LMNA,VCAM1,HSPB2,TUBA1A,PER1,S100A14,MAGED2,GPX7,CANX,ITGB3,FADS1,SERPINH1,FSCN1,HSD11B2,COL4A1,EMP3,STAP2,COL3A1,S100A6,Alox15,IGFBP5,IGF1,SPARC,MANF,CALR,BCL6,PDIA4,NGFR,CLU,NNAT,COPA,HSPA5,COL4A2,PRAF2,CALB1,FKBP11,P4HB
Cell Death and Survival, Organismal Injury and Abnormalities	apoptosis	Apoptosis of tumor cell lines	0.000209	-2.549	SULF2,SERPINF1,COL1A1,DNM1,HSPB2,TUBA1A,PER1,S100A14,MAGED2,CANX,ITGB3,SERPINH1,FSCN1,HSD11B2,COL4A1,EMP3,STAP2,COL3A1,S100A6,Alox15,IGFBP5,IGF1,SPARC,MANF,CALR,BCL6,PDIA4,NGFR,CLU,COPA,HSPA5,COL4A2,PRAF2,CALB1,FKBP11,P4HB
Cell Death and Survival	apoptosis	Apoptosis	7.78e-06	-2.589	DMPK,CTSK,SERPINF1,ANXA6,COL1A1,DNM1,LMNA,HSPB2,TUBA1A,TXNDC5,MVK,GPX7,SDF2L1,PTPRS,COL4A1,CLEC11A,STAP2,HSP90B1,IGFBP5,COL6A2,IGF1,MANF,CALR,BCL6,PDIA4,CLU,COL4A2,ARF4,PRAF2,TNFRSF12A,CALB1,FKBP11,P4HB,PF4,SULF2,COL6A1,NR1D1,NAD+,VIM,PER1,S100A14,BHLHE41,MAGED2,GFPT1,PCP4,CANX,ITGB3,HYOU1,SERPINH1,FSCN1,HSD11B2,EMP3,COL6A3,COL3A1,S100A6,Alox15,SPARC,NGFR,COPA,HSPA5,BGN
Organismal Injury and Abnormalities, Organismal Survival	organismal death	Organismal death	1.02e-07	-5.851	APLNR,ANXA6,ACTA2,COL1A1,DNM1,GOLT1B,LMNA,RCN3,PROM1,SEC23A,HSPB7,GAMT,GPX7,FLNC,FADS1,FADS2,PTPRS,COL4A1,HSP90B1,COL1A2,IGFBP5,MYL9,COL6A2,COL5A1,IGF1,CALR,BCL6,PYCR1,COL5A2,COL4A2,ARF4,FKBP10,TNFRSF12A,ACTA1,CALB1,TMEM97,CTR9,SULF2,COL6A1,NR1D1,VCAM1,VIM,SHISA2,AQP5,MAGED2,CANX,ITGB3,HYOU1,SERPINH1,C1QTNF6,FSCN1,HSD11B2,ADAMTS4,POFUT2,JPH4,COL3A1,S100A6,Alox15,VKORC1,SPARC,MMP19,PLVAP,NGFR,HSPA…

## Sheet: upstr reg Z>2
Upstream Regulator	Expr Fold Change	Molecule Type	Activation z-score	p-value of overlap	Target molecules in dataset
Abcb4		transporter	-2.219	2.04e-07	ACTA2,COL1A1,COL1A2,COL4A1,PROM1,SPARC,VIM
activin (family)		group	2.213	0.000278	ACTA2,APLNR,BHLHE41,COL1A1,HSPB7,MFAP4,SPARC,TNFRSF12A
AGT		growth factor	4.259	3.63e-14	ACTA1,ACTA2,ADAMTS4,Alox15,BGN,BHLHE41,C1QTNF6,CALR,CNN1,COL15A1,COL1A1,COL1A2,COL3A1,COL4A1,COL4A2,COL5A1,COL5A2,COL6A1,COL6A2,COL6A3,CTSK,GFPT1,HSPA5,HSPB2,IGF1,IGFBP5,ITGB3,LIPG,LOXL1,MFAP4,NAD+,PROM1,SPARC,TNFRSF12A,VCAM1,VIM
AHR		ligand-dependent nuclear receptor	-2.534	6.36e-06	ACTA1,ACTA2,COL1A1,COL1A2,COL3A1,COL4A1,COL4A2,COL5A1,COL5A2,COL6A1,COL6A2,COL6A3,ELOVL6,EMILIN1,HSPA5,VIM
AKT1		kinase	2.762	0.000347	ACTA2,Ccl8,CLU,COL4A1,IGFBP5,PCOLCE,PROM1,SERPINF1,VIM
ALDH1A2		enzyme	-2.236	2.11e-06	BGN,COL1A2,COL3A1,PCOLCE,SPARC
aldosterone		chemical - endogenous mammalian	2.453	1.73e-06	ACTA1,ACTA2,BGN,COL1A1,COL1A2,COL3A1,HSPA5,PER1,VCAM1,VIM
alpha catenin		group	-3.928	1.66e-16	ADAMTS4,BGN,COL15A1,COL1A1,COL1A2,COL3A1,COL5A1,COL5A2,COL6A1,COL6A2,COL6A3,IGF1,MMP19,TNFRSF12A,VCAM1,VIM
AMBRA1		other	-3.302	1.49e-14	COL15A1,COL1A1,COL3A1,COL4A1,COL4A2,COL5A1,COL5A2,ITGB3,LOXL1,MMP17,VIM
ANGPT2		growth factor	2.994	5.49e-12	ACTA1,ACTA2,CALR,CNN1,COL1A1,COL1A2,COL3A1,FKBP10,FKBP2,HSPA5,HSPB2,P4HB,TNFRSF12A,VCAM1,VIM,YIPF5
ATF4		transcription regulator	2.407	2.61e-06	CALR,CANX,COL4A2,HSP90B1,HSPA5,HYOU1,IGFBP5,PYCR1,SERPINF1,TNFRSF12A
ATF6		transcription regulator	3.11	3.49e-11	CALR,DNAJB11,HSP90B1,HSPA5,HYOU1,LMAN1,MANF,PDIA4,SLC35B1,SPARC,TXNDC5
beta-estradiol		chemical - endogenous mammalian	4.206	4.39e-13	ACTA1,ACTA2,ADAMTS4,ALDH18A1,AQP5,BCL6,BGN,C1QTNF6,CALB1,CALR,Ccl8,CLDN2,CLU,CNN1,COL1A1,COL1A2,COL3A1,COL5A1,COL5A2,COL6A2,CRTAP,CTSK,FADS1,FLNC,FSCN1,HDLBP,HSD11B2,HSP90B1,HSPA5,IGF1,IGFBP5,ITGB3,KDELR2,KDELR3,LMNA,MVK,NGFR,NT5DC2,OLFML3,P4HB,PCP4,PDIA4,PIGR,PROM1,PTPRS,PYCR1,QSOX1,RCN1,S100A6,SDF2L1,SHISA2,SHISA4,SPARC,SSR1,TRAM1,VCAM1,VIM
bleomycin		biologic drug	3.097	3.18e-05	ACTA2,Ccl8,CLU,COL1A1,COL1A2,COL3A1,CTSK,HSPA5,IGF1,NAD+,VIM
BMPR1A		kinase	-2	0.000955	Ccl8,COL1A1,COL4A1,COL4A2,IGF1
BRD4		kinase	3.809	3.64e-09	ACTA2,COL1A1,COL1A2,COL3A1,COL4A1,COL4A2,COL5A1,COL5A2,COL6A3,FADS1,FKBP11,LOXL1,SPON2,SRM,VCAM1
Bvht		other	2.236	0.000144	ACTA2,MMP19,PF4,SERPINF1,VIM
CCN2		growth factor	2.181	8.5e-07	ACTA2,ADAMTS4,COL1A1,COL4A2,EMILIN1,IGF1,LOXL1,SPARC
CCR2		g-protein coupled receptor	3.45	1.56e-11	BGN,Ccl8,COL1A1,COL1A2,COL4A1,COL4A2,COL6A1,COL6A2,COL6A3,IGF1,PCOLCE,SPARC
CD38		enzyme	3.079	3.35e-16	ACTA2,ANXA6,BCL6,CKAP4,COL1A1,GALK1,GLIPR2,MANF,MYADM,NAD+,PCP4,PYCR1,S100A6,SDF2L1,TMEM97,Tubb2b,VCAM1,VIM
CD40		transmembrane receptor	2.789	0.00324	BCL6,CALR,GFPT1,HSP90B1,HSPA5,SRM,TMEM97,VCAM1
CD44		other	2.542	3.81e-09	ACTA1,ACTA2,BGN,CALR,CLU,COL1A1,COL3A1,COL5A2,CTSK,EMILIN1,NR1D1,TPM2,VCAM1,VIM
CEBPB		transcription regulator	2.923	0.000451	ACTA2,APLNR,CLU,COL1A1,COL1A2,COL3A1,COL5A1,COL5A2,GLIPR2,HSD11B2,IGF1,LOXL1,VIM
CEBPD		transcription regulator	3.07	1.79e-09	Akr1c14,CLU,COL1A1,COL1A2,COL5A1,COL6A1,COL6A2,COL6A3,HSP90B1,IGF1,IGFBP5
CG		complex	2.091	1.07e-05	ACTA2,ADAMTS4,APLNR,CD34,CLU,CNN1,HDLBP,HSD11B2,IGF1,ITGB3,MMP19,MVK,S100A6,TNFRSF12A,VCAM1
CGA		other	-3.317	1.61e-10	DNAJB11,FKBP11,FKBP14,FKBP2,HSP90B1,HSPA5,HYOU1,NNAT,PDIA4,SDF2L1,SHISA2
COL5A1	2.603	other	-2.828	1.33e-10	ACTA2,CALR,COL5A2,EMILIN1,ITGB3,LOXL1,PF4,S100A6
CPXM1		peptidase	2	6.44e-08	COL15A1,COL4A2,COL5A1,COL6A1
CR1L		transmembrane receptor	-3.148	3.86e-14	BGN,COL15A1,COL1A1,COL1A2,COL3A1,COL4A1,COL4A2,COL5A1,COL6A1,COL6A3
CSF1		cytokine	2.756	0.00399	CTSK,HSP90B1,HSPA5,IGF1,ITGB3,MVK,SPARC,VCAM1
CTNNB1		transcription regulator	2.512	4.54e-05	ACTA2,Akr1c14,AQP5,BGN,CD34,CLDN2,CLU,COL1A1,COL3A1,COL4A1,COL4A2,IGFBP5,LMNA,NGFR,PROM1,RCN1,SEC61A1,Tubb2b,VCAM1,VIM
CXCL12		cytokine	2.021	0.000136	ACTA2,CANX,COL1A1,COL3A1,CTSK,DMPK,ITGB3,VIM
CXCL8		cytokine	2.783	3.68e-06	ACTA2,COL1A1,COL1A2,COL3A1,COL4A1,GFPT1,VCAM1,VIM
cyclosporin A		biologic drug	2.014	2.96e-05	ACTA2,BGN,CALB1,CLU,COL1A1,COL4A2,EMP3,HSPA5,NGFR,SERPINH1,TNFRSF12A,VCAM1,VIM
dihydrotestosterone		chemical - endogenous mammalian	2.511	8.28e-07	ACTA1,BGN,CANX,CLU,COL3A1,COL4A1,COL5A2,COL6A1,FSCN1,HSD11B2,IGF1,IGFBP5,NNAT,NUCB1,PER1,SPARC,VCAM1,VIM
diphtheria toxin		chemical - endogenous non-mammalian	2.236	0.00261	ACTA1,COL1A2,COL3A1,COL4A1,COL6A3
DNMT3A		enzyme	-2.433	0.000264	ACTA1,CD34,FKBP11,IGFBP5,MANF,MYL9,SERPINH1,SPARC
EDN1		cytokine	2.793	7.77e-07	ACTA1,ACTA2,ANXA6,COL1A2,COL4A1,COL5A1,HSPA5,ITGB3,TPM2,VCAM1,VIM
EGFR		kinase	2.543	1.88e-09	ACTA1,ACTA2,BCL6,CLDN2,COL1A1,COL3A1,COL5A2,COL6A1,COL6A2,CTSK,FKBP11,HSD11B2,HSP90B1,HSPA5,IGF1,IGFBP5,PROM1,PTPRS,SDF2L1,TMEM97,TUBB2A,VIM
EIF2AK3		kinase	2.715	8.36e-10	ALDH18A1,ARF4,CANX,GOLT1B,GORASP2,HSPA5,IGF1,KDELR2,SEC22B,SEC61A1,SLC35B1,YIPF5
EIF6		translation regulator	2.236	0.000994	COL1A1,COL3A1,COL4A1,COL5A2,FADS2
ELL2		transcription regulator	2.828	4.65e-09	FKBP2,HDLBP,HSPA13,LMAN1,MANF,NUCB1,PLPP5,SEC61A1
EP300		transcription regulator	2.195	0.000578	ACTA1,ACTA2,ANXA6,AQP5,BCL6,COL1A1,COL1A2,COL3A1,HSD11B2,IGF1,LMNA
ERK		group	2.158	0.000343	ACTA2,BGN,CLU,COL1A1,COL3A1,CTSK,ITGB3,TUBA1A
ERN1		kinase	3.656	3.3e-17	ACTA2,ARF4,COL6A1,DNAJB11,FKBP11,HDLBP,HSP90B1,HSPA5,P3H1,P4HB,SDF2L1,SEC22B,SEC61A1,SLC35B1,SPARC,SURF4,TMED3,TXNDC5
ESR1		ligand-dependent nuclear receptor	2.111	0.000574	ACTA2,BCL6,C1QTNF6,CALB1,CLDN2,CNN1,COL5A2,COPA,FKBP2,HSP90B1,HSPA13,IGF1,IGFBP5,NGFR,NR1D1,NUCB1,PCP4,PROM1,PYCR1,SRM,TMEM97,TRAM1,VIM
ESR2		ligand-dependent nuclear receptor	2.562	2.05e-11	CALU,CANX,CD34,CLDN2,CLU,CNN1,COL1A1,COL1A2,EMP3,FADS1,FSCN1,HYOU1,IGF1,IGFBP5,KDELR3,LMAN1,LMNA,LOXL1,P3H1,PCOLCE,PROM1,PYCR1,SHISA2,SSR1,TNFRSF12A,VCAM1,VIM
F2		peptidase	2.914	1.39e-07	ACTA2,CALR,CKAP4,CLU,COL1A1,COL4A1,IGF1,IGFBP5,PDIA4,SRM,TNFRSF12A,TXNDC5,VCAM1
FAS		transmembrane receptor	-3.157	4.74e-07	ACTA2,BGN,COL15A1,COL1A1,COL1A2,COL3A1,COL4A1,COL4A2,COL5A1,COL6A1,COL6A3,FSCN1,RND2,VCAM1
FBXO32		enzyme	2.813	1.44e-07	ALG12,CALR,GMPPB,HSPA5,HSPB7,HYOU1,MANF,PYCR1
FKBP10	2.24	enzyme	-3.606	1.58e-16	ADAMTS4,BGN,CLEC11A,COL15A1,COL1A1,COL1A2,COL3A1,COL5A1,COL5A2,COL6A1,COL6A2,COL6A3,IGF1
FREY1		other	-2.449	1.98e-09	CALR,CANX,CLU,HSP90B1,HSPA5,P4HB
G protein alpha		group	3.317	3.92e-11	CALR,CHPF,COPB2,EMILIN1,NUCB1,P3H1,PDIA4,TCEAL8,TMED3,TMEM263,TUBB6
GATA6		transcription regulator	2.607	0.000769	ACTA2,Alox15,AQP5,COL4A1,COL4A2,FKBP14,SPARC
GH1		growth factor	2.56	0.000261	ACTA1,ACTA2,BCL6,CLU,IGF1,SERPINH1,VIM
GLIS1		transcription regulator	2.449	1.29e-07	COL1A2,COL4A1,COL4A2,COL6A2,LOXL1,SPARC
GLIS3		transcription regulator	2.828	9.1e-07	COL15A1,COL1A2,COL3A1,COL4A1,COL4A2,COL5A2,COL6A1,COL6A2
growth hormone		group	2.168	1.32e-05	BCL6,CALB1,CLU,COL1A1,COL3A1,IGF1,IGFBP5,NR1D1,SPARC,TUBA1A
HIF1A		transcription regulator	2.91	0.000111	ACTA2,BGN,BHLHE41,COL1A2,FSCN1,HSPA5,IGF1,IGFBP5,ITGB3,LOXL1,MANF,PROM1,VCAM1,VIM
HMG20A		transcription regulator	2.236	0.000955	CLU,FADS2,P3H1,TNFRSF12A,VCAM1
HRAS		enzyme	-2.065	1.75e-11	ACTA1,ANXA6,CALU,CLU,CNN1,COL1A1,COL1A2,COL3A1,COL4A1,COL5A2,COL6A2,COPB2,IGFBP5,LIPG,LOXL1,MYL9,NNAT,OAF,P4HB,PPIC,PTGFRN,PTPRS,SPARC,TPM2,VIM
HTT		transcription regulator	3.317	3.47e-10	ACTA1,ACTA2,ADAMTS4,BCL6,CANX,COL4A1,COL4A2,COL6A1,COL6A3,DNM1,EMP3,FADS1,HSPA5,IGFBP5,MFAP4,NAD+,NGFR,PCP4,PER1,PROM1,SEC22B,SERPINF1,SERPINH1,SRM,TPM2,VCAM1
hydrogen peroxide		chemical - endogenous mammalian	3.15	4.08e-06	ACTA1,ACTA2,CLU,COL1A1,COL1A2,COL3A1,HSPA5,HSPB2,ITGB3,NAD+,PDIA4,RCN1,SERPINH1,SPARC,TUBB2A,VCAM1,VIM
IgE		complex	2.53	2.1e-05	BCL6,CD34,CTSK,EMILIN1,NGFR,PTPRS,SRM,TNFRSF12A,TUBB6,VCAM1,VIM
IGF1	2.333	growth factor	2.616	6.73e-11	ACTA1,ACTA2,BGN,Ccl8,CLEC11A,CLU,CNN1,COL1A1,COL1A2,COL3A1,COL5A2,HSD11B2,HSPA5,IGF1,IGFBP5,KDELR3,PCOLCE,SEC23A,SPARC,SRM,TNFRSF12A,VCAM1,VIM
IGF1R		transmembrane receptor	2.356	1.61e-07	ACTA1,ACTA2,CALU,CLU,COL1A1,COL3A1,COL4A1,COL4A2,FLNC,HSPA5,IGF1,IGFBP5,PROM1,TPM2
IGF2BP1		translation regulator	2.137	2.86e-06	CALR,COL1A1,COL1A2,COL5A1,COL6A2,COL6A3,FADS1,FADS2,PER1,SERPINH1,TMEM97
IKBKB		kinase	2.348	0.00031	ACTA2,CLU,COL1A1,COL3A1,CTSK,FSCN1,ITGB3,TPM2,VCAM1
IL13		cytokine	3.137	3.67e-07	ACTA2,ADAMTS4,Alox15,Ccl8,CLDN2,COL1A1,COL1A2,COL3A1,COL6A2,CTSK,FADS1,FADS2,IGF1,QSOX1,SERPINF1,VCAM1
IL17A		cytokine	2.281	0.0054	ACTA2,Ccl8,COL1A1,COL3A1,CTSK,IGF1,S100A14,VCAM1,VIM
IL1A		cytokine	2.092	9.09e-05	ADAMTS4,CTSK,HSD11B2,HSP90B1,IGF1,IGFBP5,ITGB3,SPARC,VCAM1,VIM
IL2		cytokine	2.176	0.000308	BCL6,Ccl8,FADS2,FAM110A,FKBP2,HSP90B1,HSPA5,NEURL1B,RCN1,S100A6,SRM,TMEM97,TNFRSF12A,VCAM1,VIM
IL4		cytokine	3.132	1.14e-07	ACTA2,ADAMTS4,ANXA6,BCL6,CKAP4,CLDN2,COL1A1,COL1A2,COL3A1,COL6A2,COL6A3,CTSK,D17H6S56E-5,FADS1,FAM110A,FSCN1,GLIPR2,IGF1,ITGB3,LIPG,MVK,PIGR,QSOX1,SDF2L1,SRM,TPM2,VCAM1,VIM
IL5		cytokine	4.111	1.73e-11	ANXA6,BCL6,CKAP4,GALK1,GLIPR2,HSP90B1,HSPA5,MANF,MYADM,PCP4,PYCR1,QSOX1,S100A6,SDF2L1,TMEM97,Tubb2b,VIM
IL6		cytokine	2.904	2.29e-07	ACTA1,ACTA2,ADAMTS4,BCL6,BGN,CLDN2,CLU,COL1A1,COL3A1,CTR9,CTSK,FSCN1,HSPA5,IGF1,IGFBP5,ITGB3,MFAP4,PROM1,STAP2,TNFRSF12A,VCAM1,VIM
INHA		growth factor	-3	5.34e-08	ACTA2,ACTG2,CNN1,COL1A2,COL3A1,COL6A1,LMNA,MYL9,TPM2
insulin		group	3.892	1.08e-12	ACTA1,APLNR,CANX,CD34,CNN1,COL1A1,COL1A2,COL3A1,COL4A1,COL5A1,COL6A1,ELOVL6,FADS1,FADS2,FKBP2,HSD11B2,HSP90B1,HSPA5,IGF1,IGFBP5,ITGB3,P4HB,PER1,PPIC,PTGFRN,SERPINF1,SPARC,VIM
interferon alpha		group	3.194	7.14e-07	ALDH18A1,BCL6,CKAP4,COL15A1,COL1A1,COL1A2,FKBP11,GPX7,KDELR3,LOXL1,S100A6,SDF2L1,STAP2,TUBA1A,TUBB6,VCAM1,VIM
ISG15		other	2.2	1.49e-05	COL15A1,COL1A1,COL1A2,COL5A2,GPX7
KAT5		enzyme	2.121	8.44e-06	CALR,HSP90B1,HSPA5,HYOU1,IGFBP5,MANF,NGFR,PDIA4,SDF2L1
KLF6		transcription regulator	2.415	0.00264	BCL6,COL1A1,HSPA5,ITGB3,NR1D1,SERPINH1,VCAM1
LAMA4		enzyme	-3.162	3.03e-07	COL15A1,COL3A1,COL5A1,COL5A2,COL6A3,CRTAP,GPX7,IGF1,ITGB3,SRM
LAPTM5		other	-2.449	3.22e-06	COL1A1,COL1A2,COL4A1,COL4A2,COL6A2,ITGB3
LDL		complex	2.539	0.00642	ACTA2,CTSK,HSP90B1,HSPA5,HYOU1,IGF1,ITGB3,VCAM1
let-7 (includes others)		microrna	-2.947	1.23e-07	ACTA2,COL1A1,COL1A2,COL3A1,COL4A1,COL5A2,GPX7,IGF1,ITGB3,PROM1,SSR1,VIM
let-7a-5p (and other miRNAs w/seed GAGGUAG)		mature microrna	-3.922	7.38e-13	ACTA2,COL1A1,COL1A2,COL3A1,COL4A1,COL4A2,COL5A1,COL5A2,CRTAP,FADS2,HYOU1,ITGB3,P3H1,SPARC,TPM2,VIM
LOX		enzyme	2	7.42e-05	COL3A1,DNAJB11,HSP90B1,HSPA5
MAFB		transcription regulator	2	0.00821	FCGBP,IGF1,OLFML3,TMEM119
MAP2K1		kinase	2.412	0.0002	ACTA2,CLDN2,COL1A1,COL1A2,COL3A1,HSPA5,ITGB3,TNFRSF12A
MAPK14		kinase	2.63	0.000831	ACTA1,ACTA2,CALR,COL1A1,NGFR,TPM2,VCAM1
MFSD2A		transporter	-2.213	0.0036	COL15A1,COL1A1,FADS1,FADS2,VCAM1
miR-122-5p (miRNAs w/seed GGAGUGU)		mature microrna	-2.236	0.000219	GPX7,MVK,P4HB,TMED3,VIM
miR-145-5p (and other miRNAs w/seed UCCAGUU)		mature microrna	-2.386	5.27e-05	ACTA2,ACTG2,FSCN1,MYL9,NGFR,PROM1
miR-199a-5p (and other miRNAs w/seed CCAGUGU)		mature microrna	-2.975	3.17e-09	ACTA1,ACTG2,BGN,COL1A1,COL4A1,ITGB3,MYL9,PIGR,VIM
MIR200		group	-2.228	4.66e-07	COL1A1,COL3A1,CRTAP,SEC23A,SERPINH1
mir-29 (includes others)		microrna	-2.125	2.17e-10	ACTA2,COL1A1,COL1A2,COL3A1,COL4A2,COL5A2,CTSK,IGF1,SERPINH1,SPARC,VIM
miR-29b-3p (and other miRNAs w/seed AGCACCA)		mature microrna	-3.653	1.22e-14	COL15A1,COL1A1,COL1A2,COL3A1,COL4A1,COL4A2,COL5A1,COL5A2,CRTAP,P3H1,PPIC,SERPINH1,SPARC,TUBB2A
miR-30c-5p (and other miRNAs w/seed GUAAACA)		mature microrna	-3.046	6.25e-13	BCL6,COL1A1,COL1A2,COL4A1,COL4A2,COL5A1,COL5A2,CRTAP,NUCB1,P3H1,PTGFRN,SEC23A,SPARC,TMED3,TXNDC5
miR-335-3p (miRNAs w/seed UUUUCAU)		mature microrna	-3	1.83e-13	COL1A1,COL1A2,COL4A1,COL4A2,COL5A1,COL5A2,CRTAP,P3H1,SPARC
miR-338-3p (miRNAs w/seed CCAGCAU)		mature microrna	-3.162	8.51e-13	COL1A1,COL1A2,COL4A1,COL4A2,COL5A1,COL5A2,CRTAP,P3H1,SPARC,VIM
miR-450a-5p (and other miRNAs w/seed UUUGCGA)		mature microrna	-2.236	3.87e-06	COL1A2,COL3A1,COL5A2,EMP3,VIM
mir-802		microrna	-2.236	0.00322	ACTA2,ITGB3,LIPG,MYL9,VIM
MIRLET7		group	-2	1.02e-05	ACTA2,COL1A1,COL1A2,COL5A2
MKNK1		kinase	2	0.00761	CD34,CLU,SERPINH1,SPARC,VIM
MRTFA		transcription regulator	3.485	4.74e-10	ACTA1,ACTA2,ACTG2,CNN1,COL1A1,COL3A1,COL5A2,COL6A3,FADS2,LMNA,LOXL1,MYL9,TPM2,VCAM1
MRTFB		transcription regulator	3.41	1.29e-09	ACTA1,ACTA2,ACTG2,CNN1,COL1A1,COL3A1,COL5A2,COL6A3,FADS2,IGFBP5,LMNA,LOXL1,MYL9
MYB		transcription regulator	2.438	6.66e-05	CD34,COL1A2,COL4A1,COPA,HSPA5,IGF1,IGFBP5,VIM
MYCN		transcription regulator	-3.201	1.46e-07	CKAP4,CLU,COL1A1,COL4A1,COL5A2,FKBP9,MAGT1,NGFR,NUCB1,P3H1,PDIA4,PROM1,SPARC,VIM
MYD88		other	2.412	0.0096	BCL6,CTSK,HSPA5,IGF1,IGFBP5,TNFRSF12A,VCAM1
NFATC1		transcription regulator	2.353	1.87e-05	COL1A1,CTSK,FKBP11,HSP90B1,ITGB3,PDIA4,VCAM1
NFE2L2		transcription regulator	2.44	2.12e-05	ACTA2,CALB1,CD34,CNN1,COL1A1,COL3A1,COL4A2,CTSK,DNAJB11,HSP90B1,HYOU1,LMNA,PDIA4,SEC23A,SEC61A1,SLC35B1,VCAM1
NORAD		other	2.433	4.49e-07	COL4A1,COL4A2,COL5A1,COL6A2,HSPA5,TNFRSF12A
NPM1		transcription regulator	2.525	2.73e-07	ACTA2,CALR,COL4A1,COL4A2,COL5A1,COL6A2,HSPA5,IGFBP5,MYADM,NR1D1
NTRK1		kinase	3.273	2.98e-15	CALR,CANX,COL1A1,COL1A2,COL3A1,COL5A1,COL6A3,DNAJB11,HSP90B1,HSPA5,HSPB7,HYOU1,MANF,MYL9,OLFML3,P4HB,PDIA4,PYCR1,S100A6,SDF2L1,SERPINH1
OSM		cytokine	2.164	6.98e-07	ACTA2,ADAMTS4,Ccl8,COL1A1,COL1A2,COL3A1,COL6A1,EMP3,GFPT1,HSD11B2,HSPA5,MAGED2,PIGR,QSOX1,TUBA1A,VCAM1,VIM
p38 MAPK		group	2.931	0.00036	AQP5,BGN,COL3A1,CTSK,HSPA5,IGFBP5,ITGB3,KDELR3,NGFR,VCAM1
PEAR1		other	-3.317	4.87e-14	ACTA2,COL1A1,COL1A2,COL3A1,COL4A1,COL4A2,COL5A1,COL5A2,COL6A3,SPARC,TPM2
PPARD		ligand-dependent nuclear receptor	-2.158	0.00121	ACTA2,FCGBP,HSD11B2,LIPG,OAF,S100A6,SLC2A10,TNFRSF12A
PPARGC1A		transcription regulator	-2.6	0.00304	COL1A2,COL6A2,COL6A3,IGF1,IGFBP5,MMP19,OLFML3,SERPINH1,TNFRSF12A,VCAM1
PRKAA2		kinase	-2.407	9.24e-05	ACTA1,ACTA2,HSPA5,P4HB,PCOLCE,VCAM1,VIM
PRKCD		kinase	2.219	0.00229	COL1A1,COL1A2,LIPG,PROM1,TUBB2A,VCAM1
Prl		other	2.483	9.25e-08	CLU,COL1A1,COL1A2,COL3A1,COL5A1,IGFBP5,P4HB,PCOLCE,SPARC,VIM
PRMT1		enzyme	2.229	0.00197	ACTA2,COL1A1,COL3A1,LOXL1,VIM
progesterone		chemical - endogenous mammalian	2.178	2.88e-05	ACTA1,ACTA2,Alox15,BCL6,Ccl8,CD248,COL15A1,HSD11B2,IGF1,IGFBP5,ITGB3,NR1D1,PCP4,PIGR,S100A6,VIM
PSMB11		peptidase	-3	1.51e-07	Ccl8,CLDN2,COL1A1,COL1A2,COL3A1,COL5A1,COL6A1,COL6A2,TNFRSF12A
QKI		other	2.611	1.28e-05	ACTA1,CNN1,FSCN1,MVK,Tubb2b,VCAM1,VIM
RAB1B		other	2.177	2.89e-06	ARF4,ARL1,GORASP2,KDELR3,SEC22B
RAC1		enzyme	2.191	0.000441	ACTA2,BCL6,COL1A2,HSD11B2,PROM1,VCAM1
RANBP3L		other	-2.236	4.93e-05	BGN,COL4A1,COL4A2,GLIPR2,SPARC
RETNLB		other	2.219	0.000232	ACTA2,Ccl8,COL1A1,COL1A2,IGF1
RGS2		enzyme	-2.449	6.58e-05	HSD11B2,HSP90B1,MANF,PDIA4,PLVAP,SDF2L1
RNF5		enzyme	-3.138	9.89e-10	CD34,COL15A1,COL1A1,COL1A2,COL3A1,COL5A1,COL5A2,IGF1,KDELR3,SEC61A1
ROCK		group	2.213	1.01e-07	ACTA1,ACTA2,CNN1,COL1A1,COL3A1,NGFR,VCAM1
ROCK1		kinase	2.813	8.31e-11	ACTA1,CNN1,COL1A1,COL3A1,COL4A2,COL5A1,COL6A2,VCAM1
RUNX1		transcription regulator	2.771	7.32e-06	ACTA2,CD34,COL1A1,COL1A2,COL4A1,FSCN1,HSPA5,ITGB3,MYL9,PF4,SEC61A1
RXRB		ligand-dependent nuclear receptor	-2	0.00761	Ccl8,CLU,IGF1,ITGB3,S100A6
S100A4		other	2.213	2.02e-05	ACTA2,COL1A1,PF4,VCAM1,VIM
S1PR4		g-protein coupled receptor	2	0.000561	ACTG2,COL1A2,COL6A3,MRGPRF
SAV1		other	-2	1.79e-05	COL1A1,COL3A1,COL4A1,VIM
SCAP		other	2.407	0.000121	ELOVL6,FADS1,FADS2,MVK,TMEM97,VIM
SCN1B		ion channel	-2	2.3e-07	ACTA2,COL1A1,COL1A2,VIM
SETD2		enzyme	-2	0.00219	COL1A1,COL1A2,IGF1,SERPINF1
SIRT1		transcription regulator	-2.338	0.0063	GFPT1,HSPA5,IGF1,MVK,NR1D1,PER1,SEC61A1,VCAM1,VIM
SLC15A4		transporter	3.712	3.72e-13	ALDH18A1,CKAP4,COL1A1,FKBP11,KDELR3,LOXL1,S100A6,SDF2L1,STAP2,TUBA1A,TUBB6,TXNDC5,VCAM1,VIM
SLC40A1		transporter	2.449	0.00241	GPX7,IGF1,LMNA,NGFR,P4HB,PYCR1
SMAD1		transcription regulator	2.224	1.83e-05	ACTA2,COL1A1,COL1A2,COL4A1,VCAM1
SMAD2		transcription regulator	2.384	2.08e-05	ACTA2,BGN,COL1A2,COL3A1,IGF1,TPM2,VIM
SMAD2/3/SMAD4		complex	2.2	1.49e-05	ACTA2,COL1A1,COL1A2,IGFBP5,VIM
SMAD3		transcription regulator	3.864	3.91e-10	ACTA2,BGN,COL1A1,COL1A2,COL3A1,COL4A1,COL4A2,COL6A1,COL6A2,COL6A3,HSP90B1,HSPA5,MMP19,PCOLCE,SPARC,TPM2,VIM
SMAD7		transcription regulator	-2.423	1.3e-06	ACTA2,BGN,COL1A1,COL1A2,COL3A1,COL6A1,COL6A3,PROM1,TPM2
SMARCA4		transcription regulator	2.934	0.00656	ACTA1,ACTA2,COL1A1,ELOVL6,EMP3,IGF1,IGFBP5,LMNA,S100A6,SERPINH1,VIM
SNAI1		transcription regulator	2.221	0.0011	COL1A1,COL1A2,FLNC,SERPINH1,SPARC,VIM
SORL1		transporter	3.162	3.03e-07	BGN,COL1A1,COL1A2,COL3A1,COL4A1,COL5A1,COL5A2,COL6A1,HYOU1,NGFR
SOX17		transcription regulator	2	0.000425	COL4A1,COL4A2,PROM1,SPARC
SP1		transcription regulator	2.759	0.000368	ACTA2,COL1A1,COL1A2,DNM1,FADS2,HSD11B2,HSPA5,IGF1,ITGB3,NGFR,PROM1,SPARC,VIM
SPDEF		transcription regulator	-3.108	7.39e-11	CD34,COL1A1,COL4A1,COL4A2,COL5A1,COL5A2,COL6A1,COL6A2,COL6A3,VIM
SREBF2		transcription regulator	2.2	0.00184	ELOVL6,FADS2,MVK,TMEM97,VCAM1
SRF		transcription regulator	2.786	0.00115	ACTA1,ACTA2,ACTG2,CALB1,CNN1,IGF1,MYL9,TPM2,TUBB6
STAT3		transcription regulator	2.799	0.000785	ACTA2,AQP5,BCL6,Ccl8,COL1A1,COL1A2,COL3A1,COL5A1,CTSK,FSCN1,IGFBP5,PDIA4,PROM1,PYCR1,VIM
STAT6		transcription regulator	2.15	5.6e-05	BCL6,CKAP4,CLDN2,COL1A1,COL1A2,COL3A1,FADS1,FSCN1,IGF1,MVK,SERPINF1,VCAM1,VIM
STEAP3		transporter	-2	0.000682	COL1A1,COL3A1,ITGB3,TNFRSF12A
SUCNR1		g-protein coupled receptor	2.646	2.19e-10	ACTA2,COL1A1,COL1A2,COL3A1,COL4A2,COL5A1,COL5A2
TBX3		transcription regulator	2.63	0.00071	ACTA1,COL6A2,FLNC,ITGB3,MYL9,SERPINF1,VIM
TCF3		transcription regulator	2.891	2.1e-07	ANXA6,BCL6,CKAP4,COL1A1,FKBP11,HSP90B1,HSPA13,HYOU1,MANF,PDIA4,PLPP5,SDF2L1,SLC35B1,TCEAL9,TXNDC5
TCF4		transcription regulator	2.84	6.85e-11	ANXA6,BCL6,CKAP4,FKBP11,FKBP7,HSP90B1,HSPA13,HYOU1,IGFBP5,ITGB3,MANF,NGFR,PDIA4,PLPP5,SDF2L1,SERPINF1,SLC35B1,TXNDC5
TCF7L1		transcription regulator	-2	0.00345	COL4A1,COL4A2,NNAT,SPARC
TEAD2		transcription regulator	2	0.000395	COL3A1,COL5A2,IGFBP5,LOXL1
TGF beta		group	3.934	3.95e-13	ACTA2,BGN,BHLHE41,CLU,COL1A1,COL1A2,COL3A1,COL4A1,COL4A2,COL5A1,COL6A2,CTSK,FSCN1,IGF1,IGFBP5,ITGB3,LOXL1,PROM1,SERPINH1,SPARC,TNFRSF12A,VCAM1,VIM
TGFB1		growth factor	5.204	1.74e-17	ACTA1,ACTA2,ACTG2,ADAMTS4,ALDH18A1,APLNR,ARF4,BCL6,BGN,CALR,Ccl8,CD34,CLU,CNN1,COL1A1,COL1A2,COL3A1,COL4A1,COL4A2,COL5A1,COL6A1,COL6A2,COL6A3,CTSK,ELOVL6,EMILIN1,FADS2,FKBP2,FSCN1,HSP90B1,HSPA5,HSPB2,IGF1,IGFBP5,ITGB3,KDELR2,KDELR3,LOXL1,MANF,MFAP4,PROM1,S100A6,SERPINF1,SERPINH1,SPARC,SRM,TMEM97,TNFRSF12A,TPM2,TUBA1A,TUBB2A,TXNDC5,VCAM1,VIM
TGFB2		growth factor	2.541	2.05e-09	ACTA2,CD248,CNN1,COL1A1,COL1A2,COL3A1,COL4A1,COL6A2,LIPG,PYCR1,SRM,TUBB2A,VIM
TGFB3		growth factor	2.358	2.93e-07	ACTA1,ACTA2,ACTG2,COL1A1,COL1A2,COL3A1,COL5A1,ITGB3,VIM
THBS4		other	2.236	1.25e-12	CALR,COL3A1,HSPA5,HYOU1,MANF,P4HB,SDF2L1,VCAM1,VIM
THEM6		other	2.236	3.35e-06	DNAJB11,HSP90B1,HSPA5,P4HB,PDIA4
TNFSF11		cytokine	2.528	0.00346	Ccl8,CLEC11A,CTSK,DMPK,IGF1,ITGB3,VCAM1
TP53		transcription regulator	2.902	5.92e-05	ACTA2,ALDH18A1,Alox15,ANXA6,BHLHE41,CALU,CLU,CNN1,COL1A1,COL1A2,COL3A1,COL4A1,COL4A2,COL5A2,COL6A2,CTSK,DNM1,EMILIN1,HDLBP,HSPA5,HSPB7,IGF1,IGFBP5,MVK,MYL9,P4HB,PPIC,PROM1,SEC61A1,SERPINH1,SULF2,TMEM97,TPM2,VIM
TRAF3IP2		enzyme	2	0.00157	COL1A1,COL3A1,TNFRSF12A,VCAM1
TRAPPC1		other	3	1.11e-08	CALR,CKAP4,HSP90B1,HSPA5,HYOU1,LMAN1,P4HB,PDIA4,SEC61A1
TRIM38		enzyme	-3	4.2e-08	COL1A1,COL1A2,COL4A1,COL4A2,COL6A1,COL6A2,COL6A3,PLPP5,VCAM1
tunicamycin		chemical - endogenous non-mammalian	3.798	7.64e-23	ACTA2,ARF4,CALR,CANX,COL6A1,DNAJB11,FADS2,FKBP11,GOLT1B,GORASP2,HDLBP,HSP90B1,HSPA5,KDELR2,LMAN1,MANF,P3H1,P4HB,PDIA4,PROM1,SDF2L1,SEC22B,SEC61A1,SLC35B1,SURF4,TMED3,VCAM1,YIPF5
TWIST1		transcription regulator	3.02	1.88e-12	ACTA2,CLU,COL1A1,COL4A1,COL6A1,DNM1,EMILIN1,EMP3,FCGBP,IGFBP5,ITGB3,LMNA,OLFML3,PCOLCE,PROM1,VIM
UDP-D-glucose		chemical - endogenous mammalian	-2.236	2.52e-10	CALR,HSP90B1,HSPA5,HYOU1,PDIA4
ursodeoxycholic acid		chemical - endogenous mammalian	2	0.002	COL1A1,COL1A2,COL4A1,SPARC
VEGFA		growth factor	2.905	0.000432	ACTA2,CD34,COL1A1,HSPA5,IGFBP5,ITGB3,LMNA,SPARC,VCAM1
XBP1		transcription regulator	5.889	2.36e-38	ALG12,CALR,COL4A1,COL4A2,COPB2,DNAJB11,FKBP10,FKBP11,FKBP14,FKBP2,FKBP7,GFPT1,GMPPB,GORASP2,HSP90B1,HSPA13,HSPA5,HYOU1,KDELR2,KDELR3,LMAN1,LMNA,P3H1,P4HB,PDIA4,RCN3,S100A6,SDF2L1,SEC22B,SEC23A,SEC61A1,SPARC,SSR1,SURF4,TRAM1,TXNDC5,VCAM1,YIPF5
YAP1		transcription regulator	2.849	0.00103	ACTA2,CLDN2,COL1A1,COL3A1,COL4A1,COL4A2,COL5A1,COL6A1,LMNA,MYL9,VCAM1,VIM
ZC3H11A		other	2	0.000561	COL4A1,COL4A2,P3H1,SPARC
zeaxanthin dipalmitate		chemical - endogenous non-mammalian	-2.121	5.91e-06	BCL6,CLDN2,FAM110A,NGFR,S100A6,TNFRSF12A,Tubb2b,VIM
ZEB1		transcription regulator	2.198	0.00029	COL1A1,COL1A2,COL3A1,FADS2,PROM1,VIM

## Sheet: canon pw z>2
Ingenuity Canonical Pathways	-log(p-value)	zScore	Molecules
Actin Cytoskeleton Signaling	1.63	2	ACTA1,ACTA2,ACTG2,ITGB3,MYL9
Aggrephagy	3.63	2	TUBA1A,TUBB2A,TUBB6,VIM
Asparagine N-linked glycosylation	5.45	3	ALG12,B4GALT2,CALR,CANX,GFPT1,GMPPB,LMAN1,MAGT1,MLEC
Assembly of collagen fibrils and other multimeric structures	15.5	3.60555	COL15A1,COL1A1,COL1A2,COL3A1,COL4A1,COL4A2,COL5A1,COL5A2,COL6A1,COL6A2,COL6A3,LOXL1,PCOLCE
Atherosclerosis Signaling	5.43	2.64575	Alox12e,Alox15,CLU,COL1A1,COL1A2,COL3A1,TNFRSF12A,VCAM1
Binding and Uptake of Ligands by Scavenger Receptors	6.44	3	CALR,COL1A1,COL1A2,COL3A1,COL4A1,COL4A2,HSP90B1,HYOU1,SPARC
Caveolar-mediated Endocytosis Signaling	5.94	2.23607	ACTA1,ACTA2,ACTG2,COPA,COPB2,FLNC,ITGB3
Cellular response to heat stress	3.11	2	HSPA13,HSPA5,HSPB2,NAD+,SERPINH1
Cilium Assembly	1.31	2	ARF4,TUBA1A,TUBB2A,TUBB6
Class I MHC mediated antigen processing and presentation	1.79	2.64575	CALR,CANX,FBXL22,HSPA5,SEC22B,SEC23A,SEC61A1
Collagen biosynthesis and modifying enzymes	19.5	4	COL15A1,COL1A1,COL1A2,COL3A1,COL4A1,COL4A2,COL5A1,COL5A2,COL6A1,COL6A2,COL6A3,CRTAP,P3H1,P4HB,PCOLCE,SERPINH1
Collagen chain trimerization	14.3	3.31662	COL15A1,COL1A1,COL1A2,COL3A1,COL4A1,COL4A2,COL5A1,COL5A2,COL6A1,COL6A2,COL6A3
Collagen degradation	15.2	3.60555	COL15A1,COL1A1,COL1A2,COL3A1,COL4A1,COL4A2,COL5A1,COL5A2,COL6A1,COL6A2,COL6A3,CTSK,MMP19
COPI-mediated anterograde transport	7.42	3	ARF4,COPA,COPB2,KDELR2,KDELR3,TMED3,TUBA1A,TUBB2A,TUBB6
Coronavirus Replication Pathway	3.06	2	COPA,COPB2,TUBA1A,TUBB2A,Tubb2b,TUBB6
Elastic fibre formation	3.67	2	EMILIN1,ITGB3,LOXL1,MFAP4
Extracellular matrix organization	13.6	3.74166	BGN,COL1A1,COL1A2,COL3A1,COL4A1,COL4A2,COL5A1,COL5A2,COL6A1,COL6A2,COL6A3,ITGB3,PTPRS,SPARC
Gap Junction Signaling	2.95	2.64575	ACTA1,ACTA2,ACTG2,IGF1,NGFR,TUBA1A,TUBB2A,Tubb2b,TUBB6
Gap junction trafficking and regulation	3.33	2	DNM1,TUBA1A,TUBB2A,TUBB6
GP6 Signaling Pathway	10	3.4641	COL15A1,COL1A1,COL1A2,COL3A1,COL4A1,COL4A2,COL5A1,COL5A2,COL6A1,COL6A2,COL6A3,ITGB3
Hepatic Fibrosis Signaling Pathway	2.68	3	ACTA2,COL1A1,COL1A2,COL3A1,ITGB3,MYL9,NGFR,RND2,VCAM1
HOTAIR Regulatory Pathway	3.06	2.23607	COL1A1,COL1A2,COL3A1,MMP17,MMP19,VIM
IL-17A Signaling in Fibroblasts	4.84	2.44949	ACTA2,COL1A1,COL1A2,P4HB,SERPINH1,VCAM1
IL-4 Signaling	3.33	3.31662	Alox15,COL15A1,COL1A1,COL1A2,COL3A1,COL4A1,COL4A2,COL5A1,COL5A2,COL6A1,COL6A2,COL6A3
IL-6 Signaling	1.98	2	COL1A1,HSPB2,HSPB7,NGFR
Immunogenic Cell Death Signaling Pathway	2.37	2	CALR,HSP90B1,HSPA5,NGFR
Immunoregulatory interactions between a Lymphoid and a non-Lymphoid cell	1.78	2.23607	CD34,COL1A1,COL1A2,COL3A1,VCAM1
Integrin cell surface interactions	12.4	3.4641	COL1A1,COL1A2,COL3A1,COL4A1,COL4A2,COL5A1,COL5A2,COL6A1,COL6A2,COL6A3,ITGB3,VCAM1
Intra-Golgi and retrograde Golgi-to-ER traffic	7.69	3.4641	ARF4,ARL1,COPA,COPB2,KDELR2,KDELR3,SEC22B,SURF4,TMED3,TUBA1A,TUBB2A,TUBB6
L1CAM interactions	2.76	2.23607	DNM1,ITGB3,TUBA1A,TUBB2A,TUBB6
Leukocyte Extravasation Signaling	3.44	2.44949	ACTA1,ACTA2,ACTG2,CLDN2,MMP17,MMP19,VCAM1
MHC class II antigen presentation	4.54	2.64575	CANX,CTSK,DNM1,SEC23A,TUBA1A,TUBB2A,TUBB6
Mitotic Metaphase and Anaphase	1.63	2.23607	LMNA,NAD+,TUBA1A,TUBB2A,TUBB6
NCAM signaling for neurite out-growth	7.76	2.82843	COL3A1,COL4A1,COL4A2,COL5A1,COL5A2,COL6A1,COL6A2,COL6A3
Neutrophil degranulation	1.42	2.64575	CKAP4,MAGT1,MLEC,PIGR,QSOX1,SURF4,TXNDC5
Neutrophil Extracellular Trap Signaling Pathway	4.56	-2.88675	COL15A1,COL1A1,COL1A2,COL3A1,COL4A1,COL4A2,COL5A1,COL5A2,COL6A1,COL6A2,COL6A3,PF4
Nuclear Cytoskeleton Signaling Pathway	3.89	2.64575	ACTA1,ACTA2,ACTG2,ITGB3,LMNA,TUBA1A,TUBB2A,TUBB6
O-linked glycosylation	2	2	ADAMTS4,B3GNT9,POFUT2,SPON2
Pathogen Induced Cytokine Storm Signaling Pathway	6.51	3.74166	Ccl8,COL15A1,COL1A1,COL1A2,COL3A1,COL4A1,COL4A2,COL5A1,COL5A2,COL6A1,COL6A2,COL6A3,NGFR,PF4
Post-translational protein phosphorylation	6.2	2.82843	CALU,CKAP4,HSP90B1,IGFBP5,NUCB1,P4HB,QSOX1,RCN1
Protein folding	2.32	2	FKBP9,TUBA1A,TUBB2A,TUBB6
Protein Sorting Signaling Pathway	5.33	3	COPA,COPB2,KDELR2,KDELR3,LMAN1,SEC23A,SERPINH1,SURF4,TMED3
Protein Ubiquitination Pathway	1.96	2.44949	DNAJB11,HSP90B1,HSPA13,HSPA5,HSPB2,HSPB7
Pulmonary Fibrosis Idiopathic Signaling Pathway	10.2	3.87298	ACTA1,ACTA2,ACTG2,COL15A1,COL1A1,COL1A2,COL3A1,COL4A1,COL4A2,COL5A1,COL5A2,COL6A1,COL6A2,COL6A3,MMP17,MMP19,VIM
Regulation of Actin-based Motility by Rho	3.97	2.23607	ACTA1,ACTA2,ACTG2,ITGB3,MYL9,RND2
Regulation of Insulin-like Growth Factor (IGF) transport and uptake by IGFBPs	6.78	3	CALU,CKAP4,HSP90B1,IGF1,IGFBP5,NUCB1,P4HB,QSOX1,RCN1
Response to elevated platelet cytosolic Ca2+	7.42	3.16228	CALU,CLU,HSPA5,IGF1,ITGB3,MAGED2,MANF,PF4,QSOX1,SPARC
RHOA Signaling	2.85	2.23607	ACTA1,ACTA2,ACTG2,IGF1,MYL9
RHOGDI Signaling	2.41	-2.23607	ACTA1,ACTA2,ACTG2,ITGB3,MYL9,RND2
Role of Chondrocytes in Rheumatoid Arthritis Signaling Pathway	1.79	2	ADAMTS4,MMP17,MMP19,NGFR
Role of Osteoclasts in Rheumatoid Arthritis Signaling Pathway	10.3	4.12311	COL15A1,COL1A1,COL1A2,COL3A1,COL4A1,COL4A2,COL5A1,COL5A2,COL6A1,COL6A2,COL6A3,CTSK,ITGB3,MMP17,MMP19,NGFR,RND2
Role of Tissue Factor in Cancer	1.31	2	FLNC,ITGB3,NGFR,P4HB
Sertoli Cell-Sertoli Cell Junction Signaling	4.37	2.64575	ACTA1,ACTA2,ACTG2,CLDN2,NGFR,TUBA1A,TUBB2A,Tubb2b,TUBB6
Signaling by MET	3.59	2.23607	COL1A1,COL1A2,COL3A1,COL5A1,COL5A2
Signaling by PDGF	7.97	2.82843	COL3A1,COL4A1,COL4A2,COL5A1,COL5A2,COL6A1,COL6A2,COL6A3
Signaling by Rho Family GTPases	2.68	2.44949	ACTA1,ACTA2,ACTG2,ITGB3,MYL9,RND2,VIM
Smooth Muscle Contraction	4.6	2.23607	ACTA2,ACTG2,ANXA6,MYL9,TPM2
Syndecan interactions	7.52	2.44949	COL1A1,COL1A2,COL3A1,COL5A1,COL5A2,ITGB3
Tumor Microenvironment Pathway	3.59	2.44949	COL1A1,COL1A2,COL3A1,IGF1,ITGB3,MMP17,MMP19
Unfolded protein response	4.46	2.23607	CALR,CANX,DNAJB11,HSP90B1,HSPA5,P4HB
Virus Entry via Endocytic Pathways	3.73	2.44949	ACTA1,ACTA2,ACTG2,DNM1,FLNC,ITGB3
Wound Healing Signaling Pathway	9.75	3.87298	ACTA2,COL15A1,COL1A1,COL1A2,COL3A1,COL4A1,COL4A2,COL5A1,COL5A2,COL6A1,COL6A2,COL6A3,NGFR,PF4,VIM
XBP1(S) activates chaperone genes	7.57	2.64575	DNAJB11,FKBP14,GFPT1,HYOU1,KDELR3,LMNA,SSR1
