# Supplementary material for: Transcriptional coregulator ZMIZ1 modulates estrogen responses that are essential for healthy endometrial function
Source: J Clin Invest. 2025 Dec 1;135(23):e193212. doi: 10.1172/JCI193212 (PMC12646675; doi:10.1172/JCI193212)
Supplement: Supplemental table 4 [file jci-135-193212-s267.xlsx]

## Sheet: genes
1	P-value (Zmiz1-d/d,E2, 24h vs Zmiz1-d/d,V)	FDR step up (Zmiz1-d/d,E2, 24h vs Zmiz1-d/d,V)	Ratio (Zmiz1-d/d,E2, 24h vs Zmiz1-d/d,V)	Fold change (Zmiz1-d/d,E2, 24h vs Zmiz1-d/d,V)	LSMean(Zmiz1-d/d,E2, 24h)	LSMean(Zmiz1-d/d,V)	P-value (Zmiz1-f/f,E2, 24h vs Zmiz1-f/f,V)	FDR step up (Zmiz1-f/f,E2, 24h vs Zmiz1-f/f,V)	Ratio (Zmiz1-f/f,E2, 24h vs Zmiz1-f/f,V)	Fold change (Zmiz1-f/f,E2, 24h vs Zmiz1-f/f,V)	LSMean(Zmiz1-f/f,E2, 24h)	LSMean(Zmiz1-f/f,V))	P-value (Zmiz1-d/d,V vs Zmiz1-f/f,V)	FDR step up (Zmiz1-d/d,V vs Zmiz1-f/f,V)	Ratio (Zmiz1-d/d,V vs Zmiz1-f/f,V)	Fold change (Zmiz1-d/d,V vs Zmiz1-f/f,V)	LSMean(Zmiz1-d/d,V) (Zmiz1-d/d,V vs Zmiz1-f/f,V)	LSMean(Zmiz1-f/f,V) (Zmiz1-d/d,V vs Zmiz1-f/f,V)	P-value (Zmiz1-d/d,E2, 24h vs Zmiz1-f/f,E2, 24h)	FDR step up (Zmiz1-d/d,E2, 24h vs Zmiz1-f/f,E2, 24h)	Ratio (Zmiz1-d/d,E2, 24h vs Zmiz1-f/f,E2, 24h)	Fold change (Zmiz1-d/d,E2, 24h vs Zmiz1-f/f,E2, 24h)	LSMean(Zmiz1-d/d,E2, 24h) (Zmiz1-d/d,E2, 24h vs Zmiz1-f/f,E2, 24h)	LSMean(Zmiz1-f/f,E2, 24h) (Zmiz1-d/d,E2, 24h vs Zmiz1-f/f,E2, 24h)	P-value (genotype * treatment)	FDR step up (genotype * treatment)
4930426L09Rik	5.97249e-05	0.000156591	2.06469	2.06469	4.17786	2.02348	0.00169033	0.00324354	1.81089	1.81089	2.78242	1.5365	0.118974	0.258204	1.31694	1.31694	2.02348	1.5365	0.0131802	0.0762274	1.50152	1.50152	4.17786	2.78242	1.88756e-05	4.35447e-05
AA986860	0.000949116	0.00191834	0.624798	-1.60052	1.28242	2.05254	0.000357195	0.000797738	0.523922	-1.90868	0.811956	1.54976	0.0272691	0.103013	1.32442	1.32442	2.05254	1.54976	0.00473638	0.0389361	1.57942	1.57942	1.28242	0.811956	1.81422e-05	4.19755e-05
Adra2c	3.05337e-07	1.50861e-06	0.309009	-3.23615	1.11357	3.60367	8.60178e-10	1.12289e-08	0.148812	-6.7199	0.87997	5.91331	0.0073891	0.0464145	0.609417	-1.64091	3.60367	5.91331	0.128065	0.329402	1.26546	1.26546	1.11357	0.87997	6.62388e-10	5.40431e-09
Angptl7	0.000303856	0.000678087	0.376178	-2.65832	1.7272	4.59144	2.38186e-06	8.97048e-06	0.178033	-5.61694	0.334339	1.87796	0.000517532	0.0116221	2.4449	2.4449	4.59144	1.87796	1.42027e-06	0.000251619	5.16601	5.16601	1.7272	0.334339	2.02397e-08	9.97732e-08
Ankle1	5.95229e-07	2.68008e-06	3.24255	3.24255	1.7168	0.529461	6.77744e-10	9.20735e-09	6.92589	6.92589	3.33793	0.48195	0.365533	0.537915	1.09858	1.09858	0.529461	0.48195	0.000518908	0.00958433	0.514331	-1.94427	1.7168	3.33793	5.89538e-10	4.93521e-09
Apoe	1.17207e-06	4.80622e-06	0.332064	-3.01147	87.3833	263.152	1.6023e-08	1.25993e-07	0.177688	-5.62783	68.0355	382.892	0.0875965	0.211112	0.687276	-1.45502	263.152	382.892	0.169429	0.390032	1.28438	1.28438	87.3833	68.0355	8.72031e-09	4.80641e-08
Aqp5	1.78973e-05	5.29177e-05	2.55242	2.55242	7.16653	2.80773	0.000380971	0.000846267	2.16646	2.16646	4.34311	2.00471	0.0597826	0.166284	1.40057	1.40057	2.80773	2.00471	0.0082668	0.0561974	1.65009	1.65009	7.16653	4.34311	3.46039e-06	9.36106e-06
Arhgap11a	1.44351e-06	5.75086e-06	2.429	2.429	1.79517	0.739057	5.48341e-09	5.08562e-08	3.85258	3.85258	2.94064	0.763291	0.735934	0.837635	0.968251	-1.03279	0.739057	0.763291	0.00154606	0.0189284	0.61047	-1.63808	1.79517	2.94064	3.39886e-09	2.17753e-08
Arl11	0.0118363	0.0190526	0.586468	-1.70512	0.998447	1.70248	0.000408305	0.000899617	0.319657	-3.12835	0.838943	2.62451	0.311615	0.487086	0.648683	-1.54159	1.70248	2.62451	0.430766	0.660918	1.19012	1.19012	0.998447	0.838943	0.000803359	0.00135575
Arsi	3.37937e-12	1.21728e-10	2.737	2.737	12.1944	4.45539	2.10236e-11	6.06331e-10	2.66958	2.66958	7.49335	2.80694	1.02954e-06	0.000731587	1.58728	1.58728	4.45539	2.80694	6.197e-07	0.000172301	1.62736	1.62736	12.1944	7.49335	6.62669e-14	3.36411e-12
Aurkb	1.62396e-09	1.78451e-08	5.59074	5.59074	2.51153	0.449231	1.64881e-11	4.96991e-10	11.5916	11.5916	4.36383	0.376466	0.165772	0.319192	1.19328	1.19328	0.449231	0.376466	0.00349248	0.0324606	0.575534	-1.73752	2.51153	4.36383	6.29035e-12	1.12359e-10
Birc5	1.11736e-10	1.9675e-09	5.81169	5.81169	3.17248	0.54588	8.44807e-13	5.35312e-11	12.7639	12.7639	6.39628	0.501123	0.403029	0.573586	1.08931	1.08931	0.54588	0.501123	9.34655e-05	0.00332317	0.495989	-2.01617	3.17248	6.39628	2.91926e-13	1.00964e-11
C1ql2	2.42242e-09	2.51243e-08	0.278596	-3.58943	2.58285	9.27097	1.11836e-10	2.22236e-09	0.186399	-5.36483	1.69461	9.09131	0.865148	0.921968	1.01976	1.01976	9.27097	9.09131	0.00225951	0.0241265	1.52415	1.52415	2.58285	1.69461	2.1339e-11	2.98781e-10
Calb1	0.0233043	0.0353865	0.592273	-1.68841	1.42354	2.40353	0.00662057	0.0112362	0.393986	-2.53816	1.31476	3.33707	0.333859	0.507912	0.720251	-1.38841	2.40353	3.33707	0.881082	0.945214	1.08274	1.08274	1.42354	1.31476	0.00788382	0.0110708
Car2	3.80677e-09	3.66759e-08	3.94079	3.94079	15.2563	3.87139	2.93519e-11	7.81606e-10	7.78929	7.78929	43.1111	5.53467	0.0167659	0.0760026	0.69948	-1.42963	3.87139	5.53467	6.35138e-07	0.000172301	0.353884	-2.82579	15.2563	43.1111	3.71587e-12	7.31463e-11
Ccl8	0.0139316	0.0220573	2.16021	2.16021	5.31635	2.46104	0.000100312	0.000254325	3.75341	3.75341	5.5637	1.4823	0.0334649	0.11469	1.66028	1.66028	2.46104	1.4823	0.778402	0.894827	0.955543	-1.04652	5.31635	5.5637	0.000205231	0.000387222
Ccna2	4.00977e-13	2.41728e-11	4.32291	4.32291	6.36647	1.47273	5.71683e-15	1.71311e-12	7.83841	7.83841	10.6524	1.359	0.36897	0.54206	1.08368	1.08368	1.47273	1.359	9.10288e-06	0.000677738	0.597654	-1.67321	6.36647	10.6524	1.41044e-15	1.94349e-13
Cd83	7.62609e-14	6.62021e-12	0.135082	-7.40289	0.483792	3.58146	1.70701e-12	9.1544e-11	0.163006	-6.13474	0.758104	4.65077	0.0216687	0.0891075	0.770079	-1.29857	3.58146	4.65077	0.000562146	0.0100223	0.638161	-1.567	0.483792	0.758104	1.07319e-14	8.39309e-13
Cdc20	3.77841e-09	3.66076e-08	3.13893	3.13893	3.36444	1.07184	3.01815e-12	1.37898e-10	6.96214	6.96214	6.959	0.999548	0.473313	0.633004	1.07233	1.07233	1.07184	0.999548	6.54436e-06	0.000566508	0.483466	-2.0684	3.36444	6.959	1.98475e-12	4.39531e-11
Cdca3	6.10861e-09	5.34565e-08	4.84179	4.84179	5.21511	1.0771	1.84971e-12	9.73172e-11	16.3718	16.3718	11.6675	0.712659	0.0098399	0.0553881	1.51139	1.51139	1.0771	0.712659	0.000110156	0.00369213	0.446976	-2.23725	5.21511	11.6675	2.16801e-12	4.68172e-11
Cdh16	0.0033547	0.00603568	0.516123	-1.93752	1.37536	2.66479	0.00209785	0.00394528	0.408826	-2.44603	0.667122	1.6318	0.0195446	0.0837916	1.63303	1.63303	2.66479	1.6318	0.00629261	0.0471472	2.06163	2.06163	1.37536	0.667122	7.65798e-05	0.000155688
Cenpa	1.79986e-08	1.34347e-07	2.32873	2.32873	1.33208	0.572021	5.9098e-11	1.31546e-09	3.80448	3.80448	2.7296	0.71747	0.0278276	0.104173	0.797274	-1.25427	0.572021	0.71747	5.22828e-07	0.000162095	0.488013	-2.04912	1.33208	2.7296	9.527e-12	1.54298e-10
Chodl	1.93134e-08	1.42689e-07	0.403992	-2.4753	0.610209	1.51045	6.82606e-07	3.03105e-06	0.44855	-2.2294	0.969693	2.16184	0.00388669	0.0324486	0.698687	-1.43126	1.51045	2.16184	0.000217894	0.00566328	0.62928	-1.58912	0.610209	0.969693	1.63757e-09	1.17195e-08
Ckmt1	2.28779e-12	8.78776e-11	10.3678	10.3678	8.50996	0.820808	1.9035e-12	9.8948e-11	13.6581	13.6581	15.5484	1.1384	0.0399994	0.128701	0.72102	-1.38692	0.820808	1.1384	0.00101379	0.0144727	0.547321	-1.82708	8.50996	15.5484	7.3359e-14	3.59791e-12
Cks1b	7.34504e-14	6.50636e-12	2.49889	2.49889	8.90721	3.56447	4.25832e-16	3.69665e-13	3.8569	3.8569	12.3478	3.20149	0.0360696	0.120153	1.11338	1.11338	3.56447	3.20149	2.0088e-06	0.000290641	0.721357	-1.38628	8.90721	12.3478	1.49495e-16	4.80653e-14
Cks2	3.14147e-11	7.15778e-10	3.0083	3.0083	1.84675	0.613883	6.15018e-14	9.53387e-12	5.63133	5.63133	3.56301	0.632713	0.873586	0.926706	0.97024	-1.03067	0.613883	0.632713	2.27264e-07	0.000103836	0.518311	-1.92935	1.84675	3.56301	2.36892e-14	1.53467e-12
Clca1	3.29915e-13	2.12147e-11	10.4385	10.4385	33.1765	3.17828	9.23167e-14	1.15473e-11	15.9965	15.9965	46.4346	2.9028	0.488242	0.645905	1.0949	1.0949	3.17828	2.9028	0.023238	0.109881	0.714479	-1.39962	33.1765	46.4346	7.42106e-15	6.44223e-13
Clcf1	2.49186e-10	3.76861e-09	0.423367	-2.36201	2.32712	5.49669	1.54419e-12	8.64847e-11	0.284072	-3.52023	2.06504	7.26941	0.000667277	0.0132555	0.75614	-1.32251	5.49669	7.26941	0.104131	0.290103	1.12691	1.12691	2.32712	2.06504	6.4572e-13	1.83787e-11
Cldn7	5.98895e-06	2.0027e-05	2.37469	2.37469	26.3667	11.1032	1.3294e-06	5.38272e-06	2.76522	2.76522	40.8756	14.7821	0.0724079	0.186465	0.751128	-1.33133	11.1032	14.7821	0.00409778	0.0357439	0.645048	-1.55027	26.3667	40.8756	1.12902e-07	4.44895e-07
Clec3b	1.9277e-05	5.64586e-05	0.334675	-2.98798	3.1843	9.51461	3.00198e-05	8.58496e-05	0.299484	-3.33907	1.76666	5.89899	0.0164437	0.0750985	1.61292	1.61292	9.51461	5.89899	0.00862365	0.0574976	1.80244	1.80244	3.1843	1.76666	8.27701e-07	2.60148e-06
Clu	1.03967e-11	2.95915e-10	4.66593	4.66593	37.6606	8.0714	1.25733e-09	1.52229e-08	3.48214	3.48214	22.5939	6.48852	0.0419448	0.133037	1.24395	1.24395	8.0714	6.48852	0.000131963	0.00418093	1.66684	1.66684	37.6606	22.5939	2.49654e-12	5.26031e-11
Col1a1	7.81102e-16	2.94815e-13	13.3603	13.3603	262.16	19.6223	7.90711e-14	1.05602e-11	8.79446	8.79446	128.944	14.6619	0.0103534	0.0569207	1.33832	1.33832	19.6223	14.6619	1.99622e-06	0.000290641	2.03313	2.03313	262.16	128.944	1.69428e-16	5.07174e-14
Col1a2	1.85258e-16	1.08261e-13	7.22192	7.22192	126.471	17.5121	3.86879e-14	6.85407e-12	4.91847	4.91847	62.417	12.6903	0.000287246	0.00868844	1.37996	1.37996	17.5121	12.6903	1.33489e-08	2.71857e-05	2.02623	2.02623	126.471	62.417	3.77482e-17	1.9276e-14
Col5a1	8.56691e-14	7.1509e-12	3.73363	3.73363	3.44531	0.922777	9.08418e-11	1.84683e-09	2.60309	2.60309	1.96232	0.753842	0.00848887	0.0508922	1.2241	1.2241	0.922777	0.753842	1.64309e-07	7.92425e-05	1.75573	1.75573	3.44531	1.96232	2.76048e-14	1.72401e-12
Col6a3	1.87132e-10	2.96441e-09	2.81524	2.81524	23.1295	8.21581	2.358e-09	2.546e-08	2.62789	2.62789	14.9967	5.70675	0.000466319	0.0109705	1.43967	1.43967	8.21581	5.70675	8.30592e-05	0.00307591	1.5423	1.5423	23.1295	14.9967	1.04343e-11	1.66202e-10
Csf2ra	1.48637e-07	8.08978e-07	0.48981	-2.04161	4.42164	9.02727	3.03844e-10	4.89363e-09	0.309126	-3.23493	3.50797	11.348	0.0268042	0.101744	0.795493	-1.25708	9.02727	11.348	0.0172057	0.0898692	1.26046	1.26046	4.42164	3.50797	2.55682e-10	2.42312e-09
Cxcl17	1.05124e-06	4.3727e-06	3.63116	3.63116	1.79301	0.493784	0.00084171	0.00172251	2.1805	2.1805	2.46582	1.13085	0.000381733	0.00985536	0.43665	-2.29017	0.493784	1.13085	0.113932	0.306967	0.727146	-1.37524	1.79301	2.46582	4.50832e-07	1.51107e-06
Cxcr3	0.0190536	0.0293426	0.523495	-1.91024	0.828613	1.58285	0.00218747	0.00409962	0.298591	-3.34906	0.632033	2.11672	0.763798	0.857237	0.747785	-1.33728	1.58285	2.11672	0.345778	0.585583	1.31103	1.31103	0.828613	0.632033	0.00350874	0.0052489
Cys1	1.10545e-05	3.43067e-05	0.540721	-1.84938	1.91603	3.54348	4.04067e-08	2.74254e-07	0.365126	-2.73878	1.1538	3.16001	0.354341	0.527329	1.12135	1.12135	3.54348	3.16001	0.000188234	0.00516151	1.66063	1.66063	1.91603	1.1538	1.536e-08	7.8343e-08
Ddx39a	3.08282e-07	1.52143e-06	1.68763	1.68763	3.69347	2.18855	9.37126e-10	1.20516e-08	2.33007	2.33007	5.808	2.49263	0.087259	0.210649	0.878009	-1.13894	2.18855	2.49263	5.41482e-06	0.000528158	0.635928	-1.57251	3.69347	5.808	2.00033e-10	1.98911e-09
Dio2	3.45708e-05	9.56676e-05	2.58052	2.58052	13.2785	5.14568	1.55471e-07	8.51512e-07	4.83097	4.83097	42.5176	8.80106	0.0103129	0.0568061	0.584666	-1.71038	5.14568	8.80106	6.35869e-06	0.000566508	0.312307	-3.20198	13.2785	42.5176	1.08829e-08	5.82097e-08
Dio3	0.0038666	0.00687827	0.599039	-1.66934	6.05086	10.1009	0.00317048	0.00573514	0.554337	-1.80396	2.16529	3.90609	2.81211e-05	0.00249101	2.58595	2.58595	10.1009	3.90609	1.23654e-05	0.000831797	2.79448	2.79448	6.05086	2.16529	3.54721e-07	1.22585e-06
Dio3os	1.08086e-05	3.36547e-05	0.62113	-1.60997	7.70817	12.4099	1.00348e-07	5.85825e-07	0.473473	-2.11205	4.3841	9.25945	0.00307915	0.0284432	1.34024	1.34024	12.4099	9.25945	3.61526e-06	0.000412949	1.75821	1.75821	7.70817	4.3841	4.0075e-09	2.49563e-08
Dnm1	8.78576e-09	7.25682e-08	2.0784	2.0784	2.90501	1.39771	3.08726e-05	8.80727e-05	1.5718	1.5718	1.89755	1.20724	0.0928334	0.218664	1.15777	1.15777	1.39771	1.20724	2.81386e-05	0.00145399	1.53093	1.53093	2.90501	1.89755	4.21114e-09	2.60562e-08
Dnph1	1.21266e-06	4.94462e-06	2.083	2.083	3.21471	1.54331	4.52125e-08	3.00528e-07	2.69661	2.69661	4.89709	1.81601	0.21903	0.386777	0.849834	-1.1767	1.54331	1.81601	0.00114986	0.015944	0.656454	-1.52334	3.21471	4.89709	8.29175e-09	4.62304e-08
Dsc2	0.000707942	0.00146604	1.572	1.572	1.32246	0.841264	8.52534e-07	3.66936e-06	2.42473	2.42473	1.53988	0.635071	0.0164827	0.0751506	1.32468	1.32468	0.841264	0.635071	0.281184	0.522716	0.858811	-1.1644	1.32246	1.53988	1.7451e-06	5.06833e-06
Enpp3	6.10529e-05	0.000159654	1.50777	1.50777	1.67378	1.1101	1.16966e-06	4.8145e-06	1.8644	1.8644	2.70773	1.45234	0.00511354	0.0377605	0.764354	-1.30829	1.1101	1.45234	2.0931e-05	0.00121037	0.618147	-1.61774	1.67378	2.70773	4.23701e-08	1.89619e-07
Fads2	7.98533e-13	4.03027e-11	2.692	2.692	6.19187	2.3001	6.286e-08	3.95649e-07	1.7167	1.7167	4.61867	2.69043	0.0160111	0.0742831	0.854917	-1.1697	2.3001	2.69043	8.82107e-05	0.00319203	1.34062	1.34062	6.19187	4.61867	2.06275e-12	4.53334e-11
Fen1	1.49312e-10	2.48325e-09	2.12487	2.12487	8.64753	4.06968	1.56831e-12	8.72723e-11	2.97061	2.97061	12.9889	4.37248	0.255558	0.427647	0.930748	-1.0744	4.06968	4.37248	3.43467e-06	0.000402924	0.665762	-1.50204	8.64753	12.9889	3.259e-13	1.09233e-11
Fignl1	5.22156e-10	7.08256e-09	3.66751	3.66751	2.59899	0.708653	2.90541e-12	1.33946e-10	7.16074	7.16074	4.51309	0.630254	0.342063	0.516157	1.12439	1.12439	0.708653	0.630254	0.000169382	0.00485519	0.575879	-1.73648	2.59899	4.51309	1.18039e-12	2.95301e-11
Fmo2	3.46078e-08	2.32352e-07	0.413311	-2.41949	6.02077	14.5672	3.81573e-09	3.78839e-08	0.32227	-3.10298	3.98776	12.3739	0.0977095	0.226131	1.17725	1.17725	14.5672	12.3739	0.000735858	0.0118515	1.50981	1.50981	6.02077	3.98776	3.72629e-10	3.31773e-09
Foxa2	0.00122381	0.00241893	0.583913	-1.71258	3.29992	5.65139	0.00080724	0.00166164	0.513162	-1.9487	2.12845	4.14772	0.0358194	0.119712	1.36253	1.36253	5.65139	4.14772	0.0115254	0.0698685	1.55039	1.55039	3.29992	2.12845	4.61268e-05	9.78799e-05
Foxm1	3.91548e-12	1.37612e-10	3.87773	3.87773	2.18367	0.563131	8.45748e-14	1.09581e-11	6.41975	6.41975	3.13866	0.488908	0.121854	0.261836	1.15181	1.15181	0.563131	0.488908	0.000716413	0.0116246	0.695733	-1.43733	2.18367	3.13866	2.04409e-14	1.38631e-12
Gale	3.12694e-09	3.11295e-08	4.67615	4.67615	1.7864	0.382024	2.6875e-09	2.84168e-08	5.61387	5.61387	3.35455	0.597546	0.0071443	0.0458017	0.639322	-1.56416	0.382024	0.597546	0.000649394	0.0110299	0.532531	-1.87782	1.7864	3.35455	7.60823e-11	8.87729e-10
Gcnt3	6.49571e-07	2.88879e-06	3.24949	3.24949	8.91312	2.74293	5.41815e-07	2.47921e-06	3.61655	3.61655	14.8282	4.1001	0.0416123	0.132321	0.668992	-1.49479	2.74293	4.1001	0.00810126	0.0553321	0.601091	-1.66364	8.91312	14.8282	2.43735e-08	1.17548e-07
Gins2	7.25141e-11	1.40121e-09	2.81979	2.81979	1.75957	0.624008	4.82918e-13	3.49351e-11	4.62446	4.62446	2.56083	0.553757	0.125721	0.267039	1.12686	1.12686	0.624008	0.553757	0.000262123	0.00626856	0.687111	-1.45537	1.75957	2.56083	1.86635e-13	7.39806e-12
Gjb3	9.32256e-05	0.000233832	1.57187	1.57187	2.39168	1.52155	1.2718e-06	5.19553e-06	2.02628	2.02628	3.82255	1.88649	0.0443034	0.137665	0.806549	-1.23985	1.52155	1.88649	0.000137969	0.00429285	0.625677	-1.59827	2.39168	3.82255	1.48366e-07	5.6614e-07
Gm19497	1.2269e-06	4.99558e-06	2.84718	2.84718	1.79688	0.631107	0.000764519	0.00157944	1.82738	1.82738	1.73887	0.951567	0.0214465	0.0885294	0.663229	-1.50777	0.631107	0.951567	0.959512	0.981792	1.03336	1.03336	1.79688	1.73887	1.96838e-06	5.65038e-06
Gm266	0.00579671	0.00996065	0.652803	-1.53186	4.36871	6.69223	7.40303e-05	0.000194274	0.439982	-2.27282	4.23315	9.62118	0.0426081	0.134112	0.695573	-1.43766	6.69223	9.62118	0.869779	0.940293	1.03202	1.03202	4.36871	4.23315	0.000110798	0.000218947
Gm33887	0.0160617	0.0251002	1.69922	1.69922	17.8485	10.504	4.4225e-05	0.000121801	2.86562	2.86562	26.0057	9.07508	0.257739	0.429531	1.15745	1.15745	10.504	9.07508	0.076193	0.238784	0.68633	-1.45703	17.8485	26.0057	0.000152563	0.000293919
Gm43305	0.00428133	0.00754405	1.77432	1.77432	14.1511	7.97549	0.0033947	0.00610258	1.90329	1.90329	23.7315	12.4687	0.0267646	0.101662	0.639643	-1.56337	7.97549	12.4687	0.0113656	0.0689962	0.596299	-1.67701	14.1511	23.7315	0.000156608	0.000301243
Gm5577	4.40856e-09	4.11513e-08	0.525853	-1.90167	0.875393	1.66471	7.01954e-06	2.34406e-05	0.652743	-1.532	1.38919	2.12824	0.00153662	0.0192477	0.782201	-1.27844	1.66471	2.12824	1.0661e-06	0.000220353	0.630144	-1.58694	0.875393	1.38919	4.36264e-10	3.8216e-09
Gpr153	1.13582e-12	4.90548e-11	3.89247	3.89247	10.0045	2.57022	2.8233e-09	2.97079e-08	2.51748	2.51748	5.39936	2.14475	0.0352944	0.118611	1.19838	1.19838	2.57022	2.14475	5.60825e-07	0.00016788	1.85291	1.85291	10.0045	5.39936	4.87853e-13	1.46542e-11
Gstm7	2.65381e-11	6.22641e-10	0.162992	-6.13527	1.56644	9.61052	7.60727e-10	1.01912e-08	0.187268	-5.33993	2.52897	13.5046	0.0432796	0.13573	0.71165	-1.40518	9.61052	13.5046	0.00181995	0.0208155	0.619397	-1.61447	1.56644	2.52897	4.32622e-12	8.32452e-11
Haspin	5.93934e-06	1.98841e-05	1.98536	1.98536	2.75815	1.38924	2.46549e-08	1.81073e-07	3.06526	3.06526	3.91929	1.27862	0.453531	0.617876	1.08652	1.08652	1.38924	1.27862	0.00797223	0.0546658	0.703737	-1.42099	2.75815	3.91929	1.95141e-08	9.68562e-08
Hcar1	3.16196e-10	4.61328e-09	0.311567	-3.20958	4.3582	13.988	1.56984e-06	6.24554e-06	0.493751	-2.02531	5.82467	11.7968	0.127745	0.269557	1.18575	1.18575	13.988	11.7968	0.0100654	0.0636524	0.748231	-1.33649	4.3582	5.82467	5.49928e-10	4.65294e-09
Hmgb2	1.39274e-09	1.55804e-08	1.74615	1.74615	9.38877	5.37683	1.16361e-13	1.36174e-11	2.92391	2.92391	15.9409	5.4519	0.814962	0.890731	0.986231	-1.01396	5.37683	5.4519	6.97432e-09	2.71857e-05	0.588974	-1.69787	9.38877	15.9409	7.92941e-14	3.80305e-12
Hmgcs2	1.65807e-07	8.89051e-07	0.342707	-2.91794	1.98828	5.8017	0.000803293	0.00165481	0.547963	-1.82494	2.97724	5.43328	0.520922	0.672934	1.06781	1.06781	5.8017	5.43328	0.00793632	0.0544626	0.667828	-1.49739	1.98828	2.97724	4.33643e-07	1.45909e-06
Ifne	9.6061e-08	5.55567e-07	10.4302	10.4302	5.7521	0.551485	5.32011e-08	3.4363e-07	15.4864	15.4864	13.1307	0.847885	0.145191	0.292697	0.650424	-1.53746	0.551485	0.847885	0.0157834	0.0847869	0.438065	-2.28277	5.7521	13.1307	3.60372e-09	2.27024e-08
Ihh	8.29191e-09	6.91471e-08	0.247978	-4.03262	0.496567	2.00246	6.6363e-08	4.14161e-07	0.259556	-3.85273	0.812289	3.12953	0.00886252	0.0522741	0.63986	-1.56284	2.00246	3.12953	0.00340029	0.0318768	0.611318	-1.63581	0.496567	0.812289	6.70937e-10	5.44337e-09
Il17rb	0.000165362	0.000392644	0.519431	-1.92518	4.81267	9.26527	2.08689e-05	6.19584e-05	0.397546	-2.51543	2.46429	6.19876	0.00746444	0.0467089	1.4947	1.4947	9.26527	6.19876	0.000306304	0.0069608	1.95296	1.95296	4.81267	2.46429	5.95267e-07	1.93903e-06
Izumo4	2.23213e-06	8.45522e-06	0.584975	-1.70948	2.45097	4.18987	9.38475e-10	1.20516e-08	0.371536	-2.69153	2.17655	5.85823	0.000805426	0.0143571	0.71521	-1.39819	4.18987	5.85823	0.139948	0.345709	1.12608	1.12608	2.45097	2.17655	1.2662e-09	9.41089e-09
Kdelr3	4.39576e-14	4.38647e-12	8.20909	8.20909	9.83624	1.19821	1.19726e-11	3.86099e-10	5.2788	5.2788	6.97123	1.32061	0.335794	0.510025	0.90732	-1.10215	1.19821	1.32061	0.00465659	0.0386092	1.41098	1.41098	9.83624	6.97123	2.06677e-14	1.39082e-12
Khdc1a	0.0120624	0.0193807	1.75115	1.75115	1.48154	0.846041	4.28815e-06	1.51755e-05	5.48274	5.48274	2.91216	0.531152	0.122751	0.262786	1.59284	1.59284	0.846041	0.531152	0.0229376	0.109167	0.508743	-1.96563	1.48154	2.91216	1.9253e-05	4.43446e-05
Kif20a	1.12854e-09	1.31164e-08	3.21705	3.21705	2.54404	0.7908	5.37111e-13	3.74426e-11	7.79219	7.79219	4.89542	0.628247	0.0506869	0.149587	1.25874	1.25874	0.7908	0.628247	1.30866e-05	0.000854171	0.519678	-1.92427	2.54404	4.89542	4.79623e-13	1.4457e-11
Kpna2	1.25562e-12	5.34313e-11	3.31797	3.31797	1.84803	0.556976	3.72365e-15	1.40544e-12	6.39206	6.39206	3.15892	0.494194	0.140368	0.286032	1.12704	1.12704	0.556976	0.494194	1.00611e-06	0.000213025	0.58502	-1.70934	1.84803	3.15892	1.58343e-15	2.05161e-13
Krtcap2	4.12642e-09	3.91064e-08	1.81481	1.81481	6.15427	3.39113	2.16088e-06	8.24918e-06	1.5393	1.5393	5.5138	3.58202	0.313494	0.488596	0.946709	-1.05629	3.39113	3.58202	0.0804297	0.246543	1.11616	1.11616	6.15427	5.5138	4.22923e-09	2.6099e-08
Krtcap3	1.08277e-05	3.37023e-05	1.50662	1.50662	8.48593	5.63244	6.54613e-06	2.20259e-05	1.58384	1.58384	10.523	6.64397	0.04662	0.141704	0.847752	-1.17959	5.63244	6.64397	0.00869108	0.0576373	0.806419	-1.24005	8.48593	10.523	3.67623e-07	1.2659e-06
Lipg	1.02686e-05	3.21928e-05	1.96737	1.96737	2.48784	1.26455	0.000493549	0.00106819	1.65938	1.65938	1.30644	0.787309	0.000768449	0.0140534	1.60617	1.60617	1.26455	0.787309	4.14007e-05	0.00189158	1.90428	1.90428	2.48784	1.30644	1.59713e-07	6.073e-07
Lmnb1	1.60465e-08	1.223e-07	1.97623	1.97623	1.52807	0.773222	9.9503e-12	3.37416e-10	3.22468	3.22468	2.31403	0.7176	0.261559	0.433403	1.07751	1.07751	0.773222	0.7176	2.71956e-05	0.0014364	0.660348	-1.51435	1.52807	2.31403	8.13703e-12	1.36366e-10
Lncppara	0.000182891	0.000429682	0.369781	-2.7043	1.26543	3.4221	1.22133e-05	3.8723e-05	0.25853	-3.86803	0.794256	3.0722	0.728338	0.832373	1.11389	1.11389	3.4221	3.0722	0.0493043	0.181284	1.59323	1.59323	1.26543	0.794256	5.47369e-06	1.42054e-05
Ltf	4.22836e-05	0.000114493	4.76713	4.76713	13.2301	2.77528	0.00232105	0.00432012	3.00297	3.00297	12.4328	4.14016	0.249766	0.420686	0.670331	-1.4918	2.77528	4.14016	0.823415	0.918826	1.06413	1.06413	13.2301	12.4328	6.08367e-05	0.000126044
Mad2l1	4.83251e-10	6.62734e-09	2.20739	2.20739	6.449	2.92155	1.70353e-13	1.71958e-11	4.02631	4.02631	9.97767	2.47812	0.0255916	0.0987865	1.17894	1.17894	2.92155	2.47812	6.08726e-06	0.000559827	0.646343	-1.54717	6.449	9.97767	1.6322e-13	6.65217e-12
Mcm2	5.11709e-07	2.34748e-06	1.96231	1.96231	3.87631	1.97538	3.43009e-10	5.34429e-09	3.26088	3.26088	5.9908	1.83717	0.352072	0.525759	1.07523	1.07523	1.97538	1.83717	0.000202441	0.00537428	0.647045	-1.54549	3.87631	5.9908	3.26764e-10	2.9828e-09
Mcm3	1.05761e-08	8.49316e-08	2.2387	2.2387	3.35863	1.50026	8.77993e-12	3.01753e-10	3.97223	3.97223	5.71272	1.43817	0.619586	0.751615	1.04318	1.04318	1.50026	1.43817	9.28893e-06	0.000677738	0.587921	-1.70091	3.35863	5.71272	5.6589e-12	1.03856e-10
Mcm5	2.83861e-10	4.23402e-09	2.81621	2.81621	3.20013	1.13632	8.32862e-13	5.31623e-11	5.0512	5.0512	5.17967	1.02543	0.24197	0.411629	1.10814	1.10814	1.13632	1.02543	4.31997e-05	0.00195321	0.617826	-1.61858	3.20013	5.17967	4.04409e-13	1.28457e-11
Mcm6	1.07472e-05	3.35062e-05	1.54614	1.54614	3.58023	2.3156	2.62821e-10	4.37917e-09	2.69696	2.69696	5.54461	2.05587	0.115292	0.252579	1.12633	1.12633	2.3156	2.05587	2.31615e-05	0.00129719	0.645714	-1.54867	3.58023	5.54461	5.95606e-10	4.9621e-09
Mir22hg	1.84094e-06	7.13959e-06	2.95371	2.95371	2.63813	0.893157	0.00100871	0.00202981	1.74684	1.74684	1.96731	1.12621	0.473961	0.633309	0.793066	-1.26093	0.893157	1.12621	0.0942463	0.273113	1.34098	1.34098	2.63813	1.96731	3.87785e-06	1.03708e-05
Mirlet7d	0.000550195	0.00116721	0.374989	-2.66675	1.82381	4.86363	3.01019e-05	8.60154e-05	0.247911	-4.03371	1.55199	6.26028	0.346917	0.520945	0.776903	-1.28716	4.86363	6.26028	0.427398	0.658312	1.17514	1.17514	1.82381	1.55199	2.51472e-05	5.65405e-05
Mki67	5.77287e-09	5.10849e-08	4.07665	4.07665	9.28663	2.27801	1.86521e-12	9.75416e-11	11.6033	11.6033	16.6905	1.43842	0.00171584	0.0204324	1.58369	1.58369	2.27801	1.43842	0.000697543	0.0114198	0.556403	-1.79726	9.28663	16.6905	2.24079e-12	4.79162e-11
Mn1	5.06999e-06	1.7321e-05	0.591547	-1.69048	0.966147	1.63326	1.14095e-06	4.71199e-06	0.525261	-1.90381	0.615011	1.17087	0.00107916	0.0163953	1.39491	1.39491	1.63326	1.17087	5.18703e-05	0.00218586	1.57094	1.57094	0.966147	0.615011	1.51393e-08	7.73995e-08
Mrgprf	9.36746e-13	4.27994e-11	3.17213	3.17213	4.8335	1.52374	3.8482e-09	3.81109e-08	2.13601	2.13601	2.96929	1.39011	0.181321	0.339527	1.09613	1.09613	1.52374	1.39011	1.37162e-06	0.000251619	1.62783	1.62783	4.8335	2.96929	5.89915e-13	1.70702e-11
Msc	2.92706e-11	6.75792e-10	0.18005	-5.55403	0.94879	5.2696	2.70154e-06	1.00265e-05	0.410851	-2.43397	2.54201	6.18717	0.19825	0.360873	0.851698	-1.17412	5.2696	6.18717	2.73279e-07	0.000112968	0.373244	-2.67921	0.94879	2.54201	2.57329e-11	3.52903e-10
Msx1	0.00134993	0.00264115	0.625463	-1.59882	19.9673	31.924	0.0065599	0.0111463	0.636144	-1.57197	31.7802	49.9576	0.00605576	0.0417765	0.639023	-1.56489	31.924	49.9576	0.00249664	0.0259872	0.628294	-1.59161	19.9673	31.7802	3.49766e-05	7.61556e-05
Muc20	7.43621e-10	9.43768e-09	7.9521	7.9521	3.90579	0.491164	1.14136e-10	2.24535e-09	12.1409	12.1409	5.10976	0.420871	0.241834	0.411608	1.16702	1.16702	0.491164	0.420871	0.192004	0.421166	0.764378	-1.30825	3.90579	5.10976	1.54515e-11	2.28898e-10
Muc4	8.95159e-08	5.22939e-07	9.45571	9.45571	4.53739	0.479857	2.41676e-08	1.78249e-07	12.5468	12.5468	7.03792	0.560932	0.970136	0.98431	0.855464	-1.16896	0.479857	0.560932	0.134381	0.338134	0.644707	-1.55109	4.53739	7.03792	3.27871e-09	2.1146e-08
Mustn1	5.7232e-06	1.92421e-05	0.539827	-1.85244	8.17875	15.1507	1.8297e-06	7.1227e-06	0.46149	-2.16689	5.34134	11.5741	0.0113005	0.0600696	1.30901	1.30901	15.1507	11.5741	0.000831968	0.0128626	1.53122	1.53122	8.17875	5.34134	6.50068e-08	2.75146e-07
Myorg	5.46736e-07	2.48233e-06	1.90468	1.90468	3.72579	1.95612	1.52633e-06	6.08359e-06	1.9282	1.9282	2.4738	1.28296	0.000227283	0.00750207	1.52469	1.52469	1.95612	1.28296	0.000293489	0.00675804	1.5061	1.5061	3.72579	2.4738	7.20275e-09	4.11363e-08
Ncapd2	5.45678e-11	1.11723e-09	2.37654	2.37654	2.48576	1.04596	1.9208e-13	1.82105e-11	3.72178	3.72178	3.7276	1.00157	0.410575	0.580205	1.04432	1.04432	1.04596	1.00157	8.93462e-06	0.000674447	0.666851	-1.49958	2.48576	3.7276	7.92707e-14	3.80305e-12
Ndrg1	6.06945e-07	2.72294e-06	0.339189	-2.94821	2.13056	6.28133	4.58038e-08	3.03529e-07	0.214402	-4.66414	1.89442	8.83586	0.159902	0.313186	0.710891	-1.40668	6.28133	8.83586	0.457889	0.683213	1.12465	1.12465	2.13056	1.89442	1.27558e-08	6.68677e-08
Ngfr	7.47887e-09	6.30943e-08	3.58034	3.58034	11.0124	3.07579	1.88694e-10	3.31589e-09	5.92846	5.92846	9.26003	1.56196	7.9689e-05	0.0044276	1.96918	1.96918	3.07579	1.56196	0.179294	0.403539	1.18924	1.18924	11.0124	9.26003	3.08126e-11	4.12036e-10
Nnat	8.51764e-05	0.000215448	0.342935	-2.91601	2.33844	6.81891	0.0322839	0.0477032	0.602874	-1.65872	2.3054	3.82402	0.0326199	0.112998	1.78318	1.78318	6.81891	3.82402	0.947328	0.974147	1.01433	1.01433	2.33844	2.3054	0.000234515	0.000437624
Notum	5.75224e-10	7.68234e-09	0.142206	-7.03206	0.533985	3.75502	4.66677e-09	4.46662e-08	0.138578	-7.21613	0.296456	2.13926	0.00154531	0.0192477	1.75529	1.75529	3.75502	2.13926	0.00425939	0.0367918	1.80123	1.80123	0.533985	0.296456	4.28301e-11	5.45173e-10
Olfml3	4.76936e-07	2.2188e-06	2.30138	2.30138	133.955	58.2065	9.0236e-06	2.94377e-05	1.98424	1.98424	82.1708	41.4117	0.00372983	0.0316973	1.40556	1.40556	58.2065	41.4117	0.000509287	0.00952828	1.63021	1.63021	133.955	82.1708	2.78756e-08	1.32378e-07
P2ry14	7.3301e-09	6.18994e-08	2.16144	2.16144	2.30635	1.06705	4.1319e-11	9.82713e-10	3.24624	3.24624	2.68487	0.827071	0.007468	0.0467089	1.29015	1.29015	1.06705	0.827071	0.0685431	0.222688	0.859019	-1.16412	2.30635	2.68487	2.11899e-11	2.97172e-10
P3h1	6.77159e-14	6.13481e-12	2.76217	2.76217	4.68989	1.6979	2.00422e-09	2.23633e-08	1.82622	1.82622	3.05893	1.67501	0.766134	0.858391	1.01367	1.01367	1.6979	1.67501	1.52532e-07	7.789e-05	1.53318	1.53318	4.68989	3.05893	7.6594e-14	3.7146e-12
Pclaf	4.3019e-10	6.02335e-09	5.59467	5.59467	3.6624	0.654624	3.6098e-12	1.55755e-10	12.6268	12.6268	6.19244	0.490421	0.0568322	0.160833	1.33482	1.33482	0.654624	0.490421	0.00391073	0.034728	0.591432	-1.69081	3.6624	6.19244	1.43887e-12	3.44101e-11
Pgr	0.000188337	0.000441164	1.56139	1.56139	4.43875	2.84281	1.47932e-05	4.58152e-05	1.78836	1.78836	6.71363	3.75407	0.0204396	0.0860385	0.757262	-1.32055	2.84281	3.75407	0.000523133	0.0096011	0.661155	-1.51251	4.43875	6.71363	8.31245e-07	2.60883e-06
Prelp	1.00193e-09	1.19969e-08	0.410946	-2.43341	16.9672	41.2881	6.08038e-10	8.4454e-09	0.3668	-2.72628	10.0862	27.4977	9.3738e-05	0.00490204	1.50151	1.50151	41.2881	27.4977	4.79975e-06	0.000493107	1.68222	1.68222	16.9672	10.0862	7.42183e-12	1.26829e-10
Psat1	5.35617e-08	3.3596e-07	2.11543	2.11543	3.34647	1.58194	7.36312e-12	2.63042e-10	4.2075	4.2075	6.26081	1.48801	0.439081	0.604984	1.06312	1.06312	1.58194	1.48801	1.74711e-06	0.000290641	0.534511	-1.87087	3.34647	6.26081	7.37438e-12	1.26266e-10
Pycr1	3.01737e-17	4.66339e-14	14.361	14.361	12.223	0.851126	1.33053e-15	7.79347e-13	10.4625	10.4625	6.80294	0.650223	0.00673512	0.0443272	1.30898	1.30898	0.851126	0.650223	3.53547e-06	0.000409219	1.79673	1.79673	12.223	6.80294	5.17842e-18	5.61923e-15
Ramp3	3.00711e-07	1.4917e-06	2.46065	2.46065	3.18328	1.29367	1.45596e-09	1.69654e-08	4.33721	4.33721	4.99242	1.15107	0.519457	0.671943	1.12389	1.12389	1.29367	1.15107	0.00226765	0.0241836	0.637622	-1.56833	3.18328	4.99242	8.27691e-10	6.50832e-09
Rnf186	1.98171e-09	2.11342e-08	6.4216	6.4216	4.77066	0.742909	4.10185e-08	2.77322e-07	5.27926	5.27926	8.27949	1.5683	0.000825204	0.0145439	0.473702	-2.11103	0.742909	1.5683	0.00852989	0.0571799	0.576203	-1.7355	4.77066	8.27949	2.10092e-10	2.05616e-09
Rorc	4.67556e-11	9.82903e-10	0.354301	-2.82246	0.863431	2.437	2.60782e-13	2.33387e-11	0.215771	-4.63455	0.629416	2.91706	0.030771	0.109391	0.835429	-1.19699	2.437	2.91706	0.000621105	0.0108298	1.3718	1.3718	0.863431	0.629416	1.10852e-13	4.83632e-12
Rrm1	6.68565e-10	8.61099e-09	2.0397	2.0397	3.87563	1.90009	7.77557e-14	1.05602e-11	3.84246	3.84246	6.15022	1.60059	0.0133888	0.0671062	1.18712	1.18712	1.90009	1.60059	1.13595e-06	0.000226342	0.630161	-1.5869	3.87563	6.15022	9.74143e-14	4.43492e-12
Rrm2	2.27598e-09	2.37188e-08	4.90217	4.90217	3.15651	0.643899	1.22101e-11	3.88264e-10	11.5269	11.5269	5.33279	0.462639	0.052229	0.152403	1.39179	1.39179	0.643899	0.462639	0.00464672	0.0385642	0.591905	-1.68946	3.15651	5.33279	6.04395e-12	1.09307e-10
Rrm2b	3.71569e-07	1.79399e-06	0.604159	-1.65519	1.00226	1.65894	9.53761e-06	3.09171e-05	0.640557	-1.56114	0.946289	1.47729	0.0717572	0.185284	1.12296	1.12296	1.65894	1.47729	0.401797	0.636497	1.05915	1.05915	1.00226	0.946289	1.34001e-07	5.17237e-07
Serpina1e	7.76691e-09	6.52707e-08	3.94239	3.94239	5.49977	1.39504	6.86612e-08	4.27181e-07	3.7192	3.7192	9.84507	2.64709	0.000330801	0.00942864	0.527007	-1.89751	1.39504	2.64709	0.00100201	0.0143539	0.558632	-1.79009	5.49977	9.84507	3.61359e-10	3.23397e-09
Serpinb11	3.94788e-08	2.59633e-07	0.198825	-5.02955	1.43526	7.21874	4.44534e-06	1.56425e-05	0.28272	-3.53706	0.809118	2.8619	0.00010328	0.0051169	2.52236	2.52236	7.21874	2.8619	0.00682074	0.0494618	1.77386	1.77386	1.43526	0.809118	4.55601e-09	2.77549e-08
Serpinh1	2.09613e-15	5.68642e-13	4.32863	4.32863	341.487	78.8904	3.2066e-13	2.62608e-11	3.3322	3.3322	204.578	61.3943	0.00077948	0.0140679	1.28498	1.28498	78.8904	61.3943	1.40707e-07	7.63423e-05	1.66923	1.66923	341.487	204.578	3.99794e-16	7.71248e-14
Sfrp1	2.21037e-07	1.14352e-06	0.415719	-2.40547	0.963407	2.31745	0.000117249	0.000292925	0.54642	-1.83009	0.625019	1.14384	8.18535e-06	0.00142114	2.02602	2.02602	2.31745	1.14384	0.00212239	0.0232926	1.54141	1.54141	0.963407	0.625019	1.33308e-08	6.92962e-08
Sftpd	1.2642e-09	1.43788e-08	5.08786	5.08786	2.48422	0.488263	2.04173e-06	7.86695e-06	3.01946	3.01946	2.64449	0.875816	0.000848406	0.0146713	0.557495	-1.79374	0.488263	0.875816	0.726691	0.865409	0.939392	-1.06452	2.48422	2.64449	1.15161e-09	8.648e-09
Shisa2	1.8293e-08	1.36311e-07	3.602	3.602	6.37528	1.76993	2.95582e-10	4.8323e-09	5.86905	5.86905	4.37675	0.745735	3.76997e-06	0.000955676	2.3734	2.3734	1.76993	0.745735	0.0150844	0.0827566	1.45662	1.45662	6.37528	4.37675	2.93419e-11	3.94298e-10
Slc39a2	1.99774e-06	7.66483e-06	2.28288	2.28288	3.81333	1.6704	8.79798e-08	5.26363e-07	3.10453	3.10453	5.90529	1.90215	0.386708	0.559316	0.878165	-1.13874	1.6704	1.90215	0.00391645	0.034728	0.645748	-1.54859	3.81333	5.90529	1.96721e-08	9.73623e-08
Slfn9	3.74788e-07	1.80853e-06	3.89391	3.89391	6.05291	1.55445	1.87204e-10	3.29638e-09	11.0986	11.0986	10.6974	0.963855	0.0104599	0.0573612	1.61275	1.61275	1.55445	0.963855	0.00666881	0.0488952	0.565829	-1.76732	6.05291	10.6974	2.45722e-10	2.34408e-09
Sparc	4.54106e-15	9.38594e-13	5.46327	5.46327	143.547	26.2749	1.88943e-13	1.82105e-11	4.50722	4.50722	84.9991	18.8584	0.000374201	0.00978446	1.39327	1.39327	26.2749	18.8584	1.52479e-06	0.000264734	1.68881	1.68881	143.547	84.9991	5.74462e-16	9.97381e-14
Sparcl1	1.12348e-12	4.87646e-11	0.372749	-2.68277	40.9614	109.89	2.619e-10	4.37222e-09	0.455523	-2.19528	38.0758	83.5871	0.000175852	0.00652383	1.31468	1.31468	109.89	83.5871	0.232941	0.470564	1.07578	1.07578	40.9614	38.0758	4.05452e-13	1.28457e-11
Spc24	1.17552e-09	1.35701e-08	5.38802	5.38802	2.47848	0.459998	2.16755e-11	6.21008e-10	10.5123	10.5123	4.03986	0.384297	0.230895	0.400001	1.19698	1.19698	0.459998	0.384297	0.00626121	0.0470594	0.613506	-1.62998	2.47848	4.03986	6.60977e-12	1.15363e-10
Sprr1a	8.97069e-11	1.66044e-09	20.5147	20.5147	12.4402	0.606403	6.04426e-11	1.33173e-09	33.9817	33.9817	14.7024	0.432657	0.260036	0.431785	1.40158	1.40158	0.606403	0.432657	0.701307	0.852309	0.846131	-1.18185	12.4402	14.7024	3.84102e-12	7.52684e-11
Sprr2f	6.24134e-07	2.7914e-06	10.8662	10.8662	55.9028	5.14468	1.19674e-09	1.45911e-08	81.8962	81.8962	126.618	1.54609	0.0197705	0.0842553	3.32755	3.32755	5.14468	1.54609	0.0426922	0.164306	0.441506	-2.26497	55.9028	126.618	1.12718e-09	8.47584e-09
Sprr2g	2.05701e-06	7.86647e-06	5.97987	5.97987	8.34125	1.39489	5.05366e-09	4.77376e-08	18.1421	18.1421	12.855	0.70857	0.012348	0.0633526	1.9686	1.9686	1.39489	0.70857	0.145658	0.354713	0.648873	-1.54113	8.34125	12.855	4.6934e-09	2.85269e-08
Stc1	3.83017e-05	0.000104756	0.546913	-1.82844	2.31465	4.2322	1.8611e-08	1.43483e-07	0.31191	-3.20606	2.03027	6.50915	0.0018965	0.0216299	0.650192	-1.53801	4.2322	6.50915	0.261595	0.503526	1.14007	1.14007	2.31465	2.03027	2.94709e-08	1.39193e-07
Tacstd2	6.67493e-08	4.05317e-07	2.42113	2.42113	56.9723	23.5313	2.58908e-07	1.319e-06	2.45736	2.45736	87.6413	35.6648	0.000997958	0.0156368	0.65979	-1.51563	23.5313	35.6648	0.00104378	0.0148057	0.650062	-1.53831	56.9723	87.6413	2.20292e-09	1.4952e-08
Tcap	8.42332e-07	3.61636e-06	0.187602	-5.33043	0.513714	2.73832	9.79431e-05	0.000249557	0.241067	-4.14822	1.04725	4.34423	0.162635	0.315601	0.630335	-1.58646	2.73832	4.34423	0.00452367	0.0378688	0.490537	-2.03858	0.513714	1.04725	3.38142e-07	1.17746e-06
Tchh	2.54714e-08	1.80357e-07	0.446712	-2.23858	1.43184	3.20528	5.76241e-10	8.10753e-09	0.334575	-2.98887	0.933031	2.78871	0.203636	0.367786	1.14938	1.14938	3.20528	2.78871	0.000128813	0.00409608	1.53461	1.53461	1.43184	0.933031	1.02245e-10	1.12495e-09
Tedc1	1.67457e-06	6.55998e-06	1.79549	1.79549	2.08025	1.1586	1.3507e-08	1.08972e-07	2.4291	2.4291	3.43033	1.41218	0.0598764	0.166304	0.820431	-1.21887	1.1586	1.41218	2.94377e-05	0.00150323	0.606429	-1.649	2.08025	3.43033	2.10431e-09	1.44293e-08
Tfrc	2.79238e-07	1.39635e-06	3.467	3.467	3.4758	1.00254	1.01762e-08	8.65224e-08	5.52433	5.52433	6.13549	1.11063	0.564954	0.707599	0.902677	-1.10782	1.00254	1.11063	0.00330182	0.0311895	0.566508	-1.7652	3.4758	6.13549	2.38497e-09	1.60371e-08
Tgfbi	6.30194e-10	8.27642e-09	0.237683	-4.20728	4.27341	17.9794	5.16757e-12	2.01164e-10	0.124307	-8.0446	4.12939	33.2193	0.000137267	0.00585523	0.541234	-1.84763	17.9794	33.2193	0.666056	0.827068	1.03488	1.03488	4.27341	4.12939	1.73867e-12	3.94083e-11
Tk1	5.63697e-12	1.84659e-10	4.69976	4.69976	2.28466	0.486123	2.31438e-14	4.67236e-12	10.3171	10.3171	4.10095	0.39749	0.0446564	0.138352	1.22298	1.22298	0.486123	0.39749	3.19055e-05	0.00158647	0.557106	-1.79499	2.28466	4.10095	9.95985e-15	7.93224e-13
Tnxb	5.89178e-05	0.000154755	0.645424	-1.54937	5.8393	9.04722	1.13384e-06	4.6871e-06	0.51698	-1.93431	3.77779	7.30742	0.0285575	0.105313	1.23809	1.23809	9.04722	7.30742	0.000116397	0.00386259	1.54569	1.54569	5.8393	3.77779	1.01291e-07	4.05583e-07
Top2a	4.06888e-10	5.75276e-09	4.60541	4.60541	3.19059	0.692792	4.47759e-13	3.32929e-11	12.3424	12.3424	5.83571	0.472819	0.00720282	0.0458364	1.46524	1.46524	0.692792	0.472819	0.000290384	0.0067222	0.546736	-1.82903	3.19059	5.83571	3.42756e-13	1.13136e-11
Topbp1	5.1777e-07	2.36691e-06	1.63827	1.63827	1.77323	1.08238	1.45198e-10	2.68183e-09	2.50906	2.50906	2.38299	0.949753	0.0526838	0.153318	1.13964	1.13964	1.08238	0.949753	0.00050733	0.00952828	0.744118	-1.34387	1.77323	2.38299	2.06498e-10	2.03243e-09
Tpsb2	0.0266022	0.0399816	0.643507	-1.55399	4.9997	7.76946	0.0446189	0.0640544	0.599863	-1.66705	3.21506	5.35965	0.0790733	0.197195	1.44962	1.44962	7.76946	5.35965	0.0864102	0.257864	1.55509	1.55509	4.9997	3.21506	0.00611588	0.00875238
Trim59	3.67876e-07	1.77814e-06	2.04829	2.04829	2.88545	1.40872	4.11624e-10	6.13971e-09	3.38229	3.38229	4.52452	1.33771	0.543407	0.691892	1.05308	1.05308	1.40872	1.33771	0.0001941	0.0052641	0.637737	-1.56805	2.88545	4.52452	3.17089e-10	2.90978e-09
Tspan1	1.10711e-12	4.85393e-11	7.12038	7.12038	13.2462	1.86032	3.54026e-12	1.54176e-10	7.53488	7.53488	19.985	2.65234	0.00845062	0.0507681	0.701391	-1.42574	1.86032	2.65234	0.00368251	0.0334847	0.662807	-1.50874	13.2462	19.985	6.73394e-14	3.37903e-12
Tyms	4.7743e-08	3.0378e-07	2.16963	2.16963	1.78112	0.820935	1.16265e-11	3.79433e-10	4.14361	4.14361	2.79649	0.674892	0.0299176	0.108266	1.21639	1.21639	0.820935	0.674892	0.000122683	0.00397032	0.636913	-1.57007	1.78112	2.79649	1.50604e-11	2.24244e-10
Tyms-ps	2.9157e-09	2.93294e-08	2.71002	2.71002	12.4801	4.60518	7.31574e-12	2.6243e-10	4.87928	4.87928	19.8417	4.06653	0.19042	0.35104	1.13246	1.13246	4.60518	4.06653	0.000223281	0.0056935	0.628985	-1.58986	12.4801	19.8417	4.19333e-12	8.12552e-11
Ube2c	4.57928e-10	6.36044e-09	6.93623	6.93623	4.89909	0.706304	3.12517e-12	1.40568e-10	16.9253	16.9253	11.3636	0.671397	0.564677	0.707456	1.05199	1.05199	0.706304	0.671397	0.000104381	0.00358155	0.431122	-2.31953	4.89909	11.3636	1.12076e-12	2.83654e-11
Uhrf1	4.29485e-08	2.78029e-07	4.64045	4.64045	3.01928	0.650644	1.14163e-10	2.24535e-09	10.8627	10.8627	5.52167	0.508315	0.0806798	0.199705	1.28	1.28	0.650644	0.508315	0.00409011	0.0357439	0.546806	-1.8288	3.01928	5.52167	7.99158e-11	9.27472e-10
Vcam1	7.20236e-09	6.11778e-08	3.65828	3.65828	3.53127	0.965283	3.20927e-07	1.58464e-06	2.97739	2.97739	1.94464	0.653136	0.00868641	0.0515778	1.47792	1.47792	0.965283	0.653136	0.000335101	0.00742707	1.8159	1.8159	3.53127	1.94464	8.634e-10	6.72213e-09
Vcan	2.32714e-14	2.76739e-12	4.85063	4.85063	2.4896	0.513253	2.26961e-11	6.41775e-10	3.16201	3.16201	2.10217	0.664822	0.00345991	0.0305238	0.772016	-1.29531	0.513253	0.664822	0.0418667	0.161963	1.1843	1.1843	2.4896	2.10217	1.70662e-14	1.17263e-12

## Sheet: disease,fxn Z>2
Categories	Functions	Diseases or Functions Annotation	p-Value	Activation z-score	Molecules
Cellular Development, Cellular Growth and Proliferation	cell proliferation	Cell proliferation of tumor cell lines	6.16e-19	6.011	FEN1,PSAT1,CDCA3,TYMS,FOXM1,PCLAF,DSG2,RANBP1,STING1,KPNA2,ARHGAP11A,NAA50,CKS2,CDT1,GCNT3,GPX2,MKI67,TFRC,CENPW,MUC4,Slfn8/Slfn9,BIRC5,EZR,RCC2,HASPIN,SLC35C1,ANXA1,GRB7,CKMT1B,RRM1,UHRF1,BNIPL,UBE2C,CASP3,RRM2,CKS1B,ERBB3,EPCAM,KIF20A,CENPA,DNMT1,IFNE,MCM2,NCAPD2,ST14,ELF3,PCNA,RANGAP1,TOPBP1,KRT19,Krt8,GOLM1,MCM6,TACSTD2,TRPV6,SFN,G6PD,LMNB1,RPS6KA3,TXNRD1,CDC20,SEC23B,BAK1,IPO7,Ceacam1/Ceacam…
Cancer, Organismal Injury and Abnormalities	growth	Growth of tumor	1.02e-10	4.566	FEN1,KIF20A,PSAT1,CENPA,DNMT1,FOXM1,PCLAF,DSG2,ELF3,PCNA,RANBP1,RANGAP1,STING1,KRT19,MCM6,GPX2,MKI67,TACSTD2,TRPV6,TOP2A,G6PD,LMNB1,RPS6KA3,BIRC5,EZR,RCC2,CDC20,MUC20,HASPIN,SLC35C1,ANXA1,GRB7,IDH3A,CKMT1B,RRM1,UHRF1,UBE2C,CASP3,RRM2,CKS1B,ERBB3,AURKB
Cellular Movement	invasion	Invasion of tumor cell lines	8.98e-11	4.391	EPCAM,PSAT1,CLDN7,DNMT1,FOXM1,ST14,DSG2,ELF3,RANBP1,RANGAP1,KRT19,KPNA2,Krt8,RAMP3,CKS2,GPX2,TACSTD2,SFN,G6PD,MUC4,LMNB1,RPS6KA3,BIRC5,EZR,RCC2,RBM3,MUC20,IPO7,MACC1,ANXA1,GRB7,CKMT1B,TSPAN8,BNIPL,UBE2C,CASP3,RRM2,CCNA2,ERBB3,MCM5,ESRP1,RAB25
Cellular Development, Cellular Growth and Proliferation	cell proliferation	Cell proliferation of carcinoma cell lines	2.55e-09	4.313	EPCAM,FEN1,DNMT1,FOXM1,PCLAF,ELF3,PCNA,RANGAP1,ARHGAP11A,NAA50,TFRC,G6PD,MUC4,BIRC5,EZR,TXNRD1,RCC2,CDC20,BAK1,Ceacam1/Ceacam2,MAD2L1,ANXA1,HMGB2,UHRF1,UBE2C,CASP3,RRM2,CCNA2,CKS1B,ERBB3
Cellular Movement	migration	Migration of tumor cell lines	1.94e-10	4.245	FEN1,PSAT1,TK1,CLDN7,CDCA3,DNMT1,FOXM1,ST14,ELF3,RANGAP1,KRT19,KPNA2,Krt8,ARHGAP11A,CKS2,MCM6,GPX2,TACSTD2,TFRC,TRPV6,SFN,G6PD,MUC4,LMNB1,RPS6KA3,EZR,RCC2,RBM3,MUC20,HASPIN,SLC35C1,IPO7,Ceacam1/Ceacam2,MACC1,ANXA1,GRB7,CKMT1B,BNIPL,UBE2C,RRM2,ERBB3,MCM5,ESRP1,RAB25
Cellular Movement	invasion	Invasion of cells	6.52e-10	4.124	EPCAM,PSAT1,CLDN7,DNMT1,FOXM1,ST14,DSG2,ELF3,RANBP1,RANGAP1,KRT19,KPNA2,Krt8,RAMP3,CKS2,GPX2,TACSTD2,SFN,G6PD,MUC4,LMNB1,RPS6KA3,BIRC5,EZR,RCC2,RBM3,MUC20,IPO7,MACC1,ANXA1,GRB7,CKMT1B,RRM1,TSPAN8,BNIPL,UBE2C,CASP3,RRM2,CCNA2,ERBB3,MCM5,ESRP1,RAB25
Cellular Movement	cell movement	Cell movement	3.69e-11	3.727	FEN1,PSAT1,TK1,CLDN7,CDCA3,FOXM1,CNP,DSG2,STING1,KPNA2,ARHGAP11A,FERMT1,CKS2,GPX2,TFRC,MUC4,EZR,RCC2,RBM3,HASPIN,SLC35C1,MACC1,ANXA1,GRB7,CKMT1B,RRM1,TSPAN8,GJB3,BNIPL,UBE2C,RRM2,MCM3,ERBB3,MCM5,EPCAM,DNMT1,PGLYRP1,MCM2,ST14,ELF3,CA2,GJB2,RANGAP1,KRT19,Krt8,RAMP3,MCM6,LMNB2,TACSTD2,TRPV6,SFN,G6PD,LMNB1,RPS6KA3,TXNRD1,CDC20,MUC20,IPO7,Ceacam1/Ceacam2,HMGB2,CCNA2,ESRP1,RAB25
Cancer, Organismal Injury and Abnormalities	advanced malignant tumor	Advanced malignant tumor	1.22e-12	3.656	EPCAM,KIF20A,PSAT1,DNMT1,TYMS,FOXM1,DSG2,PCNA,RANBP1,RANGAP1,STING1,KRT19,KPNA2,Krt8,GSR,RAMP3,MCM6,GPX2,TACSTD2,KRT7,TOP2A,MUC4,RPS6KA3,BIRC5,EZR,RBM3,BAK1,Ceacam1/Ceacam2,MACC1,ANXA1,ZNF367,CKMT1B,RRM1,HMGB2,TSPAN8,GJB3,UBE2C,CASP3,RRM2,MCM3,ERBB3,AURKB,ESRP1,RAB25
Cancer, Organismal Injury and Abnormalities	invasive cancer	Invasive cancer	2.91e-16	3.55	PSAT1,TYMS,FOXM1,DSG2,RANBP1,STING1,KPNA2,ARHGAP11A,NAA50,GSR,FERMT1,GPX2,MKI67,KRT7,TOP2A,MUC4,BIRC5,EZR,RCC2,RBM3,SLC35C1,MACC1,ANXA1,CKMT1B,RRM1,TSPAN8,GJB3,UBE2C,CASP3,RRM2,MCM3,ERBB3,EPCAM,KIF20A,DNMT1,MCM2,PCNA,RANGAP1,TOPBP1,KRT19,Krt8,FUCA2,RAMP3,MCM6,TACSTD2,G6PD,RPS6KA3,Ceacam1/Ceacam2,ZNF367,HMGB2,THG1L,AURKB,ESRP1,RAB25
Cancer, Organismal Injury and Abnormalities	metastasis	Metastasis	8.17e-13	3.55	EPCAM,KIF20A,PSAT1,DNMT1,TYMS,FOXM1,DSG2,PCNA,RANBP1,RANGAP1,STING1,KRT19,KPNA2,Krt8,GSR,RAMP3,MCM6,GPX2,TACSTD2,KRT7,TOP2A,MUC4,RPS6KA3,BIRC5,EZR,RBM3,Ceacam1/Ceacam2,MACC1,ANXA1,ZNF367,CKMT1B,RRM1,HMGB2,TSPAN8,GJB3,UBE2C,CASP3,RRM2,MCM3,ERBB3,AURKB,ESRP1,RAB25
Cellular Development, Cellular Growth and Proliferation	proliferation	Proliferation of pancreatic cancer cell lines	5.27e-10	3.51	TRPV6,EPCAM,KIF20A,SFN,G6PD,MUC4,LMNB1,FOXM1,PCLAF,TOPBP1,RRM1,UBE2C,RRM2,GCNT3,ERBB3,ESRP1
DNA Replication, Recombination, and Repair	synthesis	Synthesis of DNA	7.35e-07	3.378	FEN1,G6PD,DNMT1,TYMS,BIRC5,MCM2,PCLAF,PCNA,Ceacam1/Ceacam2,TOPBP1,RRM1,UHRF1,RRM2,CCNA2,CDT1
Cellular Movement	migration	Migration of cells	3.99e-11	3.274	FEN1,PSAT1,TK1,CLDN7,CDCA3,FOXM1,CNP,DSG2,STING1,KPNA2,ARHGAP11A,FERMT1,CKS2,GPX2,TFRC,MUC4,EZR,RCC2,RBM3,HASPIN,SLC35C1,MACC1,ANXA1,GRB7,CKMT1B,RRM1,GJB3,BNIPL,UBE2C,RRM2,MCM3,ERBB3,MCM5,EPCAM,DNMT1,PGLYRP1,MCM2,ST14,ELF3,GJB2,RANGAP1,KRT19,Krt8,RAMP3,MCM6,LMNB2,TACSTD2,TRPV6,SFN,G6PD,LMNB1,RPS6KA3,TXNRD1,CDC20,MUC20,IPO7,Ceacam1/Ceacam2,CCNA2,ESRP1,RAB25
DNA Replication, Recombination, and Repair	repair	Repair of DNA	4.76e-05	3.255	FEN1,TOP2A,FIGNL1,G6PD,RCC1,TYMS,FOXM1,PCNA,RRM1,HMGB2,KPNA2,RPA3
Cancer	transformation	Cell transformation	3.77e-09	3.254	PAOX,FEN1,CLDN7,FOXM1,CLCA1,CNP,DSG2,STING1,NAA50,DDX39A,FERMT1,CDT1,MKI67,TOP2A,MUC4,BIRC5,EZR,RCC2,B3GNT3,HASPIN,MACC1,CKMT1B,RRM1,CAPN5,TSPAN1,UBE2C,CKS1B,ERBB3,KIF20A,DNMT1,NCAPD2,ST14,PLPP2,ELF3,PCNA,CA2,DNPH1,RANGAP1,TOPBP1,KRT19,Krt8,FUCA2,PMF1,RAMP3,TACSTD2,TRPV6,FIGNL1,SFN,TXNRD1,BAK1,Ceacam1/Ceacam2,IDH3A,HMGB2,CCNA2,AURKB,CHAC2,RNF128,PSAT1,TK1,CDCA3,TYMS,PCLAF,ENPP3,RANBP1,KPNA2,ARHGA…
Cellular Development, Cellular Growth and Proliferation	proliferation	Proliferation of lung cancer cell lines	1.84e-07	3.155	DNMT1,BIRC5,FOXM1,TXNRD1,PCLAF,CDC20,SLC35C1,ELF3,BAK1,MAD2L1,ANXA1,CKMT1B,HMGB2,NAA50,UHRF1,UBE2C,CASP3,CCNA2,ERBB3
Cell Death and Survival	cell viability	Cell viability	8.24e-08	3.056	CENPA,DNMT1,TYMS,MCM2,FOXM1,ELF3,PCNA,CA2,STING1,TOPBP1,KRT19,GSR,FUCA2,TFRC,TRPV6,TOP2A,SFN,MUC4,LMNB1,RPS6KA3,BIRC5,EZR,MUC20,SLC35C1,BAK1,MAD2L1,GRB7,RRM1,HMGB2,UHRF1,BNIPL,UBE2C,CASP3,RRM2,CCNA2,CKS1B,ERBB3,AURKB,MCM5
Cancer, Organismal Injury and Abnormalities	cancer	Cancer	8.97e-10	3.018	PAOX,FEN1,BSPRY,CLDN7,TMEM30B,FOXM1,CLCA1,CNP,DSG2,GALE,STING1,NAA50,DDX39A,FERMT1,TCF19,CDT1,GCNT3,MKI67,TOP2A,MUC4,BIRC5,EZR,RCC2,B3GNT3,HASPIN,MACC1,CKMT1B,RRM1,CAPN5,TSPAN1,RNF186,BNIPL,UBE2C,RPA3,CKS1B,ERBB3,TMEM79,KIF20A,DNMT1,PGLYRP1,IFNE,NCAPD2,ST14,PLPP2,ELF3,PCNA,CA2,DNPH1,GJB2,RANGAP1,TOPBP1,KRT19,Krt8,MANSC1,FUCA2,PMF1,RAMP3,SPC24,MCM6,TACSTD2,SLC35G1,TRPV6,FIGNL1,SFN,SLC39A2,TXNRD1,B…
Cancer, Organismal Injury and Abnormalities	metastasis	Metastasis of cells	1.09e-09	2.982	EPCAM,PSAT1,DNMT1,FOXM1,PCNA,RANBP1,RANGAP1,Krt8,RAMP3,GPX2,TACSTD2,KRT7,RPS6KA3,BIRC5,EZR,RBM3,Ceacam1/Ceacam2,ANXA1,ZNF367,CKMT1B,TSPAN8,GJB3,CASP3,ESRP1,RAB25
Cellular Movement	migration	Migration of carcinoma cell lines	6.48e-05	2.979	FEN1,PSAT1,G6PD,CLDN7,DNMT1,EZR,FOXM1,RCC2,ELF3,Ceacam1/Ceacam2,RANGAP1,ARHGAP11A,BNIPL,UBE2C,ERBB3,GPX2,TFRC
Cancer, Organismal Injury and Abnormalities	growth	Growth of solid tumor	0.000257	2.915	TOP2A,G6PD,CENPA,LMNB1,DNMT1,BIRC5,FOXM1,SLC35C1,ELF3,ANXA1,GRB7,STING1,CKMT1B,UHRF1,RRM2,ERBB3,MKI67
Cancer, Organismal Injury and Abnormalities	neoplasia	Neoplasia of tumor cell lines	1.32e-09	2.866	EPCAM,PSAT1,DNMT1,FOXM1,ST14,RANBP1,RANGAP1,Krt8,RAMP3,GPX2,TACSTD2,KRT7,SFN,MUC4,RPS6KA3,EZR,RBM3,Ceacam1/Ceacam2,ANXA1,ZNF367,CKMT1B,TSPAN8,GJB3,CASP3,CKS1B,ESRP1,RAB25
Cancer, Organismal Injury and Abnormalities	cancer	Cancer of cells	1.41e-09	2.861	PAOX,FEN1,PSAT1,TK1,CDCA3,TYMS,FOXM1,PCLAF,CLCA1,CNP,DSG2,RANBP1,STING1,KPNA2,ARHGAP11A,NAA50,GSR,DDX39A,FERMT1,CDCA7,CDT1,GPX2,TFRC,MKI67,KRT7,TOP2A,MUC4,LAD1,BIRC5,EZR,RCC2,RBM3,B3GNT3,HASPIN,SLC35C1,MACC1,ANXA1,GRB7,CKMT1B,RRM1,TSPAN8,CAPN5,TSPAN1,GJB3,UHRF1,UBE2C,CASP3,RRM2,MCM3,CKS1B,ERBB3,MCM5,EPCAM,KIF20A,DNMT1,MCM2,KRTCAP3,NCAPD2,ST14,ELF3,PCNA,CA2,RANGAP1,TOPBP1,KRT19,Krt8,FUCA2,PMF1,RAM…
Cellular Development, Cellular Growth and Proliferation	cell proliferation	Cell proliferation of breast cancer cell lines	4.62e-12	2.849	FEN1,PSAT1,DNMT1,TYMS,FOXM1,NCAPD2,DSG2,ELF3,KRT19,KPNA2,Krt8,ARHGAP11A,CKS2,TACSTD2,SFN,G6PD,MUC4,RPS6KA3,BIRC5,EZR,HASPIN,Ceacam1/Ceacam2,ANXA1,GRB7,CASP3,RRM2,CKS1B,ERBB3
Cancer, Organismal Injury and Abnormalities	neoplasia	Neoplasia of cells	7.21e-09	2.783	PAOX,FEN1,CLDN7,FOXM1,CLCA1,CNP,DSG2,STING1,NAA50,DDX39A,FERMT1,CDT1,MKI67,TOP2A,MUC4,BIRC5,EZR,RCC2,B3GNT3,HASPIN,MACC1,CKMT1B,RRM1,CAPN5,TSPAN1,UBE2C,CKS1B,ERBB3,KIF20A,DNMT1,NCAPD2,ST14,PLPP2,ELF3,PCNA,CA2,RANGAP1,TOPBP1,KRT19,Krt8,FUCA2,PMF1,RAMP3,TACSTD2,TRPV6,FIGNL1,SFN,TXNRD1,BAK1,Ceacam1/Ceacam2,IDH3A,HMGB2,CCNA2,AURKB,CHAC2,RNF128,PSAT1,TK1,CDCA3,TYMS,PCLAF,ENPP3,RANBP1,KPNA2,ARHGAP11A,G…
Cellular Movement	cell movement	Cell movement of carcinoma cell lines	1e-05	2.776	FEN1,PSAT1,G6PD,CLDN7,DNMT1,RPS6KA3,EZR,FOXM1,RCC2,ELF3,Ceacam1/Ceacam2,RANGAP1,ARHGAP11A,BNIPL,UBE2C,ERBB3,GPX2,TFRC,ESRP1
Cellular Development, Cellular Growth and Proliferation	cell proliferation	Cell proliferation of ovarian cancer cell lines	0.000292	2.756	FEN1,BIRC5,MCM2,RCC2,UBE2C,ERBB3,TACSTD2,GRB7
Cellular Development, Cellular Growth and Proliferation	cell proliferation	Cell proliferation of squamous cell carcinoma cell lines	3.5e-07	2.746	EPCAM,FEN1,G6PD,MUC4,EZR,FOXM1,PCNA,ANXA1,UBE2C,CCNA2,CKS1B,ERBB3
Cancer, Organismal Injury and Abnormalities	metastasis	Metastasis of tumor cell lines	5.6e-09	2.7	KRT7,EPCAM,PSAT1,DNMT1,RPS6KA3,EZR,FOXM1,RBM3,RANBP1,Ceacam1/Ceacam2,ANXA1,RANGAP1,ZNF367,CKMT1B,TSPAN8,Krt8,GJB3,RAMP3,CASP3,GPX2,TACSTD2,ESRP1,RAB25
Cellular Function and Maintenance, DNA Replication, Recombination, and Repair	metabolism	Metabolism of DNA	4e-11	2.658	FEN1,TOP2A,BIRC5,MCM2,FOXM1,PCLAF,PCNA,BAK1,TOPBP1,RRM1,HMGB2,KPNA2,Krt8,CASP3,RPA3,CCNA2,CKS2,MCM3,CDT1,MCM5
Cellular Development, Cellular Growth and Proliferation, Connective Tissue Development and Function	proliferation	Proliferation of fibroblast cell lines	1.21e-06	2.537	G6PD,LMNB1,RPS6KA3,FOXM1,PCLAF,PLPP2,BAK1,Ceacam1/Ceacam2,GRB7,UBE2C,CKS2,CKS1B,ERBB3,TACSTD2,TFRC
Cellular Function and Maintenance, DNA Replication, Recombination, and Repair	replication	DNA replication	1.29e-08	2.502	FEN1,MCM2,FOXM1,PCLAF,PCNA,TOPBP1,RRM1,HMGB2,RPA3,CCNA2,CKS2,MCM3,CDT1,MCM5
Cellular Development, Cellular Growth and Proliferation	colony formation	Colony formation of cells	1.09e-09	2.433	EPCAM,FEN1,DNMT1,FOXM1,CLCA1,ELF3,STING1,KRT19,KPNA2,ARHGAP11A,CDCA7,PIDD1,CKS2,GPX2,TACSTD2,SFN,MUC4,RPS6KA3,BIRC5,EZR,Ceacam1/Ceacam2,MAD2L1,ANXA1,RRM1,UBE2C,RRM2,CKS1B,ERBB3
Cell Death and Survival	cell viability	Cell viability of tumor cell lines	1.4e-09	2.429	CENPA,DNMT1,TYMS,MCM2,FOXM1,ELF3,PCNA,CA2,STING1,TOPBP1,KRT19,GSR,FUCA2,TFRC,TRPV6,TOP2A,SFN,MUC4,LMNB1,RPS6KA3,BIRC5,MUC20,MAD2L1,GRB7,RRM1,UHRF1,BNIPL,UBE2C,CASP3,RRM2,CCNA2,CKS1B,ERBB3,AURKB
Cell Cycle	cell cycle progression	Cell cycle progression	6.26e-12	2.341	EPCAM,CENPA,DNMT1,TYMS,IFNE,FOXM1,PCLAF,PCNA,KRT19,Krt8,CDT1,MKI67,TOP2A,FIGNL1,SFN,CENPW,RCC1,RPS6KA3,BIRC5,EZR,RBM3,CDC20,HASPIN,BAK1,Ceacam1/Ceacam2,MAD2L1,ANXA1,RRM1,UBE2C,CASP3,RRM2,RPA3,CCNA2,CKS1B,ERBB3,AURKB
Cell Cycle, Hair and Skin Development and Function	mitosis	Mitosis of epithelial cell lines	1.72e-05	2.236	CENPA,FOXM1,HASPIN,AURKB,ANXA1
Cellular Function and Maintenance	metabolism	Metabolism of macromolecule	1.67e-10	2.228	FEN1,DNMT1,TYMS,MCM2,FOXM1,PCLAF,ST14,PCNA,STING1,TOPBP1,KPNA2,Krt8,CKS2,CDT1,TOP2A,G6PD,Slfn8/Slfn9,BIRC5,EZR,RBM3,SEC23B,BAK1,Ceacam1/Ceacam2,MAD2L1,ANXA1,GRB7,PERP,RRM1,HMGB2,TSPAN1,Serpina1a (includes others),HGFAC,UBE2C,CASP3,RPA3,CCNA2,MCM3,MCM5,RNF128
Cancer, Neurological Disease, Organismal Injury and Abnormalities	nervous system neoplasm	Nervous system neoplasm	6.04e-06	2.219	FEN1,PSAT1,BSPRY,CDCA3,TYMS,FOXM1,PCLAF,CLCA1,CNP,DSG2,ENPP3,RANBP1,GALE,KPNA2,ARHGAP11A,GINS2,NAA50,GSR,DDX39A,FERMT1,CDCA7,CKS2,CDT1,GCNT3,MKI67,TFRC,TOP2A,MUC4,LAD1,BIRC5,EZR,RCC2,RBM3,B3GNT3,HASPIN,SLC35C1,TRIM59,MACC1,ANXA1,GRB7,RRM1,TSPAN8,CAPN5,UHRF1,UBE2C,CASP3,RRM2,RPA3,MCM3,ERBB3,TMEM79,MCM5,EPCAM,KIF20A,DNMT1,PGLYRP1,MCM2,NCAPD2,ST14,PLPP2,CA2,RANGAP1,TOPBP1,FUCA2,KCNK1,RAMP3,PIDD1,SPC…
Cell Cycle	mitosis	Mitosis	3.18e-07	2.049	TOP2A,CENPW,RCC1,CENPA,RPS6KA3,BIRC5,FOXM1,CDC20,HASPIN,Ceacam1/Ceacam2,MAD2L1,ANXA1,UBE2C,RPA3,CCNA2,ERBB3,MKI67,AURKB
Cellular Assembly and Organization, DNA Replication, Recombination, and Repair	alignment	Alignment of chromosomes	1.24e-06	2	KIF20A,BIRC5,FOXM1,NCAPD2,CCNA2
Cell Death and Survival, Organismal Injury and Abnormalities	cell death	Cell death of carcinoma cell lines	3.72e-05	-2.051	FEN1,PSAT1,G6PD,DNMT1,BIRC5,TXNRD1,RCC2,CDC20,BAK1,MAD2L1,RRM1,UBE2C,CASP3,RRM2,ERBB3,AURKB
Cell Cycle	ploidy	Ploidy	7.39e-08	-2.161	FEN1,TOP2A,BIRC5,FOXM1,NCAPD2,CCNA2,CKS2,CDC20,CKS1B,AURKB,MAD2L1
Cell Morphology	abnormal morphology	Abnormal morphology of subcellular	8.75e-05	-2.164	CENPW,RCC1,LMNB1,DNMT1,RPS6KA3,BIRC5,RBM3,ST14,CDC20,CNP,HASPIN,BAK1,CKMT1B,CASP3,SPC24,AP1M2,AURKB,TFRC
Cell Morphology	misalignment	Misalignment of chromosomes	5.82e-06	-2.219	CENPW,RCC1,BIRC5,SPC24,CDC20,HASPIN,AURKB
Cell Cycle	ploidy	Ploidy of cells	6.76e-06	-2.291	BIRC5,NCAPD2,CCNA2,CKS2,CDC20,CKS1B,AURKB,MAD2L1
Cellular Response to Therapeutics	sensitivity	Sensitivity of tumor cell lines	2.97e-05	-2.313	TRPV6,PSAT1,G6PD,Slfn8/Slfn9,CDCA3,DNMT1,TYMS,RPS6KA3,FOXM1,TXNRD1,RBM3,HASPIN,BAK1,TOPBP1,KRT19,GCNT3
Cell Morphology	abnormal morphology	Abnormal morphology of chromosomes	5.27e-06	-2.433	CENPW,RCC1,DNMT1,BIRC5,SPC24,CDC20,HASPIN,AURKB
Cellular Response to Therapeutics	sensitivity	Sensitivity of cells	7.83e-08	-2.565	TRPV6,EPCAM,FEN1,PSAT1,G6PD,Slfn8/Slfn9,CDCA3,DNMT1,TYMS,RPS6KA3,FOXM1,TXNRD1,RBM3,HASPIN,PCNA,BAK1,PERP,TOPBP1,KRT19,CASP3,GCNT3,GCLM
Cell Cycle, Cellular Development, Connective Tissue Development and Function	senescence	Senescence of fibroblast cell lines	0.000136	-2.587	CENPA,LMNB1,DNMT1,FOXM1,UHRF1,CDC20,BAK1
Cell Death and Survival, Organismal Injury and Abnormalities	cell death	Cell death of tumor cell lines	4.72e-11	-3.135	FEN1,PSAT1,TK1,TYMS,FOXM1,DSG2,RANBP1,GALE,STING1,KPNA2,CKS2,CDT1,GPX2,TFRC,TOP2A,CENPW,MUC4,BIRC5,EZR,RCC2,RBM3,HASPIN,GRB7,RRM1,UBE2C,CASP3,RRM2,CKS1B,ERBB3,EPCAM,KIF20A,DNMT1,PGLYRP1,IFNE,PCNA,TOPBP1,PIDD1,MCM6,TRPV6,SFN,G6PD,LMNB1,RPS6KA3,TXNRD1,CDC20,BAK1,MAD2L1,ZNF367,AURKB
Cell Death and Survival, Organismal Injury and Abnormalities	apoptosis	Apoptosis of tumor cell lines	2.47e-12	-3.213	EPCAM,FEN1,KIF20A,PSAT1,TK1,DNMT1,TYMS,IFNE,FOXM1,DSG2,PCNA,RANBP1,GALE,STING1,TOPBP1,KPNA2,PIDD1,CKS2,MCM6,GPX2,TFRC,TRPV6,TOP2A,SFN,CENPW,G6PD,MUC4,LMNB1,RPS6KA3,BIRC5,EZR,TXNRD1,RCC2,RBM3,CDC20,HASPIN,BAK1,MAD2L1,GRB7,ZNF367,RRM1,CASP3,RRM2,CKS1B,ERBB3,AURKB
Cell Death and Survival, Organismal Injury and Abnormalities	necrosis	Necrosis	1.03e-11	-3.308	FEN1,PSAT1,TK1,TYMS,FOXM1,PCLAF,CNP,DSG2,RANBP1,GALE,STING1,KPNA2,GSR,CKS2,CDT1,GPX2,MKI67,TFRC,TOP2A,CENPW,MUC4,BIRC5,EZR,RCC2,RBM3,HASPIN,ANXA1,GRB7,RRM1,RNF186,UBE2C,CASP3,RRM2,RPA3,CKS1B,ERBB3,EPCAM,KIF20A,DNMT1,PGLYRP1,IFNE,MCM2,ST14,PCNA,GJB2,TOPBP1,Krt8,PIDD1,MCM6,TRPV6,SFN,G6PD,LMNB1,RPS6KA3,TXNRD1,CDC20,BAK1,MAD2L1,PERP,ZNF367,HMGB2,Serpina1a (includes others),GCLM,AURKB,RAB25
Developmental Disorder, Organismal Injury and Abnormalities, Organismal Survival	organismal death	Death of embryo	8.65e-06	-3.317	FEN1,FIGNL1,DNMT1,BIRC5,FOXM1,TXNRD1,CDC20,DSG2,PCNA,TRIM59,MAD2L1,STING1,KRT19,Krt8,CASP3,CCNA2,ERBB3,TFRC
Cell Cycle	senescence	Senescence of cells	6.96e-08	-3.369	TOP2A,KIF20A,MUC4,RCC1,CENPA,LMNB1,DNMT1,FOXM1,CDC20,BAK1,STING1,UHRF1,CASP3,RRM2,CCNA2,CKS1B
Cell Death and Survival	apoptosis	Apoptosis	1.53e-15	-3.481	FEN1,PSAT1,TK1,CLDN7,TYMS,FOXM1,PCLAF,CNP,DSG2,RANBP1,GALE,STING1,KPNA2,GSR,CKS2,GPX2,MKI67,TFRC,TOP2A,CENPW,MUC4,BIRC5,EZR,RCC2,RBM3,HASPIN,ANXA1,GRB7,CKMT1B,RRM1,RNF186,BNIPL,CASP3,RRM2,CKS1B,ERBB3,EPCAM,KIF20A,CENPA,DNMT1,PGLYRP1,IFNE,MCM2,ST14,PCNA,GJB2,TOPBP1,Krt8,PIDD1,MCM6,TRPV6,FIGNL1,SFN,G6PD,LMNB1,RPS6KA3,TXNRD1,CDC20,SEC23B,BAK1,Ceacam1/Ceacam2,MAD2L1,PERP,ZNF367,HMGB2,THG1L,Serpina1a …
Organismal Injury and Abnormalities, Organismal Survival	organismal death	Organismal death	2.12e-24	-6.14	FEN1,PSAT1,TK1,CLDN7,TYMS,FOXM1,PCLAF,CNP,DSG2,ENPP3,RANBP1,STING1,ARHGAP11A,NAA50,FERMT1,CKS2,GCNT3,GPX2,MKI67,TFRC,KRT7,TOP2A,CENPW,BIRC5,EZR,RCC2,RBM3,HASPIN,SLC35C1,TRIM59,MACC1,ANXA1,GRB7,CKMT1B,RRM1,TSPAN8,RNF186,UHRF1,UBE2C,CASP3,RRM2,MCM3,CKS1B,ERBB3,KIF20A,CENPA,DNMT1,MCM2,ST14,ELF3,PCNA,CA2,GJB2,TOPBP1,KRT19,Krt8,FUCA2,SPC24,GOLM1,MCM6,LMNB2,TACSTD2,FIGNL1,SFN,G6PD,LMNB1,RPS6KA3,TXNRD1,…

## Sheet: upstr Z>2
Upstream Regulator	Expr Fold Change	Molecule Type	Activation z-score	p-value of overlap	Target molecules in dataset	Mechanistic Network
AGT		growth factor	2.36	0.0236	ANXA1,CASP3,CDC20,FOXM1,HGFAC,HMGB2,KIF20A,MAD2L1,PCNA,TFRC,TOP2A,UHRF1
ANGPT2		growth factor	2	0.00805	CASP3,FEN1,KPNA2,LMNB2,RPA3
AREG		growth factor	3.592	1.96e-14	ARHGAP11A,AURKB,BIRC5,CCNA2,CDC20,CENPA,ELF3,FOXM1,KIF20A,MKI67,RRM2,TOP2A,TXNRD1	AKT,AR,AREG,CCND1,CDKN1A,CTNNB1,E2F,E2F4,ERBB2,FOXM1,FOXO3,IL6,JUN,MYC,RB,RB1,RBL1,SP1,TP53,YAP1
ARL4D		enzyme	2	5.81e-07	AURKB,CENPW,GINS2,RRM1
beta-estradiol		chemical - endogenous mammalian	4.252	1.1e-18	ANXA1,BAK1,BIRC5,CA2,CASP3,CCNA2,CDC20,CDCA7,CDT1,CKMT1B,CKS1B,CKS2,CLCA1,CLDN7,CNP,DNMT1,DNPH1,DSG2,ELF3,ERBB3,EZR,FEN1,FOXM1,G6PD,GJB2,GJB3,GPX2,GRB7,GSR,HMGB2,KPNA2,KRT19,KRT7,Krt8,MACC1,MAD2L1,MAL2,MCM2,MCM3,MCM5,MCM6,MKI67,MUC4,PCNA,PGLYRP1,PSAT1,RAMP3,RANBP1,RNF128,RRM2,SFN,Sprr2f,Sprr2g,TACSTD2,TK1,TOP2A,TXNRD1,UBE2C	AR,CEBPB,E2F,E2F1,E2F2,ESR1,ESR2,FOXO3,JUN,MED1,MYC,PGR,RB1,RNA polymerase II,SP1,TP53,VEGF,ZBTB17,beta-estradiol,histone H3,progesterone
BMPR1A		kinase	-2.646	2.94e-06	CCNA2,CDC20,CKS2,MCM2,MKI67,PCNA,UBE2C	AR,BMPR1A,E2F,MYC,RB1,SMAD4,SP1,TOB1,TP53,ZBTB17
BNIP3L		other	-2.236	1.92e-05	CCNA2,HASPIN,RRM2,TFRC,TOP2A
BRD4		kinase	2.577	6.18e-05	AURKB,CCNA2,G6PD,HMGB2,MCM3,PCNA,RANBP1,RRM2,TOP2A	BRD4,E2F2,E2F4,FOXO3,IL6,JUN,MED1,MYC,NFKBIA,RNA polymerase II,SP1,TP53,YAP1,histone H3,histone H4
calcitriol		chemical drug	-2.393	1.62e-13	BAK1,BIRC5,CA2,CCNA2,CDC20,CDT1,CENPA,EPCAM,ERBB3,FEN1,FIGNL1,FOXM1,G6PD,GSR,KIF20A,KPNA2,MAD2L1,MCM2,MCM3,MCM5,NCAPD2,PCLAF,PCNA,RRM2,TCF19,TK1,TRPV6	AKT,CCND1,CTNNB1,E2F2,E2F4,FOXO3,IL6,JUN,MED1,MYC,RNA polymerase II,SP1,TP53,VDR,YAP1,calcitriol,histone H3,histone H4
CBX5		transcription regulator	-2.646	7.82e-06	BIRC5,GCNT3,MAL2,MUC20,TACSTD2,TMEM30B,TSPAN8
CCND1		transcription regulator	3.094	5.69e-10	BIRC5,CCNA2,CDCA7,DNMT1,FOXM1,JPT1,KIF20A,PCLAF,PCNA,RFC5,RRM2,TM7SF2,TYMS,UHRF1,ZNF367	AKT,AR,Ap1,CCND1,CTNNB1,E2F,E2F1,E2F2,E2F3,E2F4,E2F5,FOXO3,MYBL2,NF-Y,RB,RB1,RBL1,RBL2,SP1,TP53
CD3E		transmembrane receptor	2.828	8.42e-08	CCNA2,CDT1,FEN1,MCM2,MCM5,MCM6,PCNA,TOPBP1
CDKN1A		kinase	-2.285	1.76e-22	AP1M2,AURKB,BIRC5,CASP3,CCNA2,CDC20,CKS1B,FOXM1,HMGB2,KIF20A,MAD2L1,MCM2,MCM3,MCM5,MCM6,MKI67,PCLAF,PCNA,RAB25,RPA3,RRM1,TOP2A,TSPAN1,TYMS,UBE2C,UHRF1	AR,CCNE1,CDKN1A,E2F,E2F1,E2F4,FOXM1,MYBL2,MYC,RB,RB1,RBL1,TP53
CDKN2A		other	-3.712	3.28e-13	AURKB,BIRC5,CASP3,CCNA2,FEN1,HMGB2,KCNK1,MCM5,MKI67,PCNA,PSAT1,RRM1,RRM2,TCF19,TK1	CCNE1,CDKN1A,CDKN2A,CEBPB,E2F,E2F1,E2F2,E2F3,E2F4,MYC,RB,RB1,RBL1,TP53,YAP1,YY1
CEBPB		transcription regulator	4.702	1.48e-17	AURKB,BIRC5,CCNA2,CDC20,CDCA3,CDT1,DDX39A,DNMT1,HMGB2,JPT1,KPNA2,LMNB1,MCM2,MCM3,MCM5,MCM6,MKI67,NCAPD2,PCNA,RANBP1,RPA3,RRM2,Serpina1a (includes others),SPC24,TCF19,TFRC,TK1,TOP2A	AR,CEBPB,CREB1,E2F,E2F1,E2F2,E2F3,MED1,MYBL2,MYC,RB,RB1,RBL1,RNA polymerase II,SP1,TP53,YAP1,YY1,histone H3
CEBPE		transcription regulator	-2	0.000392	MCM2,MCM3,MCM5,MCM6
CHD8		enzyme	-2	0.000761	ARHGAP11A,BIRC5,PMF1,TFRC
CKAP2L		other	3.162	2.69e-13	AURKB,BIRC5,CDC20,CENPA,KIF20A,LMNB1,MAD2L1,NCAPD2,SPC24,UBE2C
CSF2		cytokine	4.426	2.11e-12	ANXA1,BIRC5,CASP3,CCNA2,CDC20,CDCA3,CKS1B,EPCAM,FIGNL1,FOXM1,GCLM,MCM3,MCM5,MCM6,MKI67,NCAPD2,RBM3,RRM2,TOP2A,UBE2C,UHRF1	AR,CSF2,E2F,E2F1,E2F4,FOXM1,FOXO3,HSF1,IL6,JUN,KLF4,MYBL2,MYC,RB,RB1,SP1,TGFB1,TP53,TP63,VEGF,YAP1
CTLA4		transmembrane receptor	-2	0.000618	CCNA2,KPNA2,MKI67,TOP2A
CTNNB1		transcription regulator	2.391	0.000286	ANXA1,BIRC5,CCNA2,EPCAM,ERBB3,FEN1,GJB2,GPX2,KRT7,MKI67,PCNA,RRM1,RRM2,SFN,TSPAN8,TYMS	AKT,AR,CCND1,CCNE1,CEBPB,CTNNB1,E2F,E2F1,E2F4,ESR1,ESR2,FOXO3,MYC,MYOD1,PGR,RBL1,SP1,TCF,TCF3,TP53,progesterone
diethylstilbestrol		chemical drug	3.012	2e-08	AURKB,CCNA2,DNMT1,FOXM1,GJB2,MAD2L1,MKI67,MUC4,PCNA,PGLYRP1,SFN,Sprr2f,TOP2A	Ap1,CTNNB1,EGF,ESR1,ESR2,JUN,MYC,RB,SP1,diethylstilbestrol
E2F		group	2.561	3.62e-13	CCNA2,DNMT1,GINS2,MAD2L1,MCM2,MCM3,MCM5,MCM6,PCNA,RPA3,RRM2,TYMS,UBE2C	AR,CEBPB,E2F,E2F1,E2F4,MYBL2,RB,RB1,RBL1,TP53
E2F1		transcription regulator	3.388	2e-24	AURKB,BAK1,BIRC5,CA2,CASP3,CCNA2,CDC20,DNMT1,FEN1,FOXM1,HMGB2,IDH3A,JPT1,MAD2L1,MCM2,MCM3,MCM5,MCM6,MUC4,PCLAF,PCNA,PSAT1,RANBP1,RFC5,RPA3,RRM1,RRM2,TK1,TOP2A,TOPBP1,TXNRD1,TYMS,UHRF1	CCNE1,CDKN1A,CEBPB,E2F,E2F1,E2F2,E2F3,E2F4,MYC,RB,RB1,RBL1,TP53
E2F2		transcription regulator	2.2	4.19e-11	BIRC5,CCNA2,FOXM1,MCM2,MCM3,MCM5,MCM6,PCNA,RRM2,TOPBP1	AKT,CCND1,CCNE1,CEBPB,CTNNB1,E2F,E2F1,E2F2,E2F4,FOXO3,IL6,JUN,MYC,RB1,RBL1,SP1,TP53,YAP1,ZBTB17
E2F3		transcription regulator	2.879	4.08e-17	BIRC5,CCNA2,CDCA3,ELF3,HMGB2,MAD2L1,MAL2,MCM2,MCM3,MCM5,MCM6,PCLAF,PCNA,RRM1,RRM2,TK1,TOPBP1,UBE2C	CCNE1,CEBPB,E2F,E2F1,E2F3,E2F4,FOXM1,MYC,RB1,RBL1,TP53
E2F6		transcription regulator	-2.236	1.79e-06	GINS2,MCM2,MCM3,MCM5,PCLAF,RRM2	E2F1,E2F2,E2F3,E2F6,MED1,MYC,RB,RB1,RBL1,RNA polymerase II,SP1,histone H3
EGF		growth factor	2.857	7.11e-10	AURKB,BAK1,BIRC5,CASP3,CKS2,CLDN7,DNMT1,ELF3,EPCAM,ERBB3,EZR,FOXM1,GRB7,KRT19,MAD2L1,MUC4,PCNA,RRM1,RRM2,Serpina1a (includes others),TSPAN8	AKT,Ap1,CCND1,CTNNB1,E2F1,EGF,EIF4E,FOXO3,HRAS,HSF1,KLF4,MYC,NF-Y,NFKBIA,RB1,SP1,TGFB1,TP53,TP63
EIF4E		translation regulator	2.917	5.25e-07	BAK1,BIRC5,CDT1,CKS2,FOXM1,GPX2,PCNA,RRM1,RRM2,UBE2C	CEBPA,CTNNB1,EIF4E,FOXM1,RBL1,TCF,TCF3
Eldr		other	2.954	2.37e-11	AURKB,BIRC5,CCNA2,CENPA,FOXM1,KIF20A,MKI67,TOP2A,UBE2C
EP400		other	2.646	6.44e-11	CCNA2,CDC20,CDCA3,FOXM1,MCM3,PCNA,RCC1,UHRF1
ERBB2		kinase	3.759	5.07e-20	ABRACL,BIRC5,CCNA2,CDC20,CDCA3,CDCA7,CDT1,CENPA,CKS1B,CKS2,CLDN7,DSG2,ELF3,EPCAM,ERBB3,FEN1,G6pd2,GINS2,HMGB2,KRT7,LAD1,MCM2,MCM3,MCM5,MCM6,MKI67,NCAPD2,PCNA,RFC5,RRM1,RRM2,TACSTD2,TK1,TOP2A,TOPBP1,TSPAN1,TYMS,UBE2C	AR,CDKN1A,CEBPA,CTNNB1,E2F,E2F1,E2F4,ERBB2,FOXM1,FOXO3,MXI1,MYBL2,MYC,RB,RBL1,TCF,TCF3,TP53
ERBB3	2.042	kinase	2.236	0.000442	ERBB3,EZR,GJB3,TK1,TOP2A
ESR1		ligand-dependent nuclear receptor	2.955	2.38e-06	BIRC5,CA2,CCNA2,CENPA,DSG2,EPCAM,ERBB3,FOXM1,G6PD,GJB2,GJB3,GOLM1,GPX2,IPO7,KIF20A,KRT19,KRT7,MAD2L1,MKI67,MUC20,PCNA,PSAT1,RAMP3,TFRC,ZNF367	AR,CEBPA,CREB1,CTNNB1,E2F1,EGFR,ESR1,ESR2,FOXM1,FOXO3,JUN,MYC,RBL1,SP1,TCF,TCF3,TP53,beta-estradiol,tamoxifen
ESR2		ligand-dependent nuclear receptor	2.535	2.05e-10	ANXA1,BIRC5,CA2,CCNA2,CKS1B,DNMT1,ENPP3,FOXM1,GJB3,KPNA2,KRT19,Krt8,LMNB1,MAD2L1,MCM2,MCM5,MCM6,MKI67,PCNA,PERP,PSAT1,TCF19,TK1	4-hydroxytamoxifen,CTNNB1,E2F1,E2F4,EP300,ESR1,ESR2,FOXO3,IL6,JUN,KLF4,MED1,MYC,SP1,TP53,VEGF,YAP1,beta-estradiol,estrogen receptor
estrogen		chemical drug	3.06	1.01e-09	CKS1B,DNMT1,ERBB3,FEN1,G6PD,GJB2,KPNA2,MCM3,MCM5,PCNA,RRM2,TOP2A,TYMS,UHRF1	CCND1,CEBPB,E2F,E2F1,E2F2,E2F3,E2F4,HDAC1,HDAC2,MED1,MYC,RB,RB1,RBL1,RNA polymerase II,SP1,VDR,YY1,calcitriol,estrogen,histone H3
EWSR1		other	2	8.84e-05	KIF20A,PCLAF,RRM2,TOP2A	CCND1,E2F1,E2F4,EWSR1,MYBL2,RB,SP1
FOXM1	6.42	transcription regulator	3.561	1.2e-17	ANXA1,AURKB,BIRC5,CASP3,CCNA2,CDC20,CDCA3,CENPA,CKS1B,CKS2,FOXM1,IPO7,KIF20A,MKI67,PCNA,RRM2,STING1,TOP2A	AKT,BIRC5,CCND1,CDKN1A,CTNNB1,E2F,E2F1,E2F4,FOXM1,FOXO3,MYC,RB,RB1,RBL1,SP1,TP53,VEGF
fulvestrant		chemical drug	-2.848	3.16e-15	BAK1,BIRC5,CCNA2,CDC20,CKS1B,ERBB3,FEN1,FOXM1,G6PD,GJB2,MCM2,MCM3,MCM5,PCNA,RFC5,RRM1,TFRC,TK1,UBE2C	AR,CDKN1A,CTNNB1,E2F,E2F1,E2F2,E2F3,E2F4,ERBB2,FOXO3,MED1,MYC,RB,RB1,RBL1,RNA polymerase II,SP1,TP53,VEGF,fulvestrant,histone H3
GATA1		transcription regulator	-2.121	5.31e-06	BIRC5,CA2,MCM3,MCM5,PCNA,RANBP1,RRM1,TFRC,TOP2A,UHRF1	BRD4,E2F2,GATA1,MED1,MYC,NFKBIA,RNA polymerase II,SP1,histone H3
H2AZ1		other	2	1.54e-08	AURKB,BIRC5,FOXM1,GINS2,MCM2,MKI67,TOP2A
HGF		growth factor	3.349	7.22e-11	AURKB,BIRC5,CDC20,CKS1B,ELF3,EPCAM,FEN1,FOXM1,KRT19,MAD2L1,MCM2,MCM5,MKI67,PCNA,RCC1,ST14,TACSTD2,TOPBP1,UBE2C	AR,CCNE1,CTNNB1,E2F2,E2F3,E2F4,ERBB2,FOXO3,HGF,MYC,RB,RB1,RBL1,SMAD4,TP53
HNRNPAB		enzyme	2	3.82e-06	AURKB,CDC20,CDT1,UHRF1
IgE		complex	2.219	0.0107	ANXA1,BIRC5,Ceacam1/Ceacam2,RAMP3,RPS6KA3,TFRC
IgG		complex	-2.425	0.0161	BIRC5,CASP3,EZR,ST14,STING1,TACSTD2
IL21		cytokine	2	0.0177	CASP3,MKI67,PCNA,Slfn8/Slfn9
interferon alpha		group	3.341	1.07e-06	ANXA1,BAK1,CASP3,CCNA2,CDC20,CNP,GINS2,KRT19,MCM3,MCM5,MCM6,Slfn8/Slfn9,TOPBP1,TSPAN8,TYMS	CDKN1A,CEBPA,CEBPB,E2F,E2F1,E2F2,E2F3,E2F4,IFNB1,IL1B,JUN,RB,RB1,RBL1,SMAD7,SP1,TP53,interferon alpha
Irgm1		enzyme	-2.828	7.79e-08	AURKB,CCNA2,CDCA3,KIF20A,MKI67,RRM2,TK1,UBE2C
ITCH		enzyme	-2	9.68e-05	DNMT1,MCM6,RRM2,TFRC	CCND1,CTNNB1,ITCH,JUN,TP73,WWTR1,YAP1
JUN		transcription regulator	2.401	0.003	ANXA1,BAK1,BIRC5,CCNA2,CDC20,DNMT1,EZR,TFRC,TK1	Ap1,CCND1,CREB1,CTNNB1,E2F,E2F1,E2F4,FOXM1,FOXO3,IGF1,IL6,JUN,MYC,NF-Y,RB1,SMARCA4,SP1,TCF3,TP53,YAP1
KAT2A		enzyme	2.646	7.07e-06	CASP3,CDCA7,CKS2,FOXM1,IPO7,MAD2L1,RANBP1	E2F,KAT2A,MYC,RB1,SP1,TP53,ZBTB17
KDM1A		enzyme	2.458	1.42e-06	CCNA2,CLDN7,DNMT1,FOXM1,MCM2,MCM3,MCM6,PSAT1,Slfn8/Slfn9,TCF19,UHRF1,ZNF367	E2F,KDM1A,RB,RB1
KDM8		enzyme	2	0.000723	G6PD,GSR,MCM3,MCM5
L-cystine		chemical - endogenous mammalian	2.207	8.72e-05	G6PD,GCLM,GSR,NAA50,TXNRD1	L-cystine,NFE2L2
LDL		complex	2.184	0.000905	CASP3,DNMT1,GCLM,GSR,MKI67,PCNA,RANBP1,TXNRD1	AR,Ap1,CCND1,COPS5,CREB1,CTNNB1,E2F1,EGFR,ESR1,Hif1,JUN,LDL,MYC,NF-Y,NFE2L2,RB1,SP1,TP53,lipopolysaccharide,nitric oxide
MAGI1		enzyme	-3.317	6.67e-10	DNMT1,GINS2,MCM2,MCM3,MCM5,MCM6,PERP,RANBP1,RRM2,SFN,TYMS
MED1		transcription regulator	2.646	6.63e-06	AURKB,BIRC5,CDC20,CENPA,FOXM1,LAD1,MAD2L1,PCNA,TRPV6	CTNNB1,ESR1,ESR2,MED1,MYC,RNA polymerase II,VDR,estrogen receptor
medroxyprogesterone acetate		chemical drug	2.333	3.1e-06	BIRC5,CASP3,CCNA2,CDC20,CKS2,ERBB3,EZR,MAD2L1,MCM2,MCM3,MCM5,PCNA,RANBP1	AR,CTNNB1,E2F,E2F1,E2F4,ERBB2,ESR2,FOXO3,IL6,JUN,MYC,RB,RB1,SP1,TP53,VEGF,YAP1,ZBTB17,beta-estradiol,medroxyprogesterone acetate
MITF		transcription regulator	3.606	2.78e-09	AURKB,CDCA3,CDT1,ESRP1,KIF20A,MCM2,MCM5,MCM6,NCAPD2,RFC5,RPA3,SPC24,UBE2C	CEBPB,E2F,E2F1,MITF,RB1,RBL1,TP53
MYBL2		transcription regulator	2.589	5.28e-08	BIRC5,CCNA2,CDCA3,FOXM1,RRM2,TOP2A,UBE2C	AKT,CCND1,CTNNB1,E2F,E2F1,E2F4,E2F5,FOXO3,MYBL2,RBL2,SP1,TP53
MYC		transcription regulator	5.005	8.95e-19	ARHGAP11A,AURKB,BIRC5,CASP3,CCNA2,CDC20,CDCA7,CKS2,CLDN7,CNP,DNMT1,DNPH1,EPCAM,EZR,FOXM1,G6PD,GCLM,GSR,IDH3A,IPO7,KIF20A,KRT7,MAD2L1,MCM2,MCM5,MCM6,MKI67,PCNA,PERP,PSAT1,RANBP1,RCC1,RRM2,Serpina1a (includes others),SPC24,Sprr2f,Sprr2g,TFRC,TXNRD1,TYMS,UBE2C	Ap1,CCND1,CEBPB,E2F,E2F1,E2F4,ESR2,FOXM1,KLF4,MYC,NF-Y,RB,RB1,RBL1,SP1,TP53,beta-estradiol
MYOD1		transcription regulator	2.813	1.5e-06	CDC20,CDCA3,FOXM1,GINS2,LMNB2,MKI67,PCLAF,RRM2,SPC24,TOP2A	MYOD1,TCF3
NFE2L2		transcription regulator	2.635	0.00107	CENPA,G6PD,GCLM,GPX2,GSR,PCNA,PSAT1,RANBP1,RRM1,STING1,TK1,TXNRD1
NFkB (complex)		complex	2.201	0.0302	BAK1,BIRC5,ELF3,EPCAM,HGFAC,IFNE,KRT19,TFRC
NR1H4		ligand-dependent nuclear receptor	2.164	0.0137	BAK1,FOXM1,GCLM,Serpina1a (includes others),TK1
NR4A3		ligand-dependent nuclear receptor	2.449	0.00171	CDC20,EPCAM,KIF20A,TSPAN1,UBE2C,UHRF1
NUPR1		transcription regulator	-2.121	0.00781	ARHGAP11A,CCNA2,CDCA3,KIF20A,LMNB1,MKI67,SPC24,THG1L
palmitic acid		chemical - endogenous mammalian	2.184	0.00927	BAK1,CASP3,ELF3,EZR,G6PD,PCNA,STING1,TFRC	CEBPA,E2F,E2F4,FOS,FOXM1,FOXO3,IL13,IL1B,IL6,JUN,MYC,RB1,SMAD7,SP1,TP53,YAP1,palmitic acid,prostaglandin E2
PCLAF	12.627	other	2.402	1.9e-08	CCNA2,CDC20,FOXM1,MAD2L1,TOP2A,UBE2C	CDKN1A,E2F,E2F4,PCLAF,RB,RBL1,TP53
PDCD1		transmembrane receptor	-2	0.000723	CCNA2,KPNA2,MKI67,TOP2A
progesterone		chemical - endogenous mammalian	-2.171	1.07e-15	BIRC5,CA2,CASP3,CCNA2,CDT1,CKMT1B,CLCA1,ERBB3,EZR,FEN1,G6PD,G6pd2,GJB2,HGFAC,KCNK1,KRT7,MAD2L1,MCM2,MCM3,MCM5,MCM6,MKI67,PCNA,RRM2,SFN,TACSTD2,TK1	E2F1,E2F2,ESR1,ESR2,FOXO3,JUN,MED1,MYC,NOS2,PGR,RNA polymerase II,SP1,TP53,VEGF,histone H3,progesterone
PTGER2		g-protein coupled receptor	2	0.00322	CCNA2,CKS2,KIF20A,MKI67
RABL6		other	3	9.35e-11	AURKB,CCNA2,CKS1B,FEN1,MAD2L1,MCM2,MCM5,TOP2A,UBE2C	CEBPB,E2F,E2F1,E2F4,FOXM1,MYC,RABL6,RB1,RBL1,TP53
RAF1		kinase	2.219	0.00708	ANXA1,CA2,LAD1,MKI67,RRM2
RB		group	-2.975	1.56e-15	AURKB,BIRC5,CCNA2,CDCA3,CDT1,DNMT1,FOXM1,MAD2L1,MCM3,MCM5,PCNA,TOP2A,TYMS	CDKN1A,E2F,E2F1,E2F2,E2F3,E2F4,FOXM1,MYBL2,MYC,RB,RB1,RBL1,TP53
RB1		transcription regulator	-3.151	9.17e-21	ARHGAP11A,AURKB,BAK1,BIRC5,CASP3,CCNA2,CDT1,DNMT1,EZR,FEN1,HMGB2,KCNK1,KIF20A,MCM2,MCM3,MCM5,MCM6,PCLAF,PCNA,RAMP3,RANBP1,RRM1,RRM2,SPC24,STING1,TCF19,TOPBP1,TYMS,UBE2C	CCNE1,CEBPB,CREB1,E2F,E2F1,E2F2,E2F3,E2F4,FOXM1,MYC,RB,RB1,RBL1,TP53,YY1
RBL1		transcription regulator	-2.646	1.54e-11	AURKB,CCNA2,MCM2,MCM3,MCM5,MCM6,PCNA,RRM1,RRM2,TYMS	CCNE1,E2F,E2F2,E2F4,MED1,MYC,RB,RB1,RBL1,RNA polymerase II,SP1,TP53,ZBTB17,histone H3
RHOJ		enzyme	-2.236	2.31e-08	ANXA1,MCM2,MCM3,MCM5,MCM6,PCNA
SLC15A4		transporter	3.162	3.71e-09	ANXA1,CCNA2,CDC20,CNP,GINS2,KRT19,MCM3,MCM5,MCM6,TSPAN8	CEBPA,IL1B,JUN,SLC15A4,SMAD7,SP1
SNAI1		transcription regulator	-2.401	0.000393	BAK1,CLDN7,ELF3,EPCAM,ESRP1,RAB25
SP1		transcription regulator	2.416	4.9e-05	BIRC5,CASP3,CCNA2,Ceacam1/Ceacam2,DNMT1,EZR,FOXM1,KRT19,MUC4,RANBP1,RRM2,TXNRD1,TYMS	Ap1,CCND1,CEBPB,E2F,E2F1,E2F2,E2F3,E2F4,HDAC1,HDAC2,JUN,MYBL2,RB,RB1,RBL1,SP1,TP53
SPP1		cytokine	2.216	0.0131	CA2,CDC20,CLDN7,KRT19,TM7SF2
STX18		transporter	2.449	3.87e-05	CDC20,LMNB1,MCM5,RFC5,RPA3,TOP2A
TBX2		transcription regulator	3.464	3.48e-14	AURKB,CCNA2,CDCA3,CDT1,CKS1B,DNMT1,FOXM1,MAD2L1,MCM2,MCM5,MCM6,NCAPD2	CCND1,CDKN1A,E2F,E2F1,E2F4,HDAC1,HDAC2,RB,RBL1,SP1,TBX2,TP53
TBX3		transcription regulator	4.472	7.21e-19	AURKB,BIRC5,CCNA2,CDC20,CDCA3,CKS2,FOXM1,KIF20A,MAD2L1,MCM2,MCM3,MCM5,MKI67,PCNA,RRM1,RRM2,TK1,TOP2A,TYMS,UBE2C
TCF7L2		transcription regulator	2.401	0.0116	ANXA1,BIRC5,CNP,EPCAM,ERBB3,GCLM,TRIM59
TFEB		transcription regulator	3.124	1.98e-05	AP1M2,CDT1,MCM3,MCM5,PCNA,RANGAP1,RRM2,TACSTD2,TOP2A,TOPBP1,Urah	E2F2,MED1,MYC,RNA polymerase II,SP1,TFEB,histone H3
TGFBR2		kinase	-3.13	4.75e-06	BIRC5,CDC20,DSG2,GJB2,GSR,KRT19,KRT7,Krt8,MAD2L1,RAMP3,RFC5,TACSTD2
TNF		cytokine	2.32	8.78e-05	ANXA1,BIRC5,C2CD4A,CA2,CASP3,CLDN7,CNP,DNMT1,ELF3,ENPP3,EPCAM,FERMT1,GCLM,IFNE,KIF20A,Krt8,LAD1,MCM3,MUC20,MUC4,PCNA,PGLYRP1,RRM1,RRM2,TFRC,TK1,TXNRD1	AR,Ap1,CEBPA,CREB1,CTNNB1,E2F4,EGF,EGFR,ESR1,FOXO3,IL1B,IL6,JUN,MYC,RB,SMAD7,SP1,TNF,TP53,YAP1,prostaglandin E2
TNFRSF9		transmembrane receptor	3	4.9e-10	BIRC5,CCNA2,CDT1,FEN1,MCM2,MCM5,MCM6,PCNA,TOPBP1
TOR1AIP1		other	2.449	1.05e-07	CDC20,CDCA3,GINS2,PCLAF,RRM2,TOP2A
TOX		transcription regulator	2.449	1.79e-06	CCNA2,CDC20,FEN1,MAD2L1,MCM5,RFC5
TP63		transcription regulator	2.543	4.85e-12	CASP3,CCNA2,Ceacam1/Ceacam2,CKS2,DNMT1,ERBB3,FERMT1,G6PD,GCNT3,GPX2,KCNK1,KRT7,MAD2L1,MKI67,MUC4,PCNA,PERP,PSAT1,RCC1,RRM2,SFN,TOP2A,UHRF1	E2F2,JUN,MED1,MYC,RB1,RNA polymerase II,SP1,TP53,TP63,TP73,histone H3
TPH1		enzyme	2	0.00116	EPCAM,MUC20,PCLAF,RRM2
TRAIP		enzyme	-2	0.000201	MCM6,PCNA,RRM1,TYMS
TRPS1		transcription regulator	-2.236	8.59e-06	AURKB,CCNA2,CDC20,FOXM1,TOP2A
TSC1		other	2	0.0115	GPX2,GSR,MKI67,RNF128
USP47		peptidase	-2	2.37e-05	BIRC5,CCNA2,CDCA7,UBE2C
VDR		transcription regulator	2.324	3.18e-05	CDC20,CDT1,CENPA,FEN1,MAD2L1,NCAPD2,Serpina1a (includes others),TK1,TRPV6	CEBPB,ESR1,HDAC2,MED1,RB1,RNA polymerase II,VDR,YY1,calcitriol
YAP1		transcription regulator	3.29	7.28e-10	AURKB,BIRC5,CASP3,CCNA2,CDC20,FOXM1,LMNB1,MCM3,MCM6,PSAT1,RANBP1,RRM1,RRM2,SFN,TFRC,TK1,TOP2A,TYMS,UHRF1	BRD4,CDKN1A,E2F,E2F4,FOXO3,IL6,JUN,NFKBIA,RB,RBL1,RNA polymerase II,TCF3,TP53,WWTR1,YAP1,let-7 (includes others)
ZNF768		other	2	1.15e-05	AURKB,CDC20,PCNA,TOP2A

## Sheet: canonocal PWs Z>2
Ingenuity Canonical Pathways	-log(p-value)	zScore	Molecules
Activation of the pre-replicative complex	7.49	2.44949	CDT1,MCM2,MCM3,MCM5,MCM6,RPA3
Apoptotic execution phase	3.74	2	CASP3,DSG2,HMGB2,LMNB1
Cell Cycle Checkpoints	15.2	4.3589	AURKB,BIRC5,CCNA2,CDC20,CENPA,MAD2L1,MCM2,MCM3,MCM5,MCM6,PMF1,RANGAP1,RCC2,RFC5,RPA3,SFN,SPC24,TOPBP1,UBE2C
Cell Cycle Control of Chromosomal Replication	9.1	2.64575	CDT1,MCM2,MCM3,MCM5,MCM6,PCNA,RPA3,TOP2A
DNA Damage Bypass	3.87	2	PCLAF,PCNA,RFC5,RPA3
DNA Replication Pre-Initiation	4.65	2.44949	CDT1,MCM2,MCM3,MCM5,MCM6,UBE2C
HDR through Homologous Recombination (HRR) or Single Strand Annealing (SSA)	4.43	2.44949	CCNA2,FIGNL1,PCNA,RFC5,RPA3,TOPBP1
Hepatitis B Chronic Liver Pathogenesis Signaling Pathway	3.24	2	AP1M2,CDC20,DNMT1,ERBB3,FOXM1,MAD2L1
Immunogenic Cell Death Signaling Pathway	2.73	2	ANXA1,BAK1,CASP3,STING1
Interconversion of nucleotide di- and triphosphates	6.33	2.23607	GSR,RRM1,RRM2,TXNRD1,TYMS
Keratinization	2.19	2.23607	DSG2,KRT19,KRT7,PERP,ST14
Mitotic G1 phase and G1/S transition	6.2	-2.12132	CCNA2,CDT1,CKS1B,PCNA,RRM2,TK1,TOP2A,TYMS
Mitotic Metaphase and Anaphase	8.18	3.4641	AURKB,BIRC5,CDC20,CENPA,LMNB1,MAD2L1,PMF1,RANGAP1,RCC1,RCC2,SPC24,UBE2C
Mitotic Prometaphase	6.73	3.16228	AURKB,BIRC5,CDC20,CENPA,MAD2L1,NCAPD2,PMF1,RANGAP1,RCC2,SPC24
MSP-RON Signaling in Cancer Cells Pathway	2.96	2.23607	ELF3,HGFAC,RPS6KA3,SFN,ST14
NRF2-mediated Oxidative Stress Response	1.8	2	GCLM,GPX2,GSR,PMF1,TXNRD1
O-linked glycosylation	2.47	2	B3GNT3,GCNT3,MUC20,MUC4
Regulation of mitotic cell cycle	3.93	2.23607	AURKB,CCNA2,CDC20,MAD2L1,UBE2C
Regulation of TP53 Activity through Phosphorylation	3.81	2.23607	AURKB,CCNA2,RFC5,RPA3,TOPBP1
Resolution of Abasic Sites (AP sites)	4.28	2	FEN1,PCNA,RFC5,RPA3
RHO GTPases Activate Formins	7.13	3	AURKB,BIRC5,CDC20,CENPA,MAD2L1,PMF1,RANGAP1,RCC2,SPC24
SUMOylation of DNA replication proteins	5.3	2.23607	AURKB,BIRC5,PCNA,RANGAP1,TOP2A
Synthesis of DNA	11.5	3.4641	CCNA2,CDT1,FEN1,GINS2,MCM2,MCM3,MCM5,MCM6,PCNA,RFC5,RPA3,UBE2C
Telomere Maintenance	3.9	2.23607	CCNA2,FEN1,PCNA,RFC5,RPA3
TP53 Regulates Metabolic Genes	4	2.23607	G6PD,GPX2,GSR,SFN,TXNRD1
