# Supplementary material for: Transcriptional coregulator ZMIZ1 modulates estrogen responses that are essential for healthy endometrial function
Source: J Clin Invest. 2025 Dec 1;135(23):e193212. doi: 10.1172/JCI193212 (PMC12646675; doi:10.1172/JCI193212)
Supplement: Supplemental table 5 [file jci-135-193212-s268.xlsx]

## Sheet: genes
Gene symbol	Chromosome	Start	Stop	Length	Strand	LSMean(Zmiz1-d/d,E2, 24h) (Zmiz1-d/d,E2, 24h vs Zmiz1-d/d,V)	LSMean(Zmiz1-d/d,V) (Zmiz1-d/d,E2, 24h vs Zmiz1-d/d,V)	LSMean(Zmiz1-f/f,E2, 24h) (Zmiz1-f/f,E2, 24h vs Zmiz1-f/f,V)	LSMean(Zmiz1-f/f,V) (Zmiz1-f/f,E2, 24h vs Zmiz1-f/f,V)	P-value (Zmiz1-d/d,E2, 24h vs Zmiz1-f/f,E2, 24h)	FDR step up (Zmiz1-d/d,E2, 24h vs Zmiz1-f/f,E2, 24h)	Ratio (Zmiz1-d/d,E2, 24h vs Zmiz1-f/f,E2, 24h)	Log2(Ratio) (Zmiz1-d/d,E2, 24h vs Zmiz1-f/f,E2, 24h)	Fold change (Zmiz1-d/d,E2, 24h vs Zmiz1-f/f,E2, 24h)	FC 95% lower limit (Zmiz1-d/d,E2, 24h vs Zmiz1-f/f,E2, 24h)	FC 95% upper limit (Zmiz1-d/d,E2, 24h vs Zmiz1-f/f,E2, 24h)	t-value (Zmiz1-d/d,E2, 24h vs Zmiz1-f/f,E2, 24h)	P-value (genotype * treatment)	FDR step up (genotype * treatment)
2700038G22Rik	5	23850597	23855034	4437	+	1.46950706958397E0	1.811535922407164E0	2.267893437229309E0	1.814038613163722E0	4.946472483572155E-5	0.002146536596405921E0	0.6479612513801667E0	-0.626021	-1.5433	-1.83266	-1.29963	-5.29295	5.996427256830317E-4	0.001034273495262149E0
AA986860	1	130731976	130744623	12647	+	1.282420565608267E0	2.052535664709258E0	0.8119555371991467E0	1.549763104835737E0	0.004736382765116069E0	0.03893611627270133E0	1.579422156577682E0	0.6593968341491646E0	1.579422156577682E0	1.19511816048325E0	2.087303524598612E0	3.221203624337696E0	1.814217040233501E-5	4.197552805508269E-5
Aard	15	52040107	52045723	5616	+	1.065751787492396E0	1.29378664514336E0	2.211477624397887E0	2.073506564807133E0	5.910587269442221E-7	1.710326936200931E-4	0.4819184131616819E0	-1.05314	-2.07504	-2.55467	-1.68546	-7.51422	7.33442226247909E-7	2.335661029368341E-6
Adamts8	9	30942562	30963839	21277	+	1.972089578469223E0	1.31756026467084E0	0.8157064220641302E0	0.7691658239914837E0	6.905195171690232E-8	5.303666630905078E-5	2.417646257435226E0	1.273603169327312E0	2.417646257435226E0	1.960955388267056E0	2.980696787424591E0	8.730818135237643E0	4.688326168270686E-8	2.070160705328475E-7
Adgrg1	8	94977109	95014209	37100	+	2.66862908483511E0	2.730823333386102E0	1.746328846162953E0	2.500634326495881E0	6.802176564512647E-5	0.00267193188943594E0	1.528136634001461E0	0.6117735436246728E0	1.528136634001461E0	1.288841673204022E0	1.811860696878362E0	5.144208500815543E0	1.174617423341467E-4	2.308547396881883E-4
Aldoc	11	78323073	78327779	4706	+	5.680368682574165E0	4.479692000928814E0	3.313311251145006E0	3.575159725158644E0	4.00797963782162E-4	0.008404171796118234E0	1.714408412614769E0	0.7777108344597105E0	1.714408412614769E0	1.322405699941099E0	2.222613079613319E0	4.332882960038319E0	0.001021570529663562E0	0.001688547937549388E0
Angptl7	4	148495280	148500463	5183	-	1.727196900412899E0	4.591437961255576E0	0.3343389446125895E0	1.87796329201009E0	1.420268516127931E-6	2.516194079287055E-4	5.166005720375363E0	2.369049240968998E0	5.166005720375363E0	3.189374303349182E0	8.367664803383581E0	7.046933939065347E0	2.023967228946043E-8	9.977319429006588E-8
Ankle1	8	71406012	71410543	4531	+	1.716801178338895E0	0.5294607835343026E0	3.33793284965104E0	0.481950221613237E0	5.189076599725688E-4	0.009584334885578446E0	0.5143306518339267E0	-0.959232	-1.94427	-2.73555	-1.38188	-4.21645	5.895378982888107E-10	4.935207859725275E-9
Arhgap11a	2	113831492	113848662	17170	-	1.795171361079089E0	0.73905741601315E0	2.940640200120709E0	0.7632910104016917E0	0.001546061782209203E0	0.01892842703410524E0	0.6104695708796334E0	-0.712009	-1.63808	-2.1606	-1.24193	-3.72611	3.398858794450991E-9	2.177527173035354E-8
Arsi	18	60911991	60918562	6571	+	12.1944073387892E0	4.455391584192409E0	7.493345717775276E0	2.806942934684799E0	6.196995271015392E-7	1.723011095181724E-4	1.627364837827026E0	0.7025377241010214E0	1.627364837827026E0	1.419127510407636E0	1.866158111919817E0	7.488594118781943E0	6.626685324482119E-14	3.364108497182999E-12
Aspn	13	49544443	49567563	23120	+	2.971114120281096E0	2.098790873881719E0	1.632970785085522E0	1.106303349599398E0	1.172058953902095E-4	0.003862588784678562E0	1.819453322384756E0	0.8635050396776056E0	1.819453322384756E0	1.401350118843111E0	2.362300718302893E0	4.892578395424511E0	2.956320191536386E-6	8.118891358028272E-6
Atf5	7	44812256	44816659	4403	-	55.66740101379179E0	36.92464486863011E0	35.47107382528259E0	37.33367282479669E0	2.149110921456659E-5	0.001227396836129293E0	1.569374563848528E0	0.6501897225513966E0	1.569374563848528E0	1.326920641211569E0	1.856129481417915E0	5.687848570544362E0	3.428794406540201E-5	7.482494782095397E-5
Aurkb	11	69045637	69051665	6028	+	2.511531870629964E0	0.4492305372792482E0	4.363827435183907E0	0.3764657602097321E0	0.003492482818327233E0	0.0324606459806196E0	0.5755341859717967E0	-0.797026	-1.73752	-2.44832	-1.23307	-3.35928	6.290349411278038E-12	1.123591013154417E-10
Birc5	11	117849237	117855744	6507	+	3.17248260521326E0	0.5458798679049455E0	6.396279993099599E0	0.5011233940524615E0	9.346546318722362E-5	0.0033231721784064E0	0.4959887010318155E0	-1.01162	-2.01617	-2.71096	-1.49945	-4.9969	2.919256115283591E-13	1.009643917799875E-11
C1ql2	1	120340582	120343175	2593	+	2.582852227629116E0	9.270965941838393E0	1.694614145053079E0	9.091314799893492E0	0.002259509791656622E0	0.02412645080119451E0	1.524153586920648E0	0.608008288608318E0	1.524153586920648E0	1.177193318799836E0	1.973375247229105E0	3.555625501677379E0	2.133904176712305E-11	2.987810025490245E-10
Cacna1g	11	94408391	94474199	65808	-	1.159989973755094E0	1.356294384198712E0	0.7574512002381502E0	1.127731239056833E0	6.650805948156597E-4	0.01106738578725593E0	1.531438557877235E0	0.6148874864119097E0	1.531438557877235E0	1.229101518645882E0	1.908145113299477E0	4.104800064114639E0	3.118759560909489E-4	5.671125209102487E-4
Car2	3	14886269	14900771	14502	+	15.25633315903185E0	3.871386877179603E0	43.11113646344899E0	5.534666946926585E0	6.351382910472892E-7	1.723011095181724E-4	0.3538838084671385E0	-1.49865	-2.82579	-3.7602	-2.12358	-7.47528	3.715874710894614E-12	7.31462774722815E-11
Ccl11	11	82057832	82062956	5124	+	3.782302057374701E0	3.333947134040903E0	6.274711473594925E0	2.403603810206264E0	0.001648398670312934E0	0.01962928512618186E0	0.6027850162180819E0	-0.730285	-1.65897	-2.18153	-1.26158	-3.69734	1.947407174125226E-5	4.481824411076639E-5
Ccna2	3	36564865	36573039	8174	-	6.366472908958876E0	1.472727603317331E0	10.65243786186011E0	1.359004705589355E0	9.102882866398881E-6	6.777383470337967E-4	0.5976540761390717E0	-0.742617	-1.67321	-1.99566	-1.40286	-6.10462	1.410438356766314E-15	1.943494503982282E-13
Cd83	13	43785112	43803134	18022	+	0.4837920143922618E0	3.581459684612451E0	0.7581037074901147E0	4.650768532298857E0	5.621464670120194E-4	0.01002228094204598E0	0.6381607286870712E0	-0.648008	-1.567	-1.94793	-1.26057	-4.18042	1.073185893814503E-14	8.393087156940274E-13
Cdc20	4	118432901	118437344	4443	-	3.364437975366398E0	1.071843100674203E0	6.958999735881375E0	0.999548445454991E0	6.544356489214803E-6	5.665078089086992E-4	0.4834657426438719E0	-1.04851	-2.0684	-2.6333	-1.62468	-6.26768	1.98474882482907E-12	4.395307282740091E-11
Cdca3	6	124830176	124833702	3526	+	5.215111319198944E0	1.077103136881842E0	11.66753308515028E0	0.7126588515788121E0	1.101557172976046E-4	0.003692130431893843E0	0.4469763471968568E0	-1.16173	-2.23725	-3.15191	-1.58802	-4.92113	2.16801168305261E-12	4.681718761338236E-11
Cdh16	8	104601915	104624397	22482	-	1.375358205598232E0	2.664785400309309E0	0.6671220622998772E0	1.631800109234036E0	0.006292605430418409E0	0.04714715920040202E0	2.061629023115707E0	1.043784752365647E0	2.061629023115707E0	1.288603530901637E0	3.298387849348105E0	3.091692779848282E0	7.65798370568515E-5	1.556884228315053E-4
Cenpa	5	30666886	30674838	7952	+	1.332081697191543E0	0.5720205230571107E0	2.729601625370184E0	0.7174704688929925E0	5.228279843062806E-7	1.620953475629579E-4	0.4880132268425392E0	-1.03501	-2.04912	-2.49436	-1.68336	-7.58088	9.526999261745648E-12	1.542982846851007E-10
Chodl	16	78930948	78951734	20786	+	0.6102090505799667E0	1.510448171826881E0	0.9696934640477739E0	2.161838630333953E0	2.178938350864315E-4	0.005663282581991951E0	0.6292803583854036E0	-0.668225	-1.58912	-1.96249	-1.28678	-4.609	1.637571926402363E-9	1.171950691929012E-8
Chrdl2	7	100006404	100034727	28323	+	1.239337489698351E0	1.125892011369595E0	0.8117337152718511E0	0.921388072078986E0	4.038183608257262E-4	0.008426796130596466E0	1.52677838357779E0	0.6104906658566441E0	1.52677838357779E0	1.250123549356007E0	1.864657484263244E0	4.329494208064403E0	0.001375053105722286E0	0.002215859664149835E0
Chst2	9	95400926	95407271	6345	-	4.783862425879438E0	2.936331349885583E0	2.973431128204432E0	2.656258723466454E0	3.977262892101654E-7	1.381064766653378E-4	1.60886942377854E0	0.6860472413432102E0	1.60886942377854E0	1.412572045399354E0	1.832445170637437E0	7.730682858732545E0	4.511586327064312E-8	1.998218413532923E-7
Cilp	9	65265180	65280615	15435	+	1.887451613551014E0	1.687397755045273E0	0.972899899846992E0	1.071915344834517E0	0.001604700971435857E0	0.01937469976778118E0	1.940026526724747E0	0.9560763790683835E0	1.940026526724747E0	1.349093873166625E0	2.789800620442692E0	3.709402195887016E0	0.002101192401142052E0	0.003283609583134862E0
Ckmt1	2	121357776	121363738	5962	+	8.5099614687702E0	0.8208076715277457E0	15.54840190641969E0	1.138398566092805E0	0.001013794194944833E0	0.01447271814742879E0	0.5473206519865281E0	-0.869542	-1.82708	-2.49916	-1.33574	-3.9155	7.335897294123964E-14	3.597905333914696E-12
Cks2	13	51645232	51650663	5431	+	1.846746923704295E0	0.6138831167121639E0	3.56301242695009E0	0.632712818432434E0	2.272644293180752E-7	1.038359216268532E-4	0.5183105480451821E0	-0.948111	-1.92935	-2.28863	-1.62647	-8.04244	2.368917355964522E-14	1.534669519934927E-12
Cldn7	11	69964779	69967887	3108	+	26.36669346141472E0	11.10321581147415E0	40.87558317712256E0	14.78205649024814E0	0.004097778682782141E0	0.03574385571262124E0	0.6450475176626166E0	-0.632523	-1.55027	-2.07253	-1.15962	-3.28693	1.129021303556355E-7	4.448948677336686E-7
Clmn	12	104763114	104865077	101963	-	1.080475417082986E0	1.453362294467835E0	0.7060175202433296E0	1.349214582239283E0	6.450488189853957E-4	0.01102965891126606E0	1.530380459553751E0	0.6138903580668696E0	1.530380459553751E0	1.237847501759526E0	1.892045948838483E0	4.118547982187602E0	7.016198479437487E-6	1.776250189559546E-5
Clu	14	65968483	65981549	13066	+	37.6605990048047E0	8.071402306598557E0	22.59394279960485E0	6.488520195483751E0	1.31963329233433E-4	0.004180925770348292E0	1.666844930025377E0	0.7371198937127166E0	1.666844930025377E0	1.333490330863901E0	2.083533683331125E0	4.838100808201215E0	2.496540417146838E-12	5.260307611954296E-11
Col1a1	11	94936224	94953043	16819	+	262.1595130419771E0	19.62226253073385E0	128.9436267707971E0	14.66190970513598E0	1.99622080381134E-6	2.906405737509589E-4	2.033132769779905E0	1.023704430651722E0	2.033132769779905E0	1.637030470548177E0	2.525077531494401E0	6.869617205691489E0	1.694278664104807E-16	5.071735545894426E-14
Col1a2	6	4505618	4541544	35926	+	126.4709922225449E0	17.51210126510264E0	62.41700654516613E0	12.69033938538244E0	1.334893961663232E-8	2.718570617352294E-5	2.02622649215047E0	1.018795447998376E0	2.02622649215047E0	1.740705719011086E0	2.358580059026192E0	9.741243509453009E0	3.774816474733755E-17	1.927598930421396E-14
Col5a1	2	27886425	28039511	153086	+	3.44530805309583E0	0.9227769207965553E0	1.962318871462915E0	0.7538423295611589E0	1.64308883449531E-7	7.92425231791877E-5	1.755733027490757E0	0.8120734888385921E0	1.755733027490757E0	1.520393891614965E0	2.027499900402465E0	8.226454460816012E0	2.760478567352206E-14	1.724008233322626E-12
Col6a3	1	90766860	90843972	77112	-	23.12947054412457E0	8.215806923542488E0	14.99671138060127E0	5.706747164442286E0	8.30591825260844E-5	0.003075905784104608E0	1.542302839410731E0	0.6250860739552374E0	1.542302839410731E0	1.289351228475184E0	1.844879809256866E0	5.05150508126673E0	1.04342900462123E-11	1.662019667727871E-10
Cryab	9	50751325	50756636	5311	+	12.63459868071621E0	8.334822993468002E0	8.15324856442702E0	6.095971889691318E0	1.442718560875112E-4	0.004398712860754013E0	1.549639825264437E0	0.6319329363467849E0	1.549639825264437E0	1.279456548977498E0	1.876877796252407E0	4.797215900255858E0	2.730994694353352E-6	7.570397512871921E-6
Cyp2f2	7	27119955	27133661	13706	+	4.559187191957278E0	4.587794768950902E0	1.802760233869176E0	2.210771596308392E0	1.759598466494273E-4	0.004975594230500581E0	2.529003639142914E0	1.338569112987572E0	2.529003639142914E0	1.678735167590414E0	3.809927575400981E0	4.706415509488505E0	1.042491235966802E-4	2.069960297215875E-4
Cys1	12	24665838	24681796	15958	-	1.916033983979426E0	3.543478127070518E0	1.153802177917743E0	3.160012741721923E0	1.882341368680834E-4	0.005161511002905932E0	1.660626076679171E0	0.7317272580980613E0	1.660626076679171E0	1.326998422101325E0	2.078132815094102E0	4.675649091125591E0	1.535996463126573E-8	7.834303934431128E-8
Ddx39a	8	83715177	83726905	11728	+	3.693465282297574E0	2.188550629994828E0	5.807997356620355E0	2.492629965136484E0	5.414817249365374E-6	5.281576240645034E-4	0.6359275074544426E0	-0.653066	-1.57251	-1.82034	-1.35841	-6.3621	2.000334213697028E-10	1.98910667916425E-9
Dio2	12	90724552	90739039	14487	-	13.2785420229409E0	5.145684964467975E0	42.51763340621142E0	8.801061853318451E0	6.358691117492006E-6	5.665078089086992E-4	0.3123067056926322E0	-1.67896	-3.20198	-4.74511	-2.16068	-6.28198	1.088288645144926E-8	5.820969641714788E-8
Dio3	12	110279230	110281098	1868	+	6.050860625553416E0	10.10094840369702E0	2.165290672655336E0	3.906089482352773E0	1.236542284469476E-5	8.317971555350859E-4	2.79447960588734E0	1.482579646250462E0	2.79447960588734E0	1.971297902948925E0	3.961408499465438E0	5.954770977368823E0	3.547209213668181E-7	1.225848852860409E-6
Dio3os	12	110275385	110278069	2684	-	7.708165500767322E0	12.4099021453089E0	4.384096257944439E0	9.259450218697616E0	3.615262311241181E-6	4.129485805774301E-4	1.758210825503506E0	0.8141080731389274E0	1.758210825503506E0	1.471452386963136E0	2.100853098820088E0	6.56543234716931E0	4.007497616014934E-9	2.495630330317478E-8
Dnajb3	1	88204732	88205749	1017	-	1.756626548765348E0	1.404209203979929E0	1.167662823804799E0	1.331415141854308E0	0.003250107432064104E0	0.03097056269785784E0	1.504395372494112E0	0.5891837737814289E0	1.504395372494112E0	1.164101422362464E0	1.944165167489168E0	3.3917837839675E0	0.02225066316179603E0	0.02880375885886539E0
Dnm1	2	32308471	32353330	44859	-	2.905013972995519E0	1.397714740181242E0	1.897547087517612E0	1.207244568133251E0	2.813857469930243E-5	0.001453993850980026E0	1.530931164820728E0	0.6144094164730147E0	1.530931164820728E0	1.301290502215097E0	1.801096855336874E0	5.559224349549266E0	4.211135753466003E-9	2.605621487942863E-8
Dnph1	17	46496789	46499619	2830	+	3.214712709515018E0	1.543309386600058E0	4.897086094933148E0	1.816012854661366E0	0.001149862551096526E0	0.01594404690214083E0	0.6564541948407184E0	-0.607234	-1.52334	-1.91406	-1.21237	-3.85898	8.291752237947871E-9	4.623037969018976E-8
Enpp3	10	24773814	24836196	62382	-	1.673777882594395E0	1.110099715174771E0	2.707733506762956E0	1.452337098000338E0	2.09310396055719E-5	0.001210366480475113E0	0.6181471989078293E0	-0.693978	-1.61774	-1.92485	-1.35963	-5.7005	4.23701152820228E-8	1.896190153954613E-7
Fen1	19	10199132	10204394	5262	-	8.647531616936675E0	4.069680491438273E0	12.98892913936016E0	4.372482991576229E0	3.434669586169417E-6	4.029238740207663E-4	0.6657617055383099E0	-0.586922	-1.50204	-1.70652	-1.32206	-6.59143	3.259002681941314E-13	1.09233213443755E-11
Fibin	2	110360925	110362994	2069	-	10.58773066593368E0	9.490848626589536E0	7.008753996521273E0	7.521028536557042E0	0.001432023690071014E0	0.01824547524663408E0	1.510643785070613E0	0.5951635082207044E0	1.510643785070613E0	1.192443226259077E0	1.913755384842664E0	3.7605072848107E0	0.003973877122895416E0	0.005875869068958458E0
Fignl1	11	11800288	11808963	8675	-	2.598990678485663E0	0.7086527199859596E0	4.513086608620116E0	0.6302539213085594E0	1.693824033121695E-4	0.00485518897389057E0	0.5758787508135831E0	-0.796163	-1.73648	-2.20689	-1.36634	-4.72381	1.180388855082347E-12	2.953013155899093E-11
Flrt1	19	7092011	7105730	13719	-	1.829343686096226E0	2.719583725036962E0	1.182273110848521E0	1.586656620033902E0	0.005487025181931493E0	0.04322401597490679E0	1.547310574274417E0	0.6297628018257955E0	1.547310574274417E0	1.163298903891424E0	2.058086709488454E0	3.154243688436118E0	1.224149712127936E-4	2.398294662826138E-4
Fmo2	1	162874318	162898759	24441	-	6.020766250361335E0	14.5671710197564E0	3.987755474433758E0	12.37394288398538E0	7.358581350961901E-4	0.0118515481832468E0	1.509813299476758E0	0.5943701597675137E0	1.509813299476758E0	1.22027626819996E0	1.868049275955728E0	4.059355671003146E0	3.726285128646834E-10	3.317731405311094E-9
Fmod	1	134037254	134048281	11027	+	3.332626601302174E0	3.428337590256516E0	1.26253435587475E0	2.071816123586657E0	4.849750174996995E-6	4.931073217571048E-4	2.639632407462809E0	1.400337035320492E0	2.639632407462809E0	1.919491894218194E0	3.629949815112827E0	6.417293691267634E0	8.613721908418739E-6	2.138281952730428E-5
Fndc5	4	129136999	129144594	7595	+	8.45631647328477E0	8.472500477222823E0	5.419771058476629E0	9.06379248220276E0	1.465459968201643E-4	0.00441133260731235E0	1.560271897474142E0	0.6417974591881414E0	1.560271897474142E0	1.282864484268225E0	1.897666062083109E0	4.790052187182137E0	1.743092115680355E-4	3.324205328695333E-4
Foxj1	11	116330704	116335355	4651	-	6.216262062393323E0	4.216126630380488E0	2.136983763562005E0	2.045788547222123E0	3.234597819295255E-4	0.00721839168876661E0	2.908895317029374E0	1.540471378830777E0	2.908895317029374E0	1.786541499293739E0	4.736342239338136E0	4.429767913119469E0	2.564513300647755E-4	4.749894528387166E-4
Foxq1	13	31558170	31560975	2805	+	2.153058947403959E0	3.124920455730655E0	0.7894173919115568E0	1.999252491628246E0	3.741477315677474E-4	0.007980286136952373E0	2.727402473601924E0	1.44752760961344E0	2.727402473601924E0	1.703274644131909E0	4.367307573466E0	4.363952912333789E0	7.328663237572595E-5	1.495185089667866E-4
Gale	4	135963725	135968179	4454	+	1.786401117770616E0	0.3820243151923473E0	3.35454711867143E0	0.5975458967317366E0	6.493935129363283E-4	0.01102994069913128E0	0.5325312343438244E0	-0.909062	-1.87782	-2.58806	-1.3625	-4.11553	7.60822672185091E-11	8.87728711994459E-10
Gdf5	2	155941025	155945368	4343	-	2.23742062490477E0	0.9756001069958414E0	1.07375827024053E0	0.7506817700860926E0	7.908777663572091E-5	0.002982908287990891E0	2.08372842092622E0	1.059167258751498E0	2.08372842092622E0	1.545531184174323E0	2.809341006273702E0	5.074208746521512E0	2.338888374194225E-6	6.590032449328162E-6
Gjb3	4	127325235	127330837	5602	-	2.391678918985811E0	1.52154646181295E0	3.822547771419571E0	1.886488850226317E0	1.379686942125488E-4	0.00429285388695031E0	0.6256766591297872E0	-0.676511	-1.59827	-1.95475	-1.3068	-4.81769	1.483663067789732E-7	5.661397402849522E-7
Gm5577	6	87981683	87984181	2498	+	0.8753928789366863E0	1.664711088684436E0	1.389194083234008E0	2.128240498406237E0	1.066103423139327E-6	2.203534241969642E-4	0.630144404947935E0	-0.666246	-1.58694	-1.81783	-1.38537	-7.1981	4.362642926224382E-10	3.821604767159825E-9
Gpr153	4	152274112	152285338	11226	+	10.00450669708256E0	2.570219425384305E0	5.399355154019148E0	2.144745243825255E0	5.608253261750612E-7	1.67880160569852E-4	1.852907692066793E0	0.8897910111468323E0	1.852907692066793E0	1.560020911233155E0	2.200782624513912E0	7.54271705232723E0	4.878527674193958E-13	1.465415181303729E-11
Gpx3	11	54902854	54910388	7534	+	42.11940715147564E0	62.0780385044469E0	25.81500372928756E0	42.44853470911584E0	1.825016880293137E-6	2.906405737509589E-4	1.631586328368043E0	0.7062753234478656E0	1.631586328368043E0	1.405789001770451E0	1.893651140793459E0	6.916108602926139E0	5.19970220032891E-9	3.106580509363748E-8
Gstm7	3	107926334	107931818	5484	-	1.566437800110684E0	9.6105182440596E0	2.528973711459882E0	13.50455454616663E0	0.001819949404660873E0	0.02081552145172732E0	0.6193966323226184E0	-0.691065	-1.61447	-2.13227	-1.22242	-3.65288	4.326218204458914E-12	8.324522681241161E-11
Hddc2	10	31313405	31328087	14682	+	1.085070105219779E0	0.7578756438388774E0	1.684228088717797E0	0.986153332484814E0	4.618467278771701E-4	0.009153633435392041E0	0.644253656905724E0	-0.634299	-1.55218	-1.92282	-1.25299	-4.26893	3.961019264826641E-6	1.05574480313049E-5
Hmga1	17	27556574	27563673	7099	+	2.279678251049528E0	2.39478188537975E0	4.426734172062728E0	2.809473016526837E0	8.643974190018357E-7	1.974693156409194E-4	0.5149797034203355E0	-0.957413	-1.94182	-2.34889	-1.60531	-7.30968	3.762948551342903E-6	1.009149100222667E-5
Hmgb2	8	57511843	57516000	4157	+	9.388773836767616E0	5.376834714372187E0	15.94088346252623E0	5.45190297275405E0	6.974324387614029E-9	2.718570617352294E-5	0.5889744981097635E0	-0.763723	-1.69787	-1.89365	-1.52233	-10.1616	7.929411606026699E-14	3.803050947619767E-12
Igdcc4	9	65101486	65137948	36462	+	2.513792969138932E0	2.38727918090617E0	1.65563621306248E0	1.937075851173284E0	1.212227066483245E-5	8.221361846985193E-4	1.51832446603055E0	0.6024801277181737E0	1.51832446603055E0	1.309858408407506E0	1.759968229657505E0	5.96444340972116E0	3.423038524382687E-5	7.471812278140837E-5
Ihh	1	74945315	74951673	6358	-	0.4965666916201399E0	2.002463623461972E0	0.8122891119778566E0	3.129532602794674E0	0.003400292343214736E0	0.03187682271214592E0	0.6113176753176479E0	-0.710006	-1.63581	-2.22492	-1.20268	-3.37138	6.709368604155339E-10	5.443367182492757E-9
Il17rb	14	29996168	30008897	12729	-	4.812668343552978E0	9.265265320790272E0	2.46429200403413E0	6.198763441337999E0	3.06303988521555E-4	0.006960798231297432E0	1.952961879385429E0	0.9656637889797777E0	1.952961879385429E0	1.436959928975643E0	2.654256409955407E0	4.454435576808036E0	5.952672025915433E-7	1.939029863301008E-6
Inhbb	1	119415463	119422249	6786	-	18.1085285837262E0	10.90125758642589E0	9.24565590282883E0	6.419891360399019E0	4.933838854674399E-6	4.931073217571048E-4	1.958598586627658E0	0.9698217485894786E0	1.958598586627658E0	1.57162113258989E0	2.440860805439984E0	6.408670835179334E0	1.094663519066125E-7	4.341148473738253E-7
Kazald1	19	45075241	45079290	4049	+	2.261659465979162E0	1.039359765837027E0	1.409684180702571E0	1.258461295440791E0	2.835333277458657E-6	3.56717799733603E-4	1.60437316169071E0	0.6820097377450077E0	1.60437316169071E0	1.379858227459547E0	1.865418628327095E0	6.689118521790783E0	1.093756294414498E-8	5.843014394961391E-8
Kctd12	14	102976581	102982638	6057	-	95.3542596368163E0	87.58699766544296E0	157.4421447781968E0	129.2693653382304E0	0.003663550991128787E0	0.03337175881845646E0	0.6056463456538312E0	-0.723452	-1.65113	-2.27686	-1.19736	-3.33766	0.005366140628661489E0	0.007760031117343059E0
Kif20a	18	34624624	34633278	8654	+	2.544043484869979E0	0.7908002891140011E0	4.895422176764678E0	0.6282474971888901E0	1.308660014364978E-5	8.541712469701033E-4	0.5196780569702172E0	-0.94431	-1.92427	-2.42245	-1.52854	-5.9272	4.796226374136048E-13	1.445695873398439E-11
Kpna2	11	106988629	106999526	10897	-	1.848030884799762E0	0.5569757273588829E0	3.158916491388245E0	0.4941935333584824E0	1.006107659328246E-6	2.130248924543537E-4	0.5850204935261234E0	-0.773441	-1.70934	-1.99443	-1.465	-7.22882	1.58343017469305E-15	2.051605574106025E-13
Lipg	18	74939322	74961264	21942	-	2.487835371217497E0	1.264551585539581E0	1.306443128236073E0	0.7873093644177673E0	4.140073911528558E-5	0.001891577980314706E0	1.90428141680879E0	0.9292466974659845E0	1.90428141680879E0	1.479477697126628E0	2.451059398493197E0	5.376537163336626E0	1.59712714341203E-7	6.073000758633303E-7
Lmnb1	18	56707813	56753425	45612	+	1.52806511209791E0	0.7732216253262418E0	2.314028761943504E0	0.7175998575991864E0	2.719563645549532E-5	0.001436396304337178E0	0.6603483661173339E0	-0.598701	-1.51435	-1.76932	-1.29612	-5.57544	8.13702863169897E-12	1.363659180536269E-10
Lrrc75b	10	75550125	75560331	10206	-	1.684380123783634E0	1.083189455491402E0	1.088383987640525E0	0.8328001630028616E0	1.865677058915773E-4	0.00514156906299931E0	1.547597302892292E0	0.6300301196088705E0	1.547597302892292E0	1.276473093472849E0	1.876308575689096E0	4.679704437433215E0	4.50921548702203E-6	1.188357609072199E-5
Lsp1	7	142460812	142494869	34057	+	19.15023221134213E0	20.96771397984966E0	10.60412042076195E0	14.30352668176495E0	1.824673134337491E-6	2.906405737509589E-4	1.805923683575644E0	0.8527369273407497E0	1.805923683575644E0	1.509848742312119E0	2.160057666375979E0	6.916206431758009E0	1.039565897133857E-6	3.192243209415993E-6
Ltb	17	35194507	35196306	1799	+	3.022415778568958E0	3.385705974533385E0	1.685809173935447E0	4.713297180835347E0	0.006473589448924363E0	0.04793623585004764E0	1.792857593432869E0	0.8422608995797484E0	1.792857593432869E0	1.215484286088913E0	2.644491900979433E0	3.078719148814912E0	0.001519469128648517E0	0.002431430692312954E0
Mad2l1	6	66535221	66541108	5887	+	6.448999622824353E0	2.921549105893881E0	9.977674308544966E0	2.4781168414143E0	6.087259833445605E-6	5.598265391174197E-4	0.6463429676494225E0	-0.629628	-1.54717	-1.78691	-1.33959	-6.30369	1.632199808545575E-13	6.652172083560628E-12
Mcm2	6	88883474	88898781	15307	-	3.876314234341369E0	1.975381765112042E0	5.99079787634164E0	1.837174472673737E0	2.024409022722587E-4	0.005374279732799626E0	0.6470447366701164E0	-0.628063	-1.54549	-1.87631	-1.273	-4.64249	3.267644953329192E-10	2.982799772854965E-9
Mcm3	1	20802968	20820313	17345	-	3.358628379918295E0	1.500261045411191E0	5.712721415246309E0	1.438165191515711E0	9.288927602977518E-6	6.777383470337967E-4	0.5879209112061148E0	-0.766306	-1.70091	-2.03463	-1.42193	-6.09468	5.658902957894039E-12	1.038561616929795E-10
Mcm5	8	75109509	75128440	18931	+	3.200130659628872E0	1.136324416509668E0	5.179667430895099E0	1.025433416776659E0	4.319969529185667E-5	0.001953211223065666E0	0.6178255075878215E0	-0.694729	-1.61858	-1.94416	-1.34752	-5.35653	4.044091114262478E-13	1.284574020326828E-11
Mcm6	1	128331575	128359706	28131	-	3.580232280328033E0	2.31559952282511E0	5.544605846291907E0	2.055872304155129E0	2.316150654199054E-5	0.001297193795425934E0	0.6457144799070618E0	-0.631032	-1.54867	-1.81402	-1.32214	-5.65203	5.956055939268962E-10	4.962099542903791E-9
Me2	18	73764954	73815439	50485	-	1.353041009793352E0	1.056486850160318E0	2.153896558531128E0	1.131811224812268E0	2.405783318486277E-6	3.213016151966058E-4	0.6281829108432544E0	-0.670743	-1.59189	-1.83635	-1.37998	-6.77334	2.216913224320017E-8	1.078756933874555E-7
Mir6357	18	70516786	70516890	104	+	2.827110957916826E0	5.306257635099183E0	4.97043792740925E0	3.46451650223371E0	0.005262800169826411E0	0.04187568127796798E0	0.5687850847763037E0	-0.814044	-1.75813	-2.60404	-1.18702	-3.17326	0.005652751490618588E0	0.008135201540129306E0
Mki67	7	135689788	135716380	26592	-	9.28662806125384E0	2.278007141206157E0	16.69047845584345E0	1.438419246693021E0	6.975426520023158E-4	0.01141982587006582E0	0.5564027469807211E0	-0.845799	-1.79726	-2.43188	-1.32825	-4.08338	2.240792102555735E-12	4.791622065141243E-11
Mn1	5	111417300	111457031	39731	+	0.966147459809884E0	1.633255851865885E0	0.6150108225357696E0	1.170866726534288E0	5.187030781944421E-5	0.002185855059129103E0	1.570943834494379E0	0.6516316012909722E0	1.570943834494379E0	1.313011101866334E0	1.879545822292015E0	5.270706438009892E0	1.51393105220319E-8	7.739950214473436E-8
Mrgprf	7	145300909	145309558	8649	+	4.833495871192934E0	1.523738528885092E0	2.969290672903735E0	1.39011150890676E0	1.371620458337533E-6	2.516194079287055E-4	1.627828462636213E0	0.7029486792461271E0	1.627828462636213E0	1.406945850619872E0	1.883388406597964E0	7.065215117960902E0	5.899149329133601E-13	1.707017177540293E-11
Msc	1	14753346	14755967	2621	-	0.9487898193756461E0	5.269603312626855E0	2.542007341575417E0	6.187170375944374E0	2.732785093934017E-7	1.129681304782914E-4	0.3732443269765031E0	-1.42181	-2.67921	-3.48373	-2.06048	-7.93894	2.57329159356326E-11	3.52902753929268E-10
Msx1	5	37820491	37824586	4095	-	19.96730606323215E0	31.92403109624445E0	31.78020235984515E0	49.95756325862735E0	0.002496636955886643E0	0.02598717675545797E0	0.6282938616042671E0	-0.670489	-1.59161	-2.09527	-1.20902	-3.51071	3.497664289133352E-5	7.615556482058348E-5
Msx1os	5	37820564	37822752	2188	+	27.37923232218097E0	47.90175959341106E0	47.51831045895217E0	60.03553605219777E0	5.510909567812825E-5	0.002300009901835727E0	0.5761827821263136E0	-0.795402	-1.73556	-2.17694	-1.38367	-5.24237	5.346610154705672E-6	1.390471023157578E-5
Mustn1	14	30879257	30881611	2354	+	8.178749552479797E0	15.15068126151581E0	5.341340918200022E0	11.57411288574087E0	8.319682829991781E-4	0.01286261363225864E0	1.53121653864325E0	0.6146783175448198E0	1.53121653864325E0	1.229322116868458E0	1.907249577667444E0	4.004222574711939E0	6.500675166023495E-8	2.751455929607506E-7
Myorg	4	41495601	41503076	7475	-	3.725785420973318E0	1.956119106728234E0	2.473799743613323E0	1.28295846878706E0	2.934891878164894E-4	0.006758036178872532E0	1.506098232321464E0	0.5908158700505111E0	1.506098232321464E0	1.244420188697603E0	1.822802222274979E0	4.473792271848915E0	7.202754764242478E-9	4.113625928183483E-8
Nmur2	11	56024990	56040988	15998	-	3.745447647633125E0	5.510705456454541E0	1.951618193029034E0	4.474958407952687E0	6.994044002668614E-6	5.853292989181891E-4	1.91914979118941E0	0.9404673194397052E0	1.91914979118941E0	1.542751388955562E0	2.387381367723694E0	6.234700041176233E0	1.035511033633018E-7	4.138706852195319E-7
Notum	11	120653789	120661194	7405	-	0.5339853759403133E0	3.755019435776746E0	0.2964557365081308E0	2.139264364942628E0	0.004259391416068985E0	0.03679181779392524E0	1.801231381891872E0	0.8489835183161453E0	1.801231381891872E0	1.251198246006283E0	2.593061892044733E0	3.269395413135617E0	4.283008275171758E-11	5.451729448206163E-10
Ogn	13	49608015	49624502	16487	+	29.40781907106691E0	16.59303919870381E0	13.99260063461778E0	9.884844932587848E0	1.31128696613639E-6	2.474626555006521E-4	2.101669292148008E0	1.071535672100322E0	2.101669292148008E0	1.681824456708989E0	2.626322738938621E0	7.088845315611276E0	4.961989132893395E-8	2.173311183786456E-7
Olfml3	3	103735394	103738002	2608	-	133.955401241047E0	58.20647462261554E0	82.17081702376802E0	41.41168377553826E0	5.092871810801885E-4	0.009528280213269647E0	1.630206514829958E0	0.7050547368789544E0	1.630206514829958E0	1.278904146980266E0	2.078008181667929E0	4.224878179394805E0	2.78755630013262E-8	1.323784258285081E-7
Osr1	12	9574442	9581501	7059	+	2.194629193144348E0	2.739748184389011E0	4.035654259579431E0	5.321555815964077E0	4.077980468261679E-5	0.001873066055289928E0	0.5438100124496438E0	-0.878825	-1.83888	-2.33046	-1.45099	-5.38365	1.555189242722374E-6	4.570276850397063E-6
P3h1	4	119232915	119248978	16063	+	4.689892404210537E0	1.697903845336851E0	3.058932789697232E0	1.675009563481074E0	1.525319084373574E-7	7.788997042027642E-5	1.533179290505018E0	0.6165264161081679E0	1.533179290505018E0	1.37437983870511E0	1.710326847524302E0	8.269000145425588E0	7.659402167271394E-14	3.714596101345418E-12
Pclaf	9	65890323	65903552	13229	+	3.662403034158074E0	0.6546239155368401E0	6.192436105766613E0	0.4904205306258955E0	0.003910731169918923E0	0.03472795766690551E0	0.5914317033885124E0	-0.757717	-1.69081	-2.31738	-1.23365	-3.3081	1.438872410032565E-12	3.441005892973195E-11
Pdpn	4	143267409	143299565	32156	-	1.507312470067453E0	1.622272000926852E0	0.9303267176499834E0	1.057723804586437E0	4.744603828018085E-8	5.303666630905078E-5	1.62019690660389E0	0.6961691581210139E0	1.62019690660389E0	1.449002428755851E0	1.811617402479259E0	8.955078695580346E0	5.338277752714017E-9	3.174081450089752E-8
Pgr	9	8899833	8968612	68779	+	4.438749538013571E0	2.842813269294808E0	6.713632254161162E0	3.754068056083447E0	5.231331297665389E-4	0.009601096616286097E0	0.6611547028454529E0	-0.59694	-1.51251	-1.86493	-1.22668	-4.2128	8.312449583316813E-7	2.608834954185584E-6
Pi16	17	29318882	29328903	10021	+	3.250066434939002E0	2.523451725090234E0	2.006730217422616E0	3.112795002503286E0	0.001303192131476691E0	0.01721919466263189E0	1.619583144122527E0	0.6956225332978003E0	1.619583144122527E0	1.234980619817501E0	2.123960099967747E0	3.80281410538688E0	0.004825781608864405E0	0.00704195833695611E0
Podn	4	108014793	108031955	17162	-	1.108716286589539E0	1.624432966316175E0	0.5790696973773393E0	1.096334790419608E0	1.943638041059694E-5	0.001163635988582014E0	1.914650847058685E0	0.9370813283679403E0	1.914650847058685E0	1.510866086670117E0	2.426348634392872E0	5.736058865695963E0	4.542262972219499E-7	1.5212725641141E-6
Prelp	1	133910304	133921402	11098	-	16.9671948145962E0	41.28811930915879E0	10.08617366234419E0	27.49774456695144E0	4.799745710604122E-6	4.931073217571048E-4	1.68222314850097E0	0.7503690931568376E0	1.68222314850097E0	1.419277039425619E0	1.993884662925122E0	6.422494980956576E0	7.42182975542928E-12	1.268285513914992E-10
Prxl2a	14	40993735	41013834	20099	-	7.217917035288231E0	4.951516880131912E0	20.72847423629581E0	5.654607832736094E0	3.952070970579998E-7	1.381064766653378E-4	0.3482126543906242E0	-1.52196	-2.87181	-3.77805	-2.18295	-7.73418	1.788453542876135E-8	8.979005881234906E-8
Psat1	19	15905123	15925060	19937	-	3.346470059115753E0	1.581936665709042E0	6.260808060726161E0	1.488010585889073E0	1.747105700495522E-6	2.906405737509589E-4	0.534510885281414E0	-0.903709	-1.87087	-2.25559	-1.55177	-6.93878	7.374384965948379E-12	1.262663429771161E-10
Pycr1	11	120638999	120643749	4750	-	12.22304451681669E0	0.8511257883290142E0	6.802935434833324E0	0.6502228120473275E0	3.535472226464522E-6	4.092191253058469E-4	1.796730930919993E0	0.8453743745171997E0	1.796730930919993E0	1.493941450235553E0	2.16088926216996E0	6.576747923056892E0	5.17841533622883E-18	5.619227941725309E-15
Ramp3	11	6658533	6677476	18943	+	3.183276145996492E0	1.293674542866832E0	4.992418180054481E0	1.151065596999602E0	0.002267650474246346E0	0.02418362870630532E0	0.6376220963849134E0	-0.649226	-1.56833	-2.0391	-1.20625	-3.55401	8.27690994750271E-10	6.508320222307158E-9
Rdh1	10	127759763	127768300	8537	+	1.022217615395948E0	1.813042394565145E0	2.19176811316964E0	1.695552807890631E0	6.748093971139752E-5	0.00267193188943594E0	0.4663894913215347E0	-1.10039	-2.14413	-2.91789	-1.57556	-5.14792	4.341910519085876E-4	7.685996169695043E-4
Rrm1	7	102441695	102469772	28077	+	3.875625542181424E0	1.900093244434389E0	6.150215124707845E0	1.600591244289352E0	1.13594624498653E-6	2.263421917108048E-4	0.6301609721929081E0	-0.666208	-1.5869	-1.81218	-1.38962	-7.16452	9.741425443479657E-14	4.434918976012621E-12
Rrm2	12	24708254	24714147	5893	+	3.15650589888077E0	0.6438992088790041E0	5.332789808346507E0	0.4626394206267905E0	0.004646718863029643E0	0.03856421266726608E0	0.5919051776502477E0	-0.756562	-1.68946	-2.3344	-1.2227	-3.22989	6.043951662783797E-12	1.093073841346378E-10
Rspo1	4	124986430	125009100	22670	+	2.957993262680853E0	3.649981345611216E0	1.629416290087339E0	2.206713204954134E0	1.929276041255607E-6	2.906405737509589E-4	1.815369884710248E0	0.8602635297468584E0	1.815369884710248E0	1.514376964204442E0	2.176187234889816E0	6.887285538366479E0	1.679487524591186E-7	6.361095637424121E-7
Serpina1e	12	103946932	103956898	9966	-	5.499773182419339E0	1.395035590256153E0	9.845067566227149E0	2.647092523043061E0	0.00100201445891082E0	0.01435393979835781E0	0.5586323451233536E0	-0.840029	-1.79009	-2.43247	-1.31735	-3.92074	3.613585274958881E-10	3.233972553805984E-9
Serpinb11	1	107362314	107380476	18162	+	1.435264047277352E0	7.218738181381571E0	0.8091183473725301E0	2.861903336155102E0	0.00682074222018981E0	0.04946178058018681E0	1.773861700130914E0	0.8268935337014963E0	1.773861700130914E0	1.192651282402197E0	2.638311279767875E0	3.054793791904127E0	4.556009896631974E-9	2.775489257028924E-8
Serpinh1	7	99345375	99353240	7865	-	341.4873629067715E0	78.89040461100558E0	204.5777450484474E0	61.39426338885539E0	1.407068551768663E-7	7.634226311189853E-5	1.669230261707605E0	0.7391829807701069E0	1.669230261707605E0	1.465873201919714E0	1.900798556758832E0	8.315312727165578E0	3.997942444216573E-16	7.712475190720904E-14
Sfrp1	8	23411502	23449633	38131	+	0.96340711931672E0	2.31744545750371E0	0.6250185867498952E0	1.143842218637913E0	0.002122389816980167E0	0.02329262452743973E0	1.5414055513556E0	0.6242464919326326E0	1.5414055513556E0	1.206881402795347E0	1.968653314440667E0	3.58378294635959E0	1.333078854636937E-8	6.929615291678592E-8
Slc39a2	14	51893610	51896746	3136	+	3.81332809697224E0	1.670403004856041E0	5.90528978495597E0	1.90215106498032E0	0.003916446325987846E0	0.03472795766690551E0	0.6457478355570102E0	-0.630957	-1.54859	-2.02253	-1.18571	-3.30744	1.967209749855391E-8	9.73623023859444E-8
Slc7a11	3	50364936	50443614	78678	-	1.67083802520903E0	1.273042956672376E0	3.126302068475542E0	1.305480069212447E0	8.352658987149733E-4	0.01286261363225864E0	0.5344454849891613E0	-0.903885	-1.8711	-2.59958	-1.34676	-4.00245	5.117233701639762E-5	1.076131438079815E-4
Slfn9	11	82980303	82991831	11528	-	6.052906868714755E0	1.554452907158257E0	10.69742018251527E0	0.9638552678873271E0	0.006668805200874704E0	0.04889518407837273E0	0.5658286545206587E0	-0.821563	-1.76732	-2.58797	-1.2069	-3.06512	2.457217010196784E-10	2.344077018188822E-9
Smoc2	17	14279506	14404791	125285	+	0.9285817136124446E0	1.382910384901314E0	1.733372281681163E0	2.398162530726889E0	4.996829999323249E-6	4.931073217571048E-4	0.5357081819214461E0	-0.900481	-1.86669	-2.29774	-1.5165	-6.40231	1.562335381777913E-7	5.945915584925061E-7
Snora7a	6	115807975	115808104	129	-	5.257955905399662E0	3.845023851947595E0	9.46203103316711E0	4.35120343792944E0	4.76985719322532E-4	0.00932593024648401E0	0.5556899873789286E0	-0.847648	-1.79956	-2.38514	-1.35776	-4.2544	1.836601940821177E-5	4.247080833316099E-5
Socs2	10	95411490	95416858	5368	-	14.65973787700831E0	8.79415799372148E0	9.232888416465848E0	6.577259817178449E0	6.591094194191754E-6	5.665078089086992E-4	1.587773751371701E0	0.6670053513797592E0	1.587773751371701E0	1.362904397328856E0	1.849744920102907E0	6.264143648163762E0	2.310041005902664E-8	1.118430896388234E-7
Sparc	11	55394159	55420081	25922	-	143.5469805389991E0	26.2749123057896E0	84.99905104397601E0	18.85843799252058E0	1.524791492751735E-6	2.647342989715562E-4	1.688806860499326E0	0.7560043445202622E0	1.688806860499326E0	1.443157026419099E0	1.976270468049079E0	7.009760206524417E0	5.744622382753526E-16	9.973813380936672E-14
Spc24	9	21755440	21760304	4864	-	2.478478711847808E0	0.4599978964020819E0	4.039859291213785E0	0.3842973135950891E0	0.006261209410486825E0	0.04705935834842955E0	0.6135061974158867E0	-0.70485	-1.62998	-2.27135	-1.16971	-3.09398	6.609766604025968E-12	1.153625004528442E-10
Spns2	11	72451638	72489921	38283	-	2.049353881013942E0	1.329914971749611E0	1.261360000182559E0	1.325412723376732E0	9.601845381331053E-7	2.083840493883372E-4	1.624717670385406E0	0.700189040650178E0	1.624717670385406E0	1.415556449614591E0	1.864784346241568E0	7.253656868587789E0	1.410432650595442E-6	4.181582860025563E-6
Srgn	10	62493833	62527446	33613	-	2.156830785699834E0	1.703387715877633E0	3.376292669979281E0	2.430856977172686E0	8.616273269103088E-8	5.303666630905078E-5	0.6388162983847814E0	-0.646527	-1.5654	-1.74671	-1.4029	-8.60023	1.625037490842798E-9	1.165020930397732E-8
Tacstd2	6	67534059	67535823	1764	-	56.97230978501018E0	23.5312601207487E0	87.64129073271951E0	35.6647804777932E0	0.001043784892341887E0	0.01480571348107831E0	0.6500624227313034E0	-0.62135	-1.53831	-1.92895	-1.22679	-3.90241	2.202920505004995E-9	1.49519569225554E-8
Tcap	11	98383811	98384954	1143	+	0.5137142902591325E0	2.738318844828548E0	1.047249777411116E0	4.344226637638358E0	0.004523671123555811E0	0.03786884187424108E0	0.4905365475742328E0	-1.02757	-2.03858	-3.50187	-1.18674	-3.24208	3.381421298756964E-7	1.177461624328488E-6
Tchh	3	93442330	93449078	6748	+	1.431836631322757E0	3.205280536357046E0	0.9330309786278268E0	2.788706479725154E0	1.288133317894061E-4	0.004096075213420637E0	1.534607814875027E0	0.6178700068480507E0	1.534607814875027E0	1.274944823485877E0	1.84715534515176E0	4.849189149388219E0	1.022446583335761E-10	1.124950416975633E-9
Tedc1	12	113156421	113165459	9038	+	2.080252596970401E0	1.15859821631496E0	3.430334451373086E0	1.41218173228875E0	2.94377139242358E-5	0.001503228203389947E0	0.6064285061585533E0	-0.721591	-1.649	-1.98633	-1.36896	-5.53778	2.104305407746165E-9	1.442928534332106E-8
Tes	6	17065149	17105826	40677	+	3.51988695988131E0	4.399546528580433E0	5.284029203574869E0	6.242587376414646E0	2.199642846126085E-6	3.06091584928202E-4	0.6661369239783833E0	-0.586109	-1.50119	-1.70394	-1.32257	-6.81947	1.274916204281517E-7	4.943076181048615E-7
Tfrc	16	32608896	32632795	23899	+	3.475803909026567E0	1.002539989822852E0	6.135486199204158E0	1.11062999149003E0	0.003301820983222152E0	0.03118945370549674E0	0.5665083085799163E0	-0.819831	-1.7652	-2.47082	-1.26109	-3.38465	2.384972811334614E-9	1.603714095677442E-8
Tgfb3	12	86056743	86079042	22299	-	4.294426443819128E0	3.820556435555597E0	2.842648365471517E0	2.833668881767445E0	1.143448466269608E-5	7.81596546117045E-4	1.510713212362726E0	0.5952298111502403E0	1.510713212362726E0	1.308893812696512E0	1.743651309119973E0	5.99292551605954E0	8.344753021412129E-6	2.078049368298298E-5
Tk1	11	117815519	117826015	10496	-	2.284663022069957E0	0.4861229634685831E0	4.100949024727512E0	0.3974903990686518E0	3.190548138006206E-5	0.001586466647086978E0	0.5571059304307645E0	-0.843976	-1.79499	-2.22941	-1.44522	-5.49958	9.959847330234648E-15	7.932241713189632E-13
Tnxb	17	34670535	34719816	49281	+	5.839295004278402E0	9.04721787095864E0	3.777791562518672E0	7.307416056200704E0	1.163967329505509E-4	0.003862588784678562E0	1.545690096354949E0	0.6282510946384084E0	1.545690096354949E0	1.282712868330004E0	1.86258197992531E0	4.895764610131918E0	1.012906719087596E-7	4.055831747416707E-7
Top2a	11	98992947	99024190	31243	-	3.190594308772394E0	0.6927923141660308E0	5.835708418780341E0	0.4728194469329043E0	2.903841955262994E-4	0.006722200536970147E0	0.5467364165256267E0	-0.871083	-1.82903	-2.41832	-1.38334	-4.47861	3.427563605457784E-13	1.131356641025818E-11
Tpbgl	7	99624067	99627104	3037	-	6.106833601333609E0	5.318299941652056E0	4.042131871743137E0	4.255815934105473E0	0.001697655389561145E0	0.02005081147861265E0	1.510795242486754E0	0.5953081458330228E0	1.510795242486754E0	1.189105648625199E0	1.919511750162449E0	3.684117722450792E0	0.005512938117818528E0	0.00795244529757106E0
Trim59	3	69035294	69044743	9449	-	2.885451613629827E0	1.408715179842899E0	4.524518401755572E0	1.337707285455151E0	1.941000211644731E-4	0.005264097685943311E0	0.6377367395633166E0	-0.648967	-1.56805	-1.92002	-1.28059	-4.66166	3.170889899253746E-10	2.909777506915621E-9
Tspan1	4	116161881	116167599	5718	-	13.24620964143082E0	1.860323679299455E0	19.98502863199449E0	2.652336091205953E0	0.003682509141783194E0	0.03348470686088956E0	0.6628066381763726E0	-0.59334	-1.50874	-1.93621	-1.17564	-3.33532	6.733935371075609E-14	3.379034274931062E-12
Tuba4a	1	75214972	75219295	4323	-	11.36370874466486E0	9.078206915982673E0	17.51591012997365E0	9.666581524173523E0	5.425433331841875E-4	0.009832606837937227E0	0.6487649605611416E0	-0.624232	-1.54139	-1.91073	-1.24344	-4.1964	3.175564554699671E-5	6.970183539658115E-5
Tyms	5	30058200	30073626	15426	-	1.781122802485285E0	0.8209346322476654E0	2.796492847881942E0	0.6748923352824279E0	1.226828813271431E-4	0.003970324160977861E0	0.6369130548051657E0	-0.650832	-1.57007	-1.89888	-1.2982	-4.87158	1.506036053813001E-11	2.242442414046496E-10
Tyms-ps	10	87966671	87968018	1347	+	12.48013759680978E0	4.605184590512543E0	19.84169592955935E0	4.06652518688027E0	2.232814017286246E-4	0.005693495116503482E0	0.628985427511636E0	-0.668902	-1.58986	-1.95048	-1.29592	-4.59789	4.19333234009309E-12	8.125517420613419E-11
Ube2c	2	164769929	164772903	2974	+	4.899088984094917E0	0.7063043401384768E0	11.36359225490048E0	0.6713966488449792E0	1.043810548029956E-4	0.003581549157094089E0	0.4311215040281134E0	-1.21383	-2.31953	-3.31792	-1.62156	-4.94593	1.120762292213505E-12	2.836541533150274E-11
Uhrf1	17	56303337	56323487	20150	+	3.019281485891677E0	0.6506444766225901E0	5.521668603476209E0	0.5083145857776259E0	0.004090113120236695E0	0.03574385571262124E0	0.5468059933895462E0	-0.870899	-1.8288	-2.6582	-1.25819	-3.28778	7.991581888886657E-11	9.274722242971265E-10
Vcam1	3	116110020	116129689	19669	-	3.531274643575508E0	0.9652828135667201E0	1.944639282381263E0	0.6531362454792118E0	3.351012896524912E-4	0.007427065175736955E0	1.8159021447162E0	0.8606864608136182E0	1.8159021447162E0	1.377831591978468E0	2.393253731720521E0	4.413772127756908E0	8.633999941617603E-10	6.722130358132952E-9
Wnt16	6	22288227	22298523	10296	+	2.359028239260216E0	2.026205545453658E0	5.948238902976167E0	2.973506839637956E0	1.565816505789825E-8	2.718570617352294E-5	0.3965927189104475E0	-1.33427	-2.52148	-3.08452	-2.06121	-9.63984	8.254360506948458E-9	4.614044015506732E-8

## Sheet: fxns z>2
Categories	Functions	Diseases or Functions Annotation	p-Value	Predicted Activation State	Activation z-score	Notes	Bias-corrected z-score	Molecules
DNA Replication, Recombination, and Repair	synthesis	Synthesis of DNA	1.77e-05	Decreased	-3.225		-3.174	FEN1,TYMS,BIRC5,MCM2,PCLAF,PGR,SPARC,RRM1,CLU,SMOC2,UHRF1,RRM2,CCNA2
Cellular Development, Cellular Growth and Proliferation	cell proliferation	Cell proliferation of tumor cell lines	5.44e-13	Decreased	-2.938		-2.817	FEN1,PSAT1,CDCA3,TYMS,SFRP1,PCLAF,COL1A1,DIO3OS,KPNA2,ARHGAP11A,CKS2,ATF5,Ccl11,MKI67,TFRC,FNDC5,Slfn8/Slfn9,CRYAB,BIRC5,SOCS2,COL5A1,PDPN,TES,CKMT1B,PYCR1,RRM1,CLU,TNXB,UHRF1,UBE2C,RRM2,FMOD,KIF20A,OSR1,CENPA,MCM2,PGR,VCAM1,KCTD12,MCM6,SERPINH1,IL17RB,TACSTD2,PRELP,TGFB3,COL6A3,LMNB1,RSPO1,NMUR2,CDC20,SPARC,LIPG,MAD2L1,SLC7A11,HMGB2,SMOC2,CACNA1G,CCNA2,HMGA1,AURKB,FOXQ1,INHBB
Cellular Development, Cellular Growth and Proliferation	proliferation	Proliferation of pancreatic cancer cell lines	1.36e-05	Decreased	-2.753		-2.676	KIF20A,RRM1,LMNB1,RSPO1,PCLAF,UBE2C,RRM2,SOCS2,HMGA1,Ccl11,SPARC
Cellular Development, Cellular Growth and Proliferation	cell proliferation	Cell proliferation of carcinoma cell lines	3.18e-06	Decreased	-2.392		-2.307	FEN1,OSR1,SFRP1,PCLAF,COL1A1,VCAM1,ARHGAP11A,SERPINH1,ATF5,TFRC,PRELP,BIRC5,CDC20,SPARC,MAD2L1,SLC7A11,PYCR1,HMGB2,CLU,UHRF1,UBE2C,RRM2,CCNA2,HMGA1,FMOD
Cancer, Organismal Injury and Abnormalities	growth	Growth of tumor	2.98e-07	Decreased	-2.309		-2.214	FEN1,FOXJ1,KIF20A,PSAT1,SRGN,CENPA,SFRP1,PCLAF,COL1A1,KCTD12,MCM6,Ccl11,MKI67,TACSTD2,TOP2A,TGFB3,ASPN,LMNB1,BIRC5,CDC20,ADGRG1,COL5A1,SPARC,CKMT1B,SLC7A11,PYCR1,RRM1,CLU,SMOC2,UHRF1,UBE2C,RRM2,HMGA1,AURKB,FMOD,INHBB
Cancer, Gastrointestinal Disease, Organismal Injury and Abnormalities	gastrointestinal tract cancer	Gastrointestinal tract cancer	4.07e-10	Decreased	-2.236		-2.244	FEN1,MSX1,CLDN7,SFRP1,MN1,COL1A1,FMO2,DDX39A,LRRC75B,ME2,Ccl11,MKI67,P3H1,OGN,ARSI,CHST2,TOP2A,IHH,DIO3,BIRC5,ANGPTL7,SOCS2,TES,CKMT1B,RRM1,TSPAN1,CLU,HDDC2,TNXB,UBE2C,SERPINB11,KIF20A,IGDCC4,MRGPRF,OSR1,SRGN,PGR,FLRT1,DIO2,CA2,PODN,GDF5,RAMP3,CLMN,MCM6,SERPINH1,NOTUM,TACSTD2,FIGNL1,LSP1,ASPN,RSPO1,NMUR2,WNT16,CILP,LIPG,MAD2L1,SLC7A11,HMGB2,C1orf116,SMOC2,CACNA1G,CCNA2,AURKB,SPNS2,PSAT1,TK1,CDCA3…
Organismal Injury and Abnormalities	growth	Growth of lesion	1.01e-07	Decreased	-2.181		-2.084	FEN1,FOXJ1,KIF20A,PSAT1,SRGN,CENPA,SFRP1,PCLAF,COL1A1,VCAM1,KCTD12,MCM6,Ccl11,MKI67,TACSTD2,TOP2A,TGFB3,ASPN,LMNB1,BIRC5,CDC20,ADGRG1,COL5A1,SPARC,CKMT1B,SLC7A11,PYCR1,RRM1,CLU,SMOC2,UHRF1,UBE2C,RRM2,HMGA1,AURKB,FMOD,INHBB
Cancer, Organismal Injury and Abnormalities	abdominal cancer	Abdominal cancer	2.45e-08	Decreased	-2.122		-2.133	FEN1,FOXJ1,MSX1,CLDN7,SFRP1,MN1,COL1A1,FMO2,GALE,DDX39A,LRRC75B,ME2,Ccl11,MKI67,P3H1,LTB,OGN,ARSI,CHST2,TOP2A,IHH,DIO3,BIRC5,ANGPTL7,SOCS2,TES,CKMT1B,RRM1,TSPAN1,CLU,HDDC2,TNXB,UBE2C,SERPINB11,KIF20A,IGDCC4,MRGPRF,OSR1,PGR,FLRT1,DIO2,CA2,DNPH1,PODN,GDF5,RAMP3,CLMN,MCM6,SERPINH1,NOTUM,TACSTD2,FIGNL1,ASPN,LSP1,SLC39A2,RSPO1,NMUR2,WNT16,CILP,LIPG,MAD2L1,SLC7A11,HMGB2,C1orf116,SMOC2,CACNA1G,CCNA2,AUR…
Cellular Growth and Proliferation, Tissue Development	proliferation	Proliferation of epithelial cells	1.12e-06	Decreased	-2.12		-2.083	TGFB3,IHH,OSR1,LMNB1,CRYAB,SFRP1,PGR,WNT16,SPARC,SLC7A11,CLU,GDF5,UHRF1,MKI67,AURKB,TFRC,LTB,INHBB
Cancer, Organismal Injury and Abnormalities	extrapancreatic malignant tumor	Extrapancreatic malignant tumor	1.23e-08	Decreased	-2.099		-2.106	FEN1,FOXJ1,MSX1,CLDN7,SFRP1,MN1,COL1A1,FMO2,GALE,DDX39A,LRRC75B,ME2,Ccl11,MKI67,P3H1,LTB,OGN,ARSI,CHST2,TOP2A,IHH,DIO3,BIRC5,ANGPTL7,SOCS2,TES,CKMT1B,RRM1,TSPAN1,CLU,HDDC2,TNXB,UBE2C,SERPINB11,KIF20A,IGDCC4,MRGPRF,OSR1,SRGN,KAZALD1,CHODL,PGR,FLRT1,DIO2,CA2,DNPH1,PODN,GDF5,RAMP3,CLMN,SPC24,MCM6,SERPINH1,NOTUM,TACSTD2,FIGNL1,ASPN,LSP1,SLC39A2,RSPO1,NMUR2,WNT16,CILP,LIPG,MAD2L1,SLC7A11,HMGB2,C1orf11…
Cell Cycle	cell cycle progression	Cell cycle progression	1.36e-05	Decreased	-2.049		-1.987	MSX1,CENPA,TYMS,SFRP1,PCLAF,COL1A1,PGR,SERPINH1,MKI67,TOP2A,FIGNL1,TGFB3,COL6A3,CRYAB,BIRC5,CDC20,SPARC,MAD2L1,RRM1,CLU,SMOC2,UBE2C,RRM2,CCNA2,AURKB
Cell Cycle	ploidy	Ploidy	5.95e-06	Increased	2.045		2.028	FEN1,TOP2A,CRYAB,BIRC5,CCNA2,CKS2,CDC20,AURKB,MAD2L1
Cell Cycle	senescence	Senescence of cells	5.44e-05	Increased	2.321		2.311	TOP2A,KIF20A,CENPA,LMNB1,CDC20,WNT16,UHRF1,RRM2,CCNA2,ME2,HMGA1,PRELP
epithelial cell proliferation
RB/RB1/RBL1
cell cycle regulation
SMAD3/4
DNA synthesis

## Sheet: ups  z>2
Upstream Regulator	Expr Fold Change	Molecule Type	Predicted Activation State	Activation z-score	Notes	Bias Term	Bias-corrected z-score	p-value of overlap	Target molecules in dataset	Mechanistic Network
1,1-diarylethylene-diammonium derivative		chemical reagent	Activated	2		-0.01	2.02	0.000278	AURKB,BIRC5,CCNA2,CENPA
1,4-bis[2-(3,5-dichloropyridyloxy)]benzene		chemical toxicant	Inhibited	-2.138		-0.014	-2.099	3.25e-07	CCNA2,CDC20,CYP2F1,DIO2,MAD2L1,MCM5,MCM6,Tuba4a
8-bromo-cAMP		chemical reagent	Inhibited	-2.178		-0.016	-2.11	9.76e-11	BIRC5,CCNA2,CDC20,CLU,COL5A1,DIO2,GPX3,INHBB,MAD2L1,MCM2,MCM3,MCM5,MSX1,PGR,RRM1,RRM2,SFRP1,TGFB3,WNT16	8-bromo-cAMP,AR,Ap1,CEBPB,CREBBP,E2F2,EP300,ESR1,ESR2,FOS,FOXO1,FOXO3,JUN,MYC,PPARG,RNA polymerase II,SP1,beta-estradiol,histone H3,progesterone
AGT		growth factor	Activated	2.562		-0.011	2.611	1.16e-10	ADAMTS8,CDC20,CILP,COL1A1,COL1A2,COL5A1,COL6A3,DIO2,FIBIN,GPX3,HMGB2,INHBB,KAZALD1,KIF20A,LIPG,MAD2L1,PI16,PODN,SLC7A11,SMOC2,SPARC,TFRC,TGFB3,TNXB,TOP2A,UHRF1,VCAM1	AGT,AHR,CEBPD,GATA4,JUN,MAP3K14,MYC,NFKB1,NFkB (complex),NR3C1,RELA,SMAD (complex),SMAD3,SMAD7,SNAI1,SP1,SP3,STAT3,TGF beta
alpha catenin		group	Inhibited	-2.2		0.02	-2.244	0.00054	COL1A1,COL1A2,COL5A1,COL6A3,VCAM1	E2F,HIF1A,JUN,KDM1A,NFKB1,NFkB (complex),NR3C1,RELA,SMARCB1,SOX2,SP1,alpha catenin
AREG		growth factor	Inhibited	-3.148		-0.007	-3.127	2.93e-10	ARHGAP11A,AURKB,BIRC5,CCNA2,CDC20,CENPA,KIF20A,MKI67,RRM2,TOP2A	AREG,CDKN1A,CEBPB,COPS5,CREB1,E2F,E2F1,E2F4,EP300,ERBB2,ESR1,IL6,JUN,MAPK1,MYC,RB,RB1,TCF3,TP53,YAP1
arimoclomol		chemical drug	Inhibited	-2		-0.014	-1.971	0.000103	CRYAB,DNPH1,RRM2,UHRF1
ARVib-31		chemical reagent	Activated	2.236		0.021	2.19	1.21e-05	BIRC5,CCNA2,KPNA2,MAD2L1,UBE2C
ARVib-7		chemical reagent	Activated	2.236		0.021	2.19	1.21e-05	BIRC5,CCNA2,KPNA2,MAD2L1,UBE2C	ARVib-7,ESR1,SOX2,STUB1
BDNF		growth factor	Inhibited	-2		-0.009	-1.982	0.0403	INHBB,SERPINH1,SFRP1,SPARC,TFRC
BMPR1A		kinase	Activated	2.449		0	2.45	2.81e-06	CCNA2,CDC20,CKS2,COL1A1,MCM2,MKI67,UBE2C	BMPR1A,CEBPB,E2F,JUN,MYC,SMAD4,SP1,TP53
BNIP3L		other	Activated	2.449		0.003	2.442	8.91e-07	CCNA2,LTB,RRM2,SFRP1,TFRC,TOP2A
CCR2		g-protein coupled receptor	Activated	2.414		-0.013	2.451	1.92e-07	ASPN,Ccl11,COL1A1,COL1A2,COL6A3,OGN,PRELP,SPARC	AHR,CCR2,CEBPD,SMAD (complex),SMAD3,SMAD7,SP3
CD3E		transmembrane receptor	Inhibited	-2.236		-0.019	-2.193	0.000226	CCNA2,FEN1,MCM2,MCM5,MCM6
CDKN2A		enzyme	Activated	2.739		0.009	2.71	1.08e-09	AURKB,BIRC5,CCNA2,FEN1,HMGB2,MCM5,MKI67,PSAT1,PYCR1,RRM1,RRM2,TK1	CDKN1A,CDKN2A,E2F,E2F1,E2F2,E2F3,E2F4,FOXM1,MYC,RB,RB1,RBL1,TP53,YAP1,YY1
CEBPB		transcription regulator	Inhibited	-2.607		-0.015	-2.535	1.02e-14	AURKB,BIRC5,CCNA2,CDC20,CDCA3,CLU,COL1A1,COL1A2,COL5A1,DDX39A,HMGA1,HMGB2,KPNA2,LMNB1,MCM2,MCM3,MCM5,MCM6,MKI67,RRM2,Serpina1a (includes others),SPC24,TFRC,TK1,TOP2A	Ap1,CEBPB,E2F,E2F1,E2F2,E2F3,E2F4,ESR2,FOS,JUN,MYC,NFYB,RB,RB1,RBL1,SP1,TP53,VHL,YAP1,YY1
CEBPD		transcription regulator	Activated	2.401		-0.014	2.434	8.47e-05	BIRC5,CLU,COL1A1,COL1A2,COL5A1,COL6A3	CCND1,CEBPD,CREBBP,EP300,FOXO1,NFkB (complex),PPARG,PRL,RELA,SMAD7,STAT3
CEBPE		transcription regulator	Activated	2		-0.004	2.009	0.000382	MCM2,MCM3,MCM5,MCM6
cephaloridine		chemical drug	Inhibited	-2.219		-0.012	-2.191	0.000216	MCM3,MCM5,MCM6,PCLAF,TFRC
cholecalciferol		chemical - endogenous mammalian	Activated	2.41		-0.009	2.431	0.000295	ADGRG1,BIRC5,CCNA2,CD83,COL1A1,PSAT1	Ap1,CCND1,CEBPB,E2F1,E2F4,FOXO1,IL6,JNK,JUN,NF-Y,NFkB (complex),NR4A1,PPARG,RELA,SP1,TCF3,TP53,YAP1,cholecalciferol
CKAP2L		other	Inhibited	-3		-0.021	-2.938	1.12e-11	AURKB,BIRC5,CDC20,CENPA,KIF20A,LMNB1,MAD2L1,SPC24,UBE2C
COLQ		other	Activated	2		-0.002	2.005	0.000541	ASPN,COL6A3,PRELP,TGFB3
CREB1		transcription regulator	Inhibited	-2.63		-0.007	-2.611	0.00144	ATF5,BIRC5,CCNA2,DIO2,KPNA2,MCM5,MCM6,MKI67,SOCS2,TFRC	CEBPB,CREB1,E2F1,JUN,MYC,TP53,YY1
CSF2		cytokine	Inhibited	-3.222		-0.016	-3.158	6.67e-09	BIRC5,CCNA2,CD83,CDC20,CDCA3,FIGNL1,LTB,MCM3,MCM5,MCM6,MKI67,RRM2,SLC7A11,SOCS2,TOP2A,UBE2C,UHRF1	CEBPB,CREB1,CSF2,E2F,E2F1,E2F4,IL6,JUN,MYBL2,MYC,NFKB1,RB,RB1,STAT3,TCF3,TP53,YAP1,ZBTB16,interferon alpha
CTLA4		transmembrane receptor	Activated	2.236		0.013	2.208	4.23e-05	CCNA2,CD83,KPNA2,MKI67,TOP2A	Ap1,CREB1,CTLA4,IL10,IL2,NFKB1,NFkB (complex),RELA
D-glucose		chemical - endogenous mammalian	Activated	2.265		-0.007	2.289	1.36e-07	ALDOC,ATF5,CCNA2,CLU,COL1A1,COL1A2,DIO2,INHBB,MUSTN1,PYCR1,Rdh1 (includes others),RRM2,SLC7A11,TACSTD2,TFRC,TGFB3,TK1,VCAM1,WNT16	AHR,ARID1A,Ap1,CCND1,CTNNB1,D-glucose,ESR2,FOS,HIF1A,HMGA1,IL1B,JUN,MYC,NFKB1,NFkB (complex),PPARG,RUNX2,SP1,TP53,YAP1
doxorubicin		chemical drug	Activated	2.343		-0.004	2.362	2.24e-11	AURKB,BIRC5,CA2,CCNA2,CENPA,CLU,COL1A1,FEN1,FOXQ1,KIF20A,KPNA2,MAD2L1,MCM2,MCM3,MCM5,PCLAF,PODN,RRM1,RRM2,TES,TGFB3,TK1,TOP2A,VCAM1	CEBPB,E2F1,E2F2,E2F3,E2F4,IL6,JUN,MYC,RB,RB1,RBL1,TCF3,TP53,YAP1,doxorubicin
E2F		group	Inhibited	-2.599		-0.017	-2.556	4.18e-08	CCNA2,MAD2L1,MCM2,MCM3,MCM5,MCM6,RRM2,TYMS,UBE2C	CEBPB,E2F,E2F1,E2F4,MYBL2,RB,RB1,RBL1,TP53
E2F1		transcription regulator	Inhibited	-3.017		-0.014	-2.96	7.89e-16	AURKB,BIRC5,CA2,CCNA2,CDC20,CRYAB,FEN1,HMGA1,HMGB2,MAD2L1,MCM2,MCM3,MCM5,MCM6,PCLAF,PSAT1,RRM1,RRM2,SFRP1,SLC7A11,TK1,TOP2A,TYMS,UHRF1,VCAM1	CDKN1A,CEBPB,E2F,E2F1,E2F3,E2F4,FOXM1,MYC,NFYB,RB,RB1,RBL1,TP53,doxorubicin
E2F3		transcription regulator	Inhibited	-2.954		-0.011	-2.922	2.57e-13	BIRC5,CCNA2,CDCA3,HMGB2,MAD2L1,MCM2,MCM3,MCM5,MCM6,PCLAF,RRM1,RRM2,SERPINH1,TK1,UBE2C	CEBPB,E2F,E2F1,E2F3,E2F4,FOXM1,MYC,RB1,RBL1,TP53
E2F6		transcription regulator	Activated	2		0.013	1.974	3.19e-05	MCM2,MCM3,MCM5,PCLAF,RRM2	AR,CREBBP,E2F1,E2F2,E2F3,E2F6,RB,RBL1,RNA polymerase II,SP1,TP53,histone H3
EGF		growth factor	Inhibited	-2.001		-0.013	-1.949	1.03e-10	AURKB,BIRC5,CKS2,CLDN7,CLU,COL1A1,COL1A2,COL5A1,DIO2,DIO3,FOXJ1,MAD2L1,MSX1,PDPN,PGR,RRM1,RRM2,Serpina1a (includes others),SPARC,TGFB3,TNXB,VCAM1	Ap1,CEBPB,EGF,ESR2,FOS,FOXM1,FOXO1,FOXO3,HIF1A,JUN,KLF4,MYC,NR3C1,PGR,PRL,PTEN,SMAD3,SP1,STAT3,TGFB1
ELAVL1		other	Inhibited	-2.425		-0.004	-2.415	0.0168	CD83,CDC20,CENPA,SLC7A11,TOP2A,VCAM1
Eldr		other	Inhibited	-2.828		-0.021	-2.77	7.99e-10	AURKB,BIRC5,CCNA2,CENPA,KIF20A,MKI67,TOP2A,UBE2C
eltanexor		chemical drug	Activated	2		0.021	1.959	2.98e-05	CCNA2,FEN1,MCM2,MCM5
EP400		other	Inhibited	-2.236		-0.017	-2.198	3.13e-06	CCNA2,CDC20,CDCA3,MCM3,UHRF1
ERBB2		kinase	Inhibited	-2.6		-0.008	-2.556	1.09e-15	ALDOC,BIRC5,Ccl11,CCNA2,CDC20,CDCA3,CENPA,CHST2,CKS2,CLDN7,CLU,COL1A1,COL5A1,COL6A3,FEN1,GPX3,HMGB2,MCM2,MCM3,MCM5,MCM6,MKI67,RRM1,RRM2,SFRP1,SOCS2,SPARC,TACSTD2,TK1,TOP2A,TSPAN1,TYMS,UBE2C	CCND1,CDKN1A,CEBPB,E2F,E2F1,E2F4,ERBB2,HDAC1,HDAC2,IL6,JUN,MYC,RB,RB1,SMAD7,SP1,TCF3,TP53,YAP1
ESRRA		transcription regulator	Inhibited	-2.189		-0.015	-2.151	0.00173	ALDOC,COL1A1,HMGB2,IHH,MSX1,TCAP,TGFB3,TOP2A
estrogen		chemical drug	Inhibited	-3.032		-0.014	-2.983	7.06e-12	CLU,COL1A1,COL5A1,FEN1,IHH,KPNA2,MCM3,MCM5,MSX1,PGR,RRM2,SPARC,TGFB3,TOP2A,TYMS,UHRF1	CCND1,CEBPD,COPS5,E2F1,E2F4,EGF,ERBB2,HDAC1,HDAC2,JUN,MYC,PGR,RB,RB1,SMAD7,SP1,STAT3,TP53,YBX1,estrogen,estrogen receptor
EWSR1		other	Inhibited	-2		-0.014	-1.972	8.62e-05	KIF20A,PCLAF,RRM2,TOP2A	CCND1,E2F1,E2F4,EWSR1,RB1,SP1,STAT3
FAS		transmembrane receptor	Inhibited	-2.213		0.001	-2.215	0.000245	BIRC5,CD83,COL1A1,COL1A2,COL5A1,COL6A3,LTB,TFRC,VCAM1	FAS,FOXO1,HIF1A,JNK,JUN,NFKB1,NFKBIA,NFkB (complex),NR3C1,NR4A1,PPARG,PRKCD,RELA,SMAD1,SP1
FKBP10		enzyme	Inhibited	-2.236		0.02	-2.281	2.02e-05	COL1A1,COL1A2,COL5A1,COL6A3,PDPN
forskolin		chemical toxicant	Inhibited	-2.636		-0.009	-2.603	1.91e-05	ADGRG1,ALDOC,BIRC5,CLU,COL1A1,COL1A2,CRYAB,DIO2,INHBB,PGR,RRM1,RRM2,SLC7A11,SPARC,TK1	Ap1,CCND1,CEBPB,CEBPD,E2F1,ESR2,FOS,IGF1,JUN,MAP2K1,MYC,NF-Y,NFKB1,NFKBIA,RELA,RUNX2,SP1,STAT3,TP53,forskolin,insulin
FOXM1		transcription regulator	Inhibited	-2.734		-0.016	-2.678	3.39e-11	AURKB,BIRC5,CCNA2,CDC20,CDCA3,CENPA,CKS2,KIF20A,MAD2L1,MKI67,RRM2,SFRP1,TOP2A	CDKN1A,CEBPB,CHEK1,CTNNB1,E2F,E2F1,E2F4,FOXM1,FOXO1,FOXO3,MYC,RB,RB1,TP53,VEGF
fulvestrant		chemical drug	Activated	3.088		0.005	3.071	9.65e-10	BIRC5,CCNA2,CDC20,FEN1,INHBB,MCM2,MCM3,MCM5,PGR,RRM1,TFRC,TK1,UBE2C,VCAM1	AR,CEBPB,COPS5,CREB1,CREBBP,E2F1,E2F2,E2F3,ERBB2,HIF1A,Hif1,JUN,MYC,RB,RB1,RBL1,RNA polymerase II,SP1,TP53,fulvestrant,histone H3,nitric oxide,progesterone
GLI3		transcription regulator	Activated	2		-0.001	2.003	0.0038	COL1A1,HMGB2,OSR1,SFRP1
GLIS3		transcription regulator	Activated	2.449		-0.012	2.479	1.67e-07	ADAMTS8,BIRC5,CDCA3,CDH16,CENPA,COL1A2,DIO2,UBE2C
H2AZ1		other	Inhibited	-2		-0.018	-1.965	1.01e-05	AURKB,BIRC5,MCM2,MKI67,TOP2A
HGF		growth factor	Inhibited	-2.182		-0.014	-2.123	5.04e-10	ADGRG1,AURKB,BIRC5,Ccl11,CDC20,COL1A1,COL1A2,CRYAB,FEN1,MAD2L1,MCM2,MCM5,MKI67,SFRP1,SOCS2,TACSTD2,UBE2C,VCAM1	CEBPB,COPS5,E2F4,ERBB2,HGF,HIF1A,IL6,JUN,MYC,NFKB1,NFkB (complex),NR3C1,NR4A1,RB,RB1,RELA,SMAD3,SMAD4,SMAD7,SP1,TCF3,TP53,YAP1
HMG20A		transcription regulator	Activated	2.236		-0.019	2.278	0.00038	ALDOC,CHST2,CLU,P3H1,VCAM1
HRAS		enzyme	Inhibited	-2.016		-0.006	-2.001	1.86e-09	AURKB,BIRC5,CCNA2,CLU,COL1A1,COL1A2,GJB3,GPX3,LIPG,LMNB1,LSP1,PRXL2A,RRM1,RRM2,SOCS2,SPARC,TGFB3,TK1,TOP2A,TYMS	Ap1,CCND1,CEBPB,E2F1,E2F4,EZH2,HRAS,JUN,KLF6,KRAS,MYC,NF-Y,NFKB1,NFKBIA,NFkB (complex),PRKCD,RB1,RELA,SMAD1,SP1,TP53,YY1
IFNA2		cytokine	Activated	2.408		-0.015	2.444	0.000855	ATF5,BIRC5,MKI67,RRM2,SOCS2,UBE2C,VCAM1	Ap1,CREB1,EP300,ESR1,IFNA2,IL2,MAPK1,NFKB1,NFkB (complex)
ifosfamide		chemical drug	Activated	2.828		0.016	2.783	3.93e-07	CCNA2,FEN1,KIF20A,KPNA2,MCM2,MCM5,RRM2,TOP2A
IGF2BP1		translation regulator	Activated	2.345		0.002	2.34	2.94e-05	COL1A1,COL1A2,COL5A1,COL6A3,DDX39A,PSAT1,RRM2,SERPINH1,TFRC
IKBKB		kinase	Activated	2.367		-0.013	2.401	1.75e-07	AURKB,Ccl11,CCNA2,CLU,COL1A1,KIF20A,LMNB1,LTB,OGN,SFRP1,SOCS2,VCAM1	CHUK,EZH2,IFNG,IKBKB,JUN,MYC,NFKB1,NFKBIA,NFkB (complex),NR3C1,RELA,STAT6,TNF,TP53
IL10		cytokine	Inhibited	-2.399		-0.002	-2.391	1.39e-05	Ccl11,CD83,CENPA,COL1A1,HMGB2,IL17RB,LTB,MCM2,MKI67,TFRC,TOP2A,VCAM1	Ap1,CEBPB,CREB1,E2F4,EZH2,HIF1A,IL10,IL2,IL4,IL6,JUN,NFKB1,NFKBIA,NFkB (complex),PPARG,RELA,STAT6,TCF3,YAP1
Irgm1		enzyme	Activated	2.828		0.021	2.77	8e-08	AURKB,CCNA2,CDCA3,KIF20A,MKI67,RRM2,TK1,UBE2C
ITGB1		transmembrane receptor	Inhibited	-2.586		-0.004	-2.575	5.05e-05	COL1A1,COL1A2,GDF5,IHH,OLFML3,SRGN,TNXB	ITGAV,ITGB1,PTK2,SMAD3
JQ1		chemical reagent	Activated	2.449		0.014	2.415	0.000875	CCNA2,MCM3,MKI67,RRM2,SLC7A11,TOP2A	BRD4,CEBPB,E2F,E2F1,E2F4,EZH2,IL6,JQ1,JUN,KLF4,MYBL2,MYC,RB,RNA polymerase II,TCF3,TP53,YAP1
KDM1A		enzyme	Inhibited	-2.356		0.003	-2.365	3.17e-09	C1orf116,CCNA2,CLDN7,COL1A1,COL1A2,MCM2,MCM3,MCM6,PDPN,PSAT1,SFRP1,Slfn8/Slfn9,SOCS2,UHRF1,VCAM1	AR,CREBBP,CTNNB1,E2F,E2F2,HIF1A,KDM1A,MYC,NFkB (complex),POU5F1,PPARG,RB,RB1,RNA polymerase II,SMARCB1,SOX2,SP1,TP53,histone H3
l-asparaginase		biologic drug	Activated	2.688		0.016	2.628	2.78e-15	ATF5,AURKB,BIRC5,CCNA2,CENPA,LIPG,MAD2L1,MCM2,MCM3,MCM5,MCM6,PSAT1,TOP2A,UBE2C
let-7 (includes others)		microrna	Activated	2.592		0.019	2.518	5.96e-12	AURKB,CCNA2,CDC20,CDCA3,COL1A1,COL1A2,GALE,HMGA1,MAD2L1,MCM2,MCM3,MCM5,MCM6,RRM1,RRM2	MYC,NFKBIA,NFkB (complex),TP53,let-7 (includes others)
MAP3K14		kinase	Activated	2.449		-0.015	2.487	1.17e-05	COL1A1,COL1A2,COL5A1,COL6A3,LTB,VCAM1	Ap1,CCND1,HIF1A,IKBKB,JUN,MAP3K14,NFKB1,NFKBIA,NFkB (complex),NR3C1,RELA,SMAD7,SP1,STAT3
MED1		transcription regulator	Inhibited	-2.236		-0.018	-2.195	0.00967	AURKB,BIRC5,CDC20,CENPA,MAD2L1	CEBPB,E2F1,E2F4,MED1,MYC,RB1,TP53,VDR
mir-29 (includes others)		microrna	Inhibited	-2.208		0.014	-2.239	0.000365	COL1A1,COL1A2,HMGA1,SERPINH1,SPARC	JUN,MYC,NFkB (complex),RELA,SNAI1,TGF beta,mir-29 (includes others)
miR-29b-3p (and other miRNAs w/seed AGCACCA)		mature microrna	Inhibited	-2.59		0.021	-2.644	1.83e-06	COL1A1,COL1A2,COL5A1,P3H1,SERPINH1,SPARC,TGFB3	JUN,MYC,NFkB (complex),RELA,SNAI1,TGF beta,miR-29b-3p (and other miRNAs w/seed AGCACCA)
miR-335-3p (miRNAs w/seed UUUUCAU)		mature microrna	Inhibited	-2.236		0.021	-2.282	4.63e-07	COL1A1,COL1A2,COL5A1,P3H1,SPARC
miR-338-3p (miRNAs w/seed CCAGCAU)		mature microrna	Inhibited	-2.414		0.021	-2.464	2.3e-07	COL1A1,COL1A2,COL5A1,FMOD,P3H1,SPARC
MKNK1		kinase	Activated	2		-0.021	2.041	0.0031	CLU,KCTD12,SERPINH1,SFRP1,SPARC
ML290		chemical reagent	Inhibited	-2.219		0.005	-2.23	1.69e-07	COL1A1,COL1A2,COL5A1,COL6A3,INHBB
molybdenum disulfide		chemical reagent	Inhibited	-2.449		0.009	-2.471	0.000117	COL1A1,COL5A1,CRYAB,HMGA1,PODN,SPARC
MYC		transcription regulator	Inhibited	-4.039		-0.009	-3.984	1.79e-15	ARHGAP11A,AURKB,BIRC5,CCNA2,CDC20,CKS2,CLDN7,CLU,COL1A1,COL1A2,COL5A1,COL6A3,CRYAB,DNPH1,FMOD,HMGA1,IL17RB,KIF20A,MAD2L1,MCM2,MCM5,MCM6,ME2,MKI67,PSAT1,PYCR1,RRM2,Serpina1a (includes others),SERPINH1,SFRP1,SPARC,SPC24,TES,TFRC,TYMS,UBE2C,VCAM1	CDKN1A,CEBPB,E2F,E2F1,E2F4,JUN,MYC,NFYB,NFkB (complex),RB,RB1,RELA,SMAD1,SNAI1,TGF beta,TP53,YY1
MYCN		transcription regulator	Inhibited	-2.391		-0.004	-2.383	0.014	BIRC5,CLU,COL1A1,HMGA1,P3H1,SPARC
NR3C2		ligand-dependent nuclear receptor	Activated	2.177		-0.006	2.19	1.16e-05	ANGPTL7,CD83,COL1A1,DIO2,GPX3,TGFB3,Tuba4a,VCAM1	CTNNB1,FOS,FOXO1,JNK,NFATC2,NFE2L2,NFKB1,NFkB (complex),NR3C1,NR3C2,NR4A1,PARP1,PPARG,RELA,STAT3,glucocorticoid
NR4A1		ligand-dependent nuclear receptor	Inhibited	-2.557		0.003	-2.566	0.00145	BIRC5,COL1A1,COL1A2,RAMP3,TGFB3,UBE2C,VCAM1	CTNNB1,FOXO1,FOXO3,HIF1A,JUN,MTOR,MYC,NFKB1,NFKBIA,NFkB (complex),NR3C1,NR4A1,PPARG,RELA,SMAD (complex),SMAD1,SMAD3,SMAD7,SP1,TP53
NR4A3		ligand-dependent nuclear receptor	Inhibited	-2.36		-0.002	-2.352	4.94e-06	ASPN,CDC20,COL1A1,KIF20A,PGR,TGFB3,TSPAN1,UBE2C,UHRF1
palmitic acid		chemical - endogenous mammalian	Inhibited	-2.813		-0.006	-2.796	0.0032	COL1A1,COL5A1,Dnajb3,MSX1,SLC7A11,SPARC,TFRC,TNXB,VCAM1	Ap1,EGFR,ESR2,EZH2,FAS,FOS,IL13,JUN,MYC,NFKB1,NFKBIA,NFkB (complex),NR3C1,PPARG,RELA,SMAD1,SP1,STAT6,TNF,palmitic acid
PCLAF	-1.691	other	Inhibited	-2.191		-0.016	-2.157	7.75e-07	CCNA2,CDC20,MAD2L1,TOP2A,UBE2C	CDKN1A,E2F,E2F4,PCLAF,RB,RB1,TP53
PDCD1		transmembrane receptor	Activated	2		0.01	1.98	0.000706	CCNA2,KPNA2,MKI67,TOP2A	CREB1,CSF2,GATA1,PDCD1,RB,RB1,TP53
PEAR1		other	Inhibited	-2.646		0.021	-2.7	1.47e-08	COL1A1,COL1A2,COL5A1,COL6A3,FMOD,SFRP1,SPARC
PGR	-1.513	ligand-dependent nuclear receptor	Inhibited	-2.45		0.002	-2.457	4.43e-07	CDC20,CLDN7,COL1A1,COL1A2,COL5A1,COL6A3,IHH,MAD2L1,PDPN,PGR,SERPINH1,TGFB3,TK1,VCAM1	CCND1,NFkB (complex),NR3C1,NR3C2,PGR,PRL,PTK2,RELA,SMAD3,SMAD7,STAT3
PPARD		ligand-dependent nuclear receptor	Inhibited	-3.638		-0.01	-3.595	1.53e-09	AURKB,BIRC5,CCNA2,CDC20,KIF20A,KPNA2,LIPG,LMNB1,MAD2L1,MCM2,MCM3,MCM5,MCM6,RRM2,TK1,TOP2A,UBE2C	CEBPB,E2F1,E2F4,MYC,NR1H3,PPARA,PPARD,RB1,TP53
PPARGC1A		transcription regulator	Inhibited	-2.137		-0.006	-2.116	2.55e-09	ADGRG1,ASPN,COL1A2,COL6A3,DIO2,FIBIN,FNDC5,INHBB,MCM3,MCM5,MCM6,OGN,OLFML3,PDPN,PODN,SERPINH1,VCAM1
prednisolone		chemical drug	Inhibited	-2		0.009	-2.017	0.0478	FMO2,GPX3,KCTD12,SRGN
PTEN		phosphatase	Activated	2.715		0.002	2.708	1.03e-06	AURKB,BIRC5,CA2,CDC20,CKS2,COL1A1,COL5A1,DNPH1,FNDC5,GPX3,HDDC2,MAD2L1,MKI67,RAMP3,RRM1,SFRP1,SPARC,VCAM1	CDKN1A,CTNNB1,E2F,E2F1,E2F4,FOXM1,FOXO1,FOXO3,MYC,PPARG,PTEN,RB,RB1,TP53,VEGF
PTGER2		g-protein coupled receptor	Inhibited	-2		-0.015	-1.971	0.00315	CCNA2,CKS2,KIF20A,MKI67
RABL6		other	Inhibited	-2.333		-0.01	-2.303	8.82e-11	AURKB,CCNA2,FEN1,MAD2L1,MCM2,MCM5,SERPINH1,TOP2A,UBE2C	CEBPB,E2F,E2F1,E2F4,MYC,RABL6,RB1,RBL1,TP53
RB		group	Activated	2.433		0.009	2.41	1.11e-09	AURKB,BIRC5,CCNA2,CDCA3,MAD2L1,MCM3,MCM5,TOP2A,TYMS	CDKN1A,CEBPB,E2F,E2F1,E2F2,E2F3,E2F4,MYBL2,MYC,RB,RB1,RBL1,TP53
RB1		transcription regulator	Activated	2.688		-0.002	2.695	1.65e-15	ARHGAP11A,ASPN,AURKB,BIRC5,CCNA2,CD83,COL5A1,DIO2,FEN1,HMGB2,KIF20A,MCM2,MCM3,MCM5,MCM6,MSX1,PCLAF,RAMP3,RRM1,RRM2,SPC24,TCAP,TYMS,UBE2C	CEBPB,E2F,E2F1,E2F2,E2F3,E2F4,FOXM1,MYC,NFYB,RB,RB1,RBL1,TP53
RBL1		transcription regulator	Activated	2.646		0.013	2.611	1.45e-11	AURKB,CCNA2,MCM2,MCM3,MCM5,MCM6,RRM1,RRM2,SFRP1,TYMS	AR,CEBPB,CREBBP,E2F,E2F2,E2F4,FOXM1,JUN,MYC,RB,RB1,RBL1,RNA polymerase II,SP1,TP53,histone H3
RHOJ		enzyme	Activated	2		0.021	1.959	2.98e-05	MCM2,MCM3,MCM5,MCM6
SMAD3		transcription regulator	Activated	2.379		-0.012	2.408	0.00308	ASPN,COL1A1,COL1A2,COL6A3,FNDC5,SPARC,TGFB3	AHR,CEBPB,CEBPD,FOXO1,HIF1A,KLF4,MYC,NFkB (complex),PPARG,RELA,RUNX2,SMAD (complex),SMAD1,SMAD3,SMAD7,STAT3,TGFB1,YAP1
SMAD4		transcription regulator	Activated	2.4		-0.005	2.414	4.99e-06	AURKB,CCNA2,CDC20,CKS2,CLDN7,COL1A1,COL1A2,IHH,MAD2L1,MCM2,MKI67,UBE2C	CDKN1A,CEBPB,CTNNB1,E2F,E2F1,E2F4,FOXO1,FOXO3,JUN,MYC,RB,RB1,SMAD4,TP53,VEGF,YY1
SMAD7		transcription regulator	Inhibited	-2.391		0.005	-2.404	0.000226	BIRC5,CCNA2,COL1A1,COL1A2,COL6A3,TGFB3	AHR,CEBPD,FAS,GATA4,JUN,NFKB1,NFkB (complex),PPARGC1A,RELA,RUNX2,SMAD (complex),SMAD1,SMAD3,SMAD7,SP1,SP3,TGFBR1
SMARCB1		transcription regulator	Activated	2.4		-0.013	2.431	0.000197	CCNA2,CENPA,COL1A1,MCM2,MCM3,MCM5,SPARC	AR,CDKN1A,CREBBP,E2F,E2F1,E2F2,E2F4,MYBL2,RB,RB1,RNA polymerase II,SMARCB1,SP1,TP53,histone H3
SORL1		transporter	Activated	2.236		-0.014	2.267	0.00275	COL1A1,COL1A2,COL5A1,GDF5,SFRP1	EZH2,NFKB1,NFKBIA,NFkB (complex),NR3C1,SORL1,TNF
tazemetostat		chemical drug	Activated	2.219		0.003	2.209	0.000591	BIRC5,CDCA3,CKS2,LMNB1,MCM2,PCLAF,PGR,PSAT1
TBX2		transcription regulator	Inhibited	-2.828		-0.005	-2.814	1.87e-08	ATF5,AURKB,CCNA2,CDCA3,MAD2L1,MCM2,MCM5,MCM6	CDKN1A,E2F,E2F4,RB,RB1,TBX2,TP53
TBX3		transcription regulator	Inhibited	-4.243		-0.016	-4.177	2.57e-16	AURKB,BIRC5,CCNA2,CDC20,CDCA3,CKS2,KIF20A,MAD2L1,MCM2,MCM3,MCM5,MKI67,RRM1,RRM2,TK1,TOP2A,TYMS,UBE2C
TCF3		transcription regulator	Activated	2.63		-0.005	2.643	1.04e-07	BIRC5,CA2,CCNA2,CDC20,CDCA3,CKS2,COL1A1,HMGB2,MAD2L1,MKI67,RRM2,SPC24,TOP2A,TYMS	MYOD1,TCF3
tetrabromobisphenol A		chemical toxicant	Activated	2.236		-0.021	2.282	1.45e-05	COL1A1,COL1A2,COL5A1,SERPINH1,TGFB3	AHR,CEBPD,GATA4,NFkB (complex),RUNX2,SMAD (complex),SMAD1,SMAD3,SMAD4,SMAD7,SP3,STAT3,TGFBR2,tetrabromobisphenol A
TFEB		transcription regulator	Inhibited	-2.414		-0.016	-2.374	0.000504	CHST2,COL1A1,MCM3,MCM5,PDPN,RRM2,SPARC,TACSTD2,TOP2A	AR,CREBBP,E2F2,RNA polymerase II,SP1,TFEB,histone H3
TGF beta		group	Activated	2.174		-0.004	2.187	1.63e-05	BIRC5,Ccl11,CLU,COL1A1,COL1A2,COL5A1,MAD2L1,MN1,SERPINH1,SPARC,TFRC,VCAM1	Ap1,CEBPB,E2F,ESR2,EZH2,FOS,FOXO1,HIF1A,JNK,JUN,MYC,NFKB1,NFKBIA,NFkB (complex),NR3C1,NR4A1,PPARG,RELA,SP1,TGF beta,TNF,TP53
TGFB1		growth factor	Activated	2.355		-0.006	2.384	2.75e-10	ASPN,BIRC5,CCNA2,CD83,CDC20,CENPA,CKS2,CLDN7,CLU,COL1A1,COL1A2,COL5A1,COL6A3,FLRT1,FNDC5,FOXJ1,HMGA1,IL17RB,INHBB,MCM2,MCM6,ME2,MKI67,NOTUM,PDPN,PSAT1,RRM2,Serpina1a (includes others),SERPINH1,SFRP1,SMOC2,SPARC,TFRC,TGFB3,TOP2A,TYMS,VCAM1	ARID1A,CEBPB,CTNNB1,E2F,HIF1A,HMGA1,IL1B,JUN,KLF4,MYC,NFKB1,NFkB (complex),PPARG,SMAD3,SP1,TGFB1,TP53,VEGFA,VHL
TGFB2		growth factor	Activated	3.545		0.003	3.535	1.43e-10	ASPN,BIRC5,CA2,CCNA2,CDC20,COL1A1,COL1A2,FMOD,LIPG,OSR1,PSAT1,PYCR1,UBE2C	Ap1,CEBPB,CREBBP,EP300,ESR2,FOS,FOXO1,JUN,MYC,NFkB (complex),PPARG,RELA,RUNX2,SMAD (complex),SMAD1,SMAD3,SMAD4,SMAD7,SP1,SP3,TGFB2,TP53
THZ1		chemical drug	Inhibited	-2.714		0.018	-2.775	2.07e-09	ANGPTL7,CILP,CLU,COL1A1,COL1A2,DIO2,FMOD,OLFML3,PI16,PRELP,SFRP1
TNFRSF9		transmembrane receptor	Inhibited	-2.646		-0.011	-2.618	2.46e-07	BIRC5,CCNA2,CD83,FEN1,MCM2,MCM5,MCM6
torkinib		chemical drug	Activated	3.283		0.002	3.275	4.82e-09	AURKB,BIRC5,FEN1,KPNA2,MCM3,MCM5,MCM6,RRM1,TK1,TOP2A,TYMS	AKT1,AR,EP300,RB1,TP53,torkinib
TOX		transcription regulator	Inhibited	-2.236		-0.005	-2.226	3.19e-05	CCNA2,CDC20,FEN1,MAD2L1,MCM5
TP53		transcription regulator	Activated	3.861		-0.003	3.878	4.64e-19	ALDOC,ARHGAP11A,AURKB,BIRC5,CCNA2,CDC20,CENPA,CKMT1B,CKS2,CLU,COL1A1,COL1A2,CRYAB,DDX39A,DNM1,FEN1,FIGNL1,FOXQ1,GJB3,GPX3,HMGA1,HMGB2,IGDCC4,KIF20A,KPNA2,LMNB1,LSP1,MAD2L1,MCM2,MCM3,MCM5,MCM6,ME2,MKI67,MSX1,PCLAF,PGR,PSAT1,RAMP3,RRM1,RRM2,SERPINH1,SFRP1,SLC7A11,SOCS2,SPC24,TCAP,TFRC,TGFB3,TOP2A,TYMS,UBE2C,UHRF1	CDKN1A,CEBPB,E2F,E2F1,E2F2,E2F3,E2F4,JUN,MYC,RB,RB1,RBL1,TP53,YY1
TP63		transcription regulator	Inhibited	-2.235		-0.004	-2.219	4.79e-08	CCNA2,CKS2,COL5A1,COL6A3,CRYAB,CYP2F1,FLRT1,FOXQ1,GPX3,IHH,MAD2L1,MKI67,PSAT1,RRM2,SLC7A11,TGFB3,TOP2A,UHRF1	CEBPB,E2F1,E2F4,MYC,RB1,TP53,TP63
TP73		transcription regulator	Activated	2.197		-0.008	2.228	9.43e-07	BIRC5,CCNA2,CD83,CDC20,CKS2,CLMN,COL1A1,CRYAB,FEN1,FOXJ1,MCM6,PDPN,TSPAN1,UBE2C	CDKN1A,E2F,E2F4,FOXO1,JNK,NFkB (complex),NR4A1,PPARG,RB,RB1,RELA,TP53,TP73
TRAIP		enzyme	Activated	2		0.015	1.97	0.000196	Ccl11,MCM6,RRM1,TYMS
TRIM38		enzyme	Inhibited	-2		0.019	-2.038	0.00276	COL1A1,COL1A2,COL6A3,VCAM1	FOXO1,JNK,NFkB (complex),NR4A1,PPARG,RELA,TRIM38
TRPS1		transcription regulator	Activated	2		0.009	1.982	0.000169	AURKB,CCNA2,CDC20,TOP2A
TWIST1		transcription regulator	Activated	2.137		-0.01	2.164	2.95e-05	CHRDL2,CLU,COL1A1,DNM1,ENPP3,FIBIN,FMOD,OLFML3
valproic acid		chemical drug	Activated	2.19		0	2.191	0.00606	BIRC5,CD83,MCM3,MCM6,Rdh1 (includes others),SERPINH1,TES,TOP2A	FOXO1,JNK,NFkB (complex),NR4A1,PPARG,RELA,valproic acid
YAP1		transcription regulator	Inhibited	-2.424		-0.009	-2.386	2.76e-11	AURKB,BIRC5,CCNA2,CDC20,COL1A1,COL5A1,FMOD,GDF5,LMNB1,MCM3,MCM6,MKI67,PSAT1,RRM1,RRM2,TFRC,TK1,TOP2A,TYMS,UHRF1,VCAM1	BRD4,CDKN1A,CEBPB,E2F,E2F4,EZH2,HIF1A,IL6,JUN,KLF4,MYC,RB,RB1,RNA polymerase II,SMAD3,TCF3,TGFB1,TP53,WWTR1,YAP1
zinc		chemical drug	Activated	2.449		0.001	2.446	9.09e-06	CA2,COL1A1,HMGB2,KPNA2,SLC39A2,TFRC

## Sheet: PWs z>2
Ingenuity Canonical Pathways	p val	zScore		Molecules
Cell Cycle Checkpoints	2.95121e-08	-3.4641		AURKB,BIRC5,CCNA2,CDC20,CENPA,MAD2L1,MCM2,MCM3,MCM5,MCM6,SPC24,UBE2C
Mitotic Metaphase and Anaphase	4.36516e-05	-2.82843		AURKB,BIRC5,CDC20,CENPA,LMNB1,MAD2L1,SPC24,UBE2C
Synthesis of DNA	4.46684e-06	-2.64575		CCNA2,FEN1,MCM2,MCM3,MCM5,MCM6,UBE2C
Mitotic Prometaphase	0.000870964	-2.44949		AURKB,BIRC5,CDC20,CENPA,MAD2L1,SPC24
RHO GTPases Activate Formins	0.000112202	-2.44949		AURKB,BIRC5,CDC20,CENPA,MAD2L1,SPC24
DNA Replication Pre-Initiation	0.000251189	-2.23607		MCM2,MCM3,MCM5,MCM6,UBE2C
Regulation of mitotic cell cycle	0.000114815	-2.23607		AURKB,CCNA2,CDC20,MAD2L1,UBE2C
Cell Cycle Control of Chromosomal Replication	1.41254e-05	-2.23607		MCM2,MCM3,MCM5,MCM6,TOP2A
Activation of the pre-replicative complex	3.71535e-05	-2		MCM2,MCM3,MCM5,MCM6
Atherosclerosis Signaling	0.000851138	2		CLU,COL1A1,COL1A2,Serpina1a (includes others),VCAM1
Collagen degradation	0.000398107	2		COL1A1,COL1A2,COL5A1,COL6A3
Assembly of collagen fibrils and other multimeric structures	0.000331131	2		COL1A1,COL1A2,COL5A1,COL6A3
Collagen chain trimerization	9.12011e-05	2		COL1A1,COL1A2,COL5A1,COL6A3
Mitotic G1 phase and G1/S transition	0.00074131	2.23607		CCNA2,RRM2,TK1,TOP2A,TYMS
Integrin cell surface interactions	9.77237e-05	2.23607		COL1A1,COL1A2,COL5A1,COL6A3,VCAM1
IL-17A Signaling in Fibroblasts	7.24436e-05	2.23607		COL1A1,COL1A2,IL17RB,SERPINH1,VCAM1
Wound Healing Signaling Pathway	0.00234423	2.44949		COL1A1,COL1A2,COL5A1,COL6A3,LTB,TGFB3
Collagen biosynthesis and modifying enzymes	1.65959e-06	2.44949		COL1A1,COL1A2,COL5A1,COL6A3,P3H1,SERPINH1
Extracellular matrix organization	6.60693e-09	3		ASPN,COL1A1,COL1A2,COL5A1,COL6A3,FMOD,SPARC,TGFB3,TNXB
