# Supplementary material for: Transcriptional coregulator ZMIZ1 modulates estrogen responses that are essential for healthy endometrial function
Source: J Clin Invest. 2025 Dec 1;135(23):e193212. doi: 10.1172/JCI193212 (PMC12646675; doi:10.1172/JCI193212)
Supplement: Supplemental table 6 [file jci-135-193212-s269.xlsx]

## Sheet: Sheet1
human RT-PCR primers	forward	reverse
GAPDH	ATGGGGAAGGTGAAGGTCG	GGGGTCATTGATGGCAACAATA
GREB1	ATGGGAAATTCTTTACGCTGGAC	CACTCGGCTACCACCTTCT
IGFBP1	GGCTCTCCATGTCACCAACA	GTCTCCTGTGCCTTGGCTAA
Ki67	TAA CAC CAT CAG CAG GGA AAG	CTG CAC TGG AGT TCC CAT AAA
PGR	GACGTGGAGGGCGCATAT	AGCAGTCCGCTGTCCTTTTCT
PRL	GATGGAAGTCCCGACCAGAC	GGAGCAAACCAAACGGCTTC
ZMIZ1	GAGGTGTCCTGTGTGCAATAA	CGATGGTGACCTCTTCAAACTC
mouse RT-PCR primers	forward	reverse
Bmp2	CTAGATCTGTACCGCAGGCA	CACGGCTTCTTCGTGATG
Ccna2	TACCTCAAAGCGCCACAACA	GTGTCTCTGGTGGGTTGAGA
Ccnb1	TTGTGTGCCCAAGAAGATGCT	GTACATCTCCTCATATTTGCTTGCA
Ccnb2	ATGTCAACAAGCAGCCGAAAC	GAGGACGATCCTTGGGAGCTA
Cdc2a	GGACGAGAACGGCTTGGAT	GGCCATTTTGCCAGAGATTC
Col1a2	TGGTGTTCGTGGTTCTCAGG	AAAGTCATAGCCACCTCCGC
Col5a2	GCCCGCACTTGTGATGATT	GCTGATCCCTGGTTAGGATCAA
Col6a1	GCTCCAAAGCGATTGCCTTC	GCCCCATAAGGTTTCAGCCT
Col6a3	AGCTGACACGCTGAAGTTGT	GTCTCCATCTGCTCCATCCG
Foxm1	AGG AGG ACA TAG CAC ACT TAG A	GGA GTT GGA TAG CTC CTC TTT G
Ki67	CCTGTGAGGCTGAGACATGG	TGTTGGCTTGCTTCCATCCT
Mcm2	GGAGCGCATCAGTGATATGT	GGCTGCCAGGTCTTCATAAT
Mcm5	CCTACCATCTTGTCCCGATT	TACCAGGGTCTCCCAACAT
Pgr	TCCGAGTTATGAGAACCCTTGAC	CAGGGCCTGGCTCTCGTTA
Prl8a2	TACCACAACCCATTCTCAGC	GCAGTGATTTCTGGCTCTGA
Rpl7	AGCTGGCCTTTGTCATCAGAA	GACGAAGGAGCTGCAGAACCT
Zmiz1	GGAGTGACCAACACATCCC	GTTGCCACCTGGATTCATAG
