# Supplementary material for: Transcriptional coregulator ZMIZ1 modulates estrogen responses that are essential for healthy endometrial function
Source: J Clin Invest. 2025 Dec 1;135(23):e193212. doi: 10.1172/JCI193212 (PMC12646675; doi:10.1172/JCI193212)
Supplement: Supporting data values [file jci-135-193212-s270.xlsx]

## Sheet: Fig 1A
proliferative	mid-secretory
31.0032	44.5009
35.8501	42.1073
30.7336	51.4679
28.4569	45.4134
30.2087	45.4451
25.7704

## Sheet: Fig 3C
stage	Control Endometrium																	Endometriosis Endometrium
proliferative	12.3711	12.2062	12.1711	12.5091	12.4866	12.3044												12.269	11.9483	11.8216	12.2259	12.1272	11.9223	12.1272	11.9744	11.5414	11.782	11.9513	11.8793	12.0983	12.6129	12.4129	12.522	12.2783
secretory	12.98	12.7729	11.8106	12.2145	11.9676	12.0276	11.7471	12.7989	11.946	11.6624	11.7786	12.0029	12.5734	12.0659	11.5972	12.5164	11.6449	12.1506	12.354	11.9506	12.325	12.0849	10.99	11.9291	12.0055	12.812	11.9315	12.9245	12.1	12.1592	11.652	12.0181	11.7074	12.2061	12.5584	11.7215	12.1775	12.4683	11.6656	11.5763	11.804	11.6999	12.5824
unknown	12.5668	11.8094	11.9447	12.156	11.7752	11.163	11.4359	11.6502	12.1387									12.0997	12.7062	11.8061	11.9835	12.0263	12.1029	12.2917	12.4343	11.8618	11.5365	12.3639

## Sheet: Fig 4A
tretament	primary			THESC			H1644
V, 72h	0.85844	1.12602	1.01554	0.990329	0.909463	1.10021	0.953378	0.967492	1.07913
EPC, 72h	0.884892	0.761987	0.930946	0.371553	0.551251	0.488157	0.534122	0.589998	0.6019

## Sheet: Fig 4C
Gene	Treatment	siNT			siZMIZ1
ZMIZ1	V, 72h	4.42	4.56	3.87	0.53	0.55	0.54
ZMIZ1	EPC, 72h	2.51	2.73	1.98	0.2	0.18	0.17
PRL	V, 72h	0.23	0.15	0.29	0.04	0.07	0.08
PRL	EPC, 72h	28.6	24.32	21.82	3.8	2.77	2.85
IGFBP1	V, 72h	0.29	0.33	0.65	0.48	0.15	0.66
IGFBP1	EPC, 72h	19.49	14.79	9.48	0.68	0.31	0.58
PGR	V, 72h	2.26	2.78	1.42	0.43	0.93	0.41
Ki67	V, 72h	4.804	8.466	5.079	2.65	1.853	2.171

## Sheet: Fig 5B
DNA syth	DNA syth	MTT	MTT
siNT	siZMIZ1	siNT	siZMIZ1
3.9	2	0.138483	0.0754833
4.8	2.8	0.124783	0.0979833
5.3	2.9	0.116483	0.0808833
		0.131183	0.0884833
		0.150583	0.0845833
		0.141083	0.0888833

## Sheet: Fig 6B
	Zmiz1f/f											`
EdU	42.22	71.01	53.01	36.73	42.27	55.7	43.96					7.69	4	9.09	6.25	25	29.11	23.61	28.77	37.1	25.3	27.5
	Zmiz1f/f													Zmiz1d/d
Ki67	80.45	85.48	75.27	76.25	73.15	75.64	62.34	80.42	68.42	60.87	77.22	78.38	61.19	10.96	18.81	11.52	29.44	39.51	19.17	31.84	18.18	43.29	34.07

## Sheet: Fig 7C
treatment	Zmiz1f/f											Zmiz1d/d
V	0.6	0.31	0.34	0.73	V		0.6	0.59	0.49	0.52	0.54	0.52	0.48	0.21	0.25	0.31	0.47	0.47	0.64
E24h	0.76	1.11	1.28	0.88	E 24h	0.57	1.26	1.1	1.26	0.97	0.88	0.45	0.64	0.68	1.24	0.73	0.58	0.62	0.73	0.68

## Sheet: Fig 9
Zmiz1f/f	Zmiz1d/d
48.98	0
52.68	0
55.67	13.21
42.06	18.24
73.91
23.85	2.38
41.03	23
26.26	13.08
54.17

## Sheet: Fig S1C
	V			PC			EPC
ZMIZ1	1.66	1.92	1.58	0.53	0.56	0.6	1.04	1.04	1.04

## Sheet: Fig S1D
		siNT						siZMIZ1
MTT	V	205.565	233.289	226.435	225.105	245.77	242.292	282.585	279.472	262.396	259.377	251.075	237.868
%day 0 A595	E2	318.999	307.551	334.332	270.268	297.469	255.775	259.837	245.885	290.3	270.156	258.763	246.38
RT-PCR-gene		siNT			siZMIZ1
ZMIZ1	V	2.12689	1.79635	1.73042	0.362379	0.40612	0.39104
ZMIZ1	E2	2.73468	2.52683	2.73314	0.559854	0.506729	0.490546
PGR	V	1.62407	0.115169	0.0672893	0.105474	0.0649159	0.064133
PGR	E2	9.11573	8.63346	9.77812	6.15177	7.15402	5.34267
GREB1	V	0.660837	0.496665	0.519776	0.448741	0.432095	0.463703
GREB1	E2	2.07329	1.96342	1.76447	2.23403	2.17864	1.86486

[truncated: 9 more sheets: FS2C, Fig S3A, Fig S3D, Fig S4A, Fig S4B, Fig S4D, Fig S5C, Fig S6A, Fig S6C]
